# Supplementary material for: The Contribution of RNA Decay Quantitative Trait Loci to Inter-Individual Variation in Steady-State Gene Expression Levels
Source: PLoS Genet. 2012 Oct 11;8(10):e1003000. doi: 10.1371/journal.pgen.1003000 (PMC3469421; doi:10.1371/journal.pgen.1003000)
Supplement: Table S1 — Summary of data for expression timecourse and decay rate calculations. (TXT) [file pgen.1003000.s013.txt]

Ensembl	Probes	Chr	GeneLoc	Strand	Mean_steady-state	Mean_0.5hr	Mean_1hr	Mean_2hr	Mean_4hr	Mean_DecayRate	GM18498_DecayRate	GM18499_DecayRate	GM18501_DecayRate	GM18502_DecayRate	GM18504_DecayRate	GM18505_DecayRate	GM18507_DecayRate	GM18510_DecayRate	GM18511_DecayRate	GM18516_DecayRate	GM18517_DecayRate	GM18519_DecayRate	GM18522_DecayRate	GM18846_DecayRate	GM18852_DecayRate	GM18855_DecayRate	GM18856_DecayRate	GM18858_DecayRate	GM18859_DecayRate	GM18861_DecayRate	GM18862_DecayRate	GM18870_DecayRate	GM18907_DecayRate	GM18909_DecayRate	GM18912_DecayRate	GM18913_DecayRate	GM18916_DecayRate	GM19092_DecayRate	GM19093_DecayRate	GM19098_DecayRate	GM19099_DecayRate	GM19101_DecayRate	GM19102_DecayRate	GM19108_DecayRate	GM19114_DecayRate	GM19116_DecayRate	GM19119_DecayRate	GM19127_DecayRate	GM19128_DecayRate	GM19130_DecayRate	GM19131_DecayRate	GM19137_DecayRate	GM19138_DecayRate	GM19140_DecayRate	GM19141_DecayRate	GM19143_DecayRate	GM19144_DecayRate	GM19147_DecayRate	GM19152_DecayRate	GM19153_DecayRate	GM19159_DecayRate	GM19160_DecayRate	GM19171_DecayRate	GM19190_DecayRate	GM19192_DecayRate	GM19193_DecayRate	GM19200_DecayRate	GM19201_DecayRate	GM19203_DecayRate	GM19204_DecayRate	GM19206_DecayRate	GM19207_DecayRate	GM19209_DecayRate	GM19210_DecayRate	GM19222_DecayRate	GM19223_DecayRate	GM19225_DecayRate	GM19238_DecayRate	GM19239_DecayRate	GM19257_DecayRate
ENSG00000183742	ILMN_1762337;ILMN_1863308;ILMN_3236169	7	20140812;20223552	-	7.203	-0.073	-0.148	-0.310	-0.740	0.129	0.097	0.143	0.115	0.141	0.128	0.053	0.151	0.111	0.121	0.143	0.150	0.109	0.119	0.114	0.087	0.154	0.105	0.161	0.102	0.139	0.130	0.117	0.141	0.149	0.136	0.066	0.106	0.094	0.072	0.119	0.133	0.126	0.116	0.180	0.120	0.150	0.076	0.192	0.166	0.154	0.147	0.131	0.138	0.054	0.122	0.123	0.157	0.074	0.140	0.096	0.102	0.111	0.109	0.101	0.109	0.166	0.093	0.131	0.117	0.115	0.191	0.129	0.132	0.171	0.095	0.166	0.103	0.131	0.147	0.125
ENSG00000121410	ILMN_2055271;ILMN_1736007	19	63548355;63556669	-	7.258	-0.060	-0.162	-0.235	-0.602	0.103	0.099	0.067	0.075	0.142	0.111	0.088	0.082	0.091	0.101	0.128	0.059	0.097	0.159	0.118	0.116	0.163	0.104	0.109	0.074	0.103	0.077	0.129	0.151	0.153	0.130	0.098	0.093	0.092	0.106	0.089	0.140	0.086	0.107	0.094	0.089	0.123	0.122	0.136	0.079	0.131	0.089	0.135	0.113	0.147	0.080	0.126	0.083	0.060	0.137	0.082	0.121	0.057	0.100	0.100	0.083	0.132	0.090	0.129	0.132	0.096	0.097	0.107	0.092	0.131	0.077	0.109	0.120	0.068	0.143	0.080
ENSG00000148584	ILMN_2383229;ILMN_1806310;ILMN_1779670	10	52236327;52315441	-	7.113	-0.051	-0.130	-0.232	-0.659	0.114	0.107	0.089	0.119	0.117	0.093	0.151	0.086	0.152	0.153	0.171	0.068	0.095	0.152	0.122	0.116	0.147	0.116	0.110	0.038	0.109	0.138	0.121	0.138	0.112	0.132	0.117	0.121	0.142	0.139	0.120	0.136	0.116	0.103	0.118	0.124	0.079	0.177	0.111	0.103	0.113	0.135	0.109	0.149	0.160	0.102	0.090	0.083	0.105	0.064	0.127	0.115	0.115	0.106	0.097	0.106	0.130	0.067	0.100	0.126	0.138	0.083	0.072	0.095	0.118	0.105	0.081	0.132	0.109	0.127	0.042
ENSG00000078328	ILMN_1731507	16	7322751;7702500	+	6.736	-0.142	-0.166	-0.269	-0.675	0.111	0.115	0.111	0.152	0.196	0.162	0.083	0.152	0.133	0.089	0.149	0.124	0.165	0.107	0.125	0.103	0.116	0.109	0.143	0.132	0.073	0.089	0.066	0.108	0.151	0.111	0.046	0.110	0.083	0.109	0.125	0.124	0.126	0.099	0.085	0.095	0.131	0.095	0.076	0.127	0.117	0.065	0.078	0.166	0.121	0.028	0.113	0.137	0.055	0.106	0.115	0.051	0.171	0.115	0.104	0.112	0.066	0.143	0.094	0.105	0.118	0.084	0.115	0.173	0.139	0.051	0.111	0.162	0.138	0.117	0.102
ENSG00000134864	ILMN_3241953	13	99980519;100039047	-	8.348	-0.091	-0.077	-0.080	-0.421	0.067	0.008	0.056	0.090	0.166	0.032	0.042	0.085	0.076	0.098	0.118	0.038	0.115	0.123	0.085	0.110	0.087	0.060	0.123	0.013	0.063	0.103	0.007	0.051	0.054	0.051	0.088	0.052	0.039	0.055	0.084	0.073	0.017	-0.015	0.019	0.044	0.096	0.004	0.016	0.076	-0.008	0.019	0.058	0.057	0.062	0.091	-0.005	0.038	0.054	0.093	0.045	0.102	0.052	0.090	0.069	0.088	0.075	0.051	0.099	0.022	0.096	0.068	0.087	0.064	-0.006	0.144	0.154	0.042	0.059	0.058	0.141
ENSG00000175899	ILMN_1745607	12	9096692;9160020	-	6.719	-0.055	-0.132	-0.268	-0.656	0.115	0.128	0.151	0.111	0.155	0.096	0.056	0.127	0.093	0.138	0.132	0.107	0.145	0.089	0.103	0.101	0.093	0.114	0.088	0.120	0.132	0.101	0.151	0.113	0.101	0.077	0.120	0.159	0.103	0.117	0.119	0.118	0.098	0.114	0.128	0.069	0.097	0.114	0.124	0.115	0.046	0.155	0.129	0.145	0.145	0.154	0.094	0.087	0.098	0.131	0.122	0.094	0.109	0.108	0.148	0.135	0.066	0.116	0.089	0.132	0.147	0.151	0.097	0.085	0.139	0.131	0.113	0.095	0.115	0.126	0.103
ENSG00000184389	ILMN_1668111;ILMN_2295559	1	33544953;33559286	-	7.174	-0.055	-0.142	-0.276	-0.657	0.115	0.098	0.091	0.062	0.084	0.079	0.091	0.072	0.145	0.120	0.123	0.101	0.139	0.117	0.126	0.075	0.169	0.108	0.099	0.115	0.132	0.069	0.195	0.076	0.078	0.127	0.108	0.090	0.050	0.057	0.100	0.080	0.138	0.128	0.118	0.141	0.141	0.119	0.147	0.157	0.124	0.101	0.113	0.128	0.136	0.103	0.112	0.113	0.084	0.099	0.103	0.112	0.108	0.092	0.088	0.121	0.135	0.098	0.128	0.110	0.127	0.116	0.102	0.126	0.087	0.132	0.134	0.122	0.093	0.116	0.136
ENSG00000118017	ILMN_1680754	3	139325251;139333919	-	7.151	-0.147	-0.205	-0.300	-0.744	0.122	0.026	0.131	0.141	0.084	0.109	0.023	0.094	0.142	0.144	0.112	0.137	0.098	0.166	0.054	0.090	0.184	0.105	0.144	0.076	0.072	0.080	0.139	0.129	0.161	0.072	0.104	0.112	0.151	0.038	0.067	0.094	0.119	0.034	0.160	0.144	0.074	0.133	0.064	0.166	0.147	0.035	0.119	0.096	0.077	0.150	0.084	0.171	0.183	0.133	0.140	0.171	0.102	0.120	0.128	0.112	0.138	0.069	0.076	0.195	0.112	0.139	0.152	0.002	0.088	0.138	0.161	0.068	0.074	0.185	0.135
ENSG00000197085	ILMN_2375184;ILMN_1659452	7	34356558;34767328	-	7.780	-0.100	-0.058	-0.213	-0.452	0.077	0.010	0.091	0.103	0.123	0.115	0.149	0.131	0.115	0.089	0.063	0.070	0.147	0.072	0.160	0.121	0.168	0.132	0.087	0.160	0.102	0.150	0.089	0.015	0.095	0.080	0.117	0.083	0.067	0.058	0.110	0.010	0.058	0.124	0.100	0.084	0.107	0.060	0.053	0.120	0.119	0.058	0.097	0.164	0.118	0.113	0.017	0.028	0.098	0.081	0.070	0.125	0.078	0.079	0.137	0.122	0.113	0.178	0.102	0.135	0.135	0.107	0.115	0.037	0.052	0.047	0.108	0.098	0.051	0.037	0.105
ENSG00000094914	ILMN_1755321	12	51987507;52001648	-	8.124	-0.097	-0.074	-0.120	-0.350	0.056	0.114	0.092	0.030	0.087	0.055	0.073	0.057	0.041	0.080	0.087	-0.027	0.096	0.111	0.079	0.089	0.072	0.057	0.040	0.092	0.021	0.041	0.025	0.009	0.001	0.101	0.030	0.014	0.107	0.006	0.052	0.041	-0.010	0.064	0.124	-0.044	0.072	0.034	0.082	0.040	0.042	-0.022	0.051	-0.047	0.106	0.113	0.109	0.005	0.021	0.099	0.028	0.030	0.020	-0.057	0.005	0.008	0.029	0.050	0.021	0.072	0.074	-0.027	0.046	0.073	0.123	0.067	0.143	0.052	0.123	0.098	0.075
ENSG00000081760	ILMN_1698554	12	124115877;124193824	+	8.382	-0.023	-0.052	-0.003	-0.210	0.033	0.054	0.085	-0.008	0.052	0.083	0.063	0.087	-0.153	0.021	0.046	-0.020	0.079	-0.018	0.077	0.088	-0.037	-0.024	0.080	0.085	-0.062	0.010	-0.006	0.019	0.045	0.067	0.141	0.019	-0.007	0.013	0.008	0.041	0.030	0.080	0.066	0.076	0.017	0.056	0.040	0.071	0.101	0.004	0.015	0.023	0.077	-0.051	0.079	-0.034	-0.007	0.111	0.079	0.030	0.018	0.035	0.018	0.029	0.037	0.030	0.012	0.063	0.049	0.089	-0.058	0.041	0.027	0.049	-0.065	0.129	-0.024	0.039	0.155
ENSG00000114771	ILMN_1760414	3	153014550;153028966	+	7.123	-0.061	-0.162	-0.264	-0.654	0.113	0.108	0.127	0.101	0.077	0.088	0.126	0.132	0.115	0.084	0.147	0.102	0.151	0.166	0.140	0.095	0.120	0.077	0.020	0.125	0.111	0.063	0.122	0.117	0.133	0.106	0.087	0.093	0.103	0.056	0.150	0.151	0.114	0.099	0.113	0.117	0.085	0.115	0.134	0.104	0.108	0.134	0.137	0.091	0.093	0.105	0.107	0.125	0.099	0.091	0.137	0.051	0.103	0.127	0.103	0.162	0.141	0.095	0.115	0.075	0.130	0.062	0.089	0.078	0.084	0.134	0.135	0.091	0.082	0.121	0.111
ENSG00000144959	ILMN_2061446;ILMN_1676336	3	173831129;173911702	-	8.439	-0.014	-0.041	-0.137	-0.383	0.069	0.024	0.028	0.091	0.085	0.100	0.087	0.095	0.045	0.048	0.132	0.087	0.055	0.031	0.052	0.052	0.071	0.084	0.093	0.146	0.031	0.057	0.005	0.109	0.074	0.064	0.126	0.033	0.070	0.067	0.103	0.068	0.020	0.098	0.025	0.058	0.100	0.129	0.022	0.096	0.100	0.032	0.102	0.083	0.050	0.114	0.119	0.032	0.074	0.094	0.066	0.128	0.054	0.059	0.097	0.116	0.054	0.064	0.125	0.043	0.071	0.048	0.020	0.143	0.025	0.085	0.060	0.073	0.054	-0.027	0.104
ENSG00000197953	ILMN_1752884	3	152934404;152958242	+	7.160	-0.119	-0.097	-0.195	-0.634	0.105	0.074	0.098	0.078	0.146	0.122	0.118	0.135	0.072	0.075	0.111	0.104	0.101	0.103	0.127	0.135	0.120	0.145	0.103	0.144	0.126	0.119	0.177	0.070	0.168	0.086	0.140	0.107	0.066	0.102	0.135	0.127	0.127	0.072	0.115	0.067	0.153	0.100	0.147	0.132	0.076	0.108	0.141	0.170	0.088	0.066	0.140	0.079	0.089	0.122	0.148	0.143	0.048	0.101	0.122	0.105	0.135	0.117	0.095	0.050	0.143	0.131	0.101	0.130	0.136	0.078	0.095	0.094	0.181	0.115	0.128
ENSG00000188984	ILMN_1660703;ILMN_1812867	1	12698704;12711313	+	7.151	-0.089	-0.160	-0.240	-0.677	0.114	0.107	0.104	0.104	0.110	0.122	0.142	0.082	0.126	0.064	0.080	0.137	0.116	0.101	0.079	0.122	0.107	0.098	0.122	0.145	0.113	0.099	0.070	0.149	0.135	0.107	0.103	0.153	0.094	0.145	0.136	0.100	0.137	0.138	0.082	0.109	0.106	0.128	0.069	0.126	0.149	0.098	0.053	0.095	0.144	0.132	0.053	0.074	0.117	0.074	0.156	0.124	0.095	0.152	0.059	0.116	0.081	0.163	0.106	0.147	0.095	0.124	0.146	0.115	0.138	0.105	0.152	0.122	0.109	0.101	0.089
ENSG00000204518	ILMN_1668851	1	12627152;12649684	+	6.863	-0.029	-0.166	-0.265	-0.707	0.124	0.064	0.122	0.086	0.094	0.177	0.177	0.061	0.133	0.088	0.121	0.136	0.033	0.093	0.111	0.122	0.134	0.129	0.141	0.124	0.057	0.154	0.122	0.110	0.143	0.134	0.146	0.141	0.125	0.109	0.051	0.122	0.171	0.084	0.159	0.149	0.111	0.130	0.150	0.195	0.057	0.119	0.090	0.071	0.127	0.045	0.103	0.106	0.130	0.098	0.132	0.154	0.168	0.133	0.106	0.113	0.166	0.098	0.109	0.134	0.099	0.125	0.119	0.127	0.094	0.120	0.129	0.188	0.156	0.134	0.112
ENSG00000109576	ILMN_2270015;ILMN_1726986	4	171217947;171247947	-	7.242	-0.086	-0.127	-0.261	-0.652	0.112	0.031	0.100	0.097	0.125	0.099	0.097	0.132	0.136	0.060	0.097	0.102	0.150	0.101	0.134	0.117	0.118	0.158	0.061	0.142	0.156	0.126	0.161	0.156	0.110	0.100	0.128	0.095	0.095	0.071	0.136	0.087	0.108	0.088	0.059	0.141	0.079	0.124	0.120	0.104	0.138	0.083	0.099	0.144	0.119	0.108	0.104	0.108	0.128	0.129	0.129	0.128	0.132	0.139	0.130	0.093	0.173	0.121	0.144	0.096	0.074	0.119	0.090	0.078	0.095	0.120	0.060	0.114	0.119	0.151	0.113
ENSG00000115977	ILMN_1689211	2	69542035;69724353	-	6.849	-0.092	-0.145	-0.257	-0.712	0.121	0.110	0.160	0.102	0.180	0.102	0.105	0.096	0.116	0.078	0.100	0.149	0.038	0.101	0.061	0.145	0.054	0.090	0.089	0.111	0.124	0.110	0.116	0.116	0.139	0.114	0.136	0.092	0.108	0.096	0.132	0.127	0.124	0.083	0.137	0.100	0.075	0.091	0.085	0.077	0.188	0.103	0.153	0.115	0.129	0.132	0.120	0.128	0.019	0.150	0.160	0.121	0.129	0.119	0.131	0.133	0.070	0.120	0.115	0.140	0.145	0.133	0.080	0.118	0.130	0.104	0.172	0.145	0.161	0.056	0.184
ENSG00000127837	ILMN_1653165	2	218837098;218843137	-	9.347	-0.052	-0.087	0.036	-0.241	0.034	0.066	0.007	0.041	-0.059	0.091	0.022	0.055	0.054	-0.063	-0.011	0.032	0.005	0.001	0.088	0.085	0.021	0.052	-0.053	-0.022	0.077	0.035	0.041	0.050	0.035	0.053	0.024	0.002	0.069	0.031	0.094	0.099	0.017	0.039	0.024	-0.008	-0.053	0.030	0.052	0.085	0.006	-0.019	0.035	0.005	0.088	-0.060	0.086	0.043	-0.004	0.071	0.031	0.019	0.055	0.055	0.045	0.047	-0.033	0.102	0.048	0.096	0.036	0.000	-0.018	0.030	-0.010	0.125	0.020	0.033	0.072	0.075	0.002
ENSG00000129673	ILMN_1729835	17	71961027;71977793	+	6.658	-0.073	-0.143	-0.244	-0.684	0.117	0.139	0.130	0.114	0.147	0.159	0.101	0.159	0.126	0.117	0.131	0.121	0.166	0.121	0.138	0.117	0.117	0.107	0.147	0.126	0.098	0.152	0.096	0.132	0.136	0.125	0.117	0.108	0.106	0.109	0.143	0.128	0.120	0.146	0.126	0.146	0.113	0.141	0.108	0.060	0.108	0.102	0.125	0.080	0.114	0.100	0.128	0.118	0.109	0.116	0.125	0.137	0.101	0.120	0.101	0.112	0.090	0.155	0.126	0.090	0.058	0.133	0.065	0.105	0.119	0.133	0.117	0.134	0.083	0.087	0.088
ENSG00000090861	ILMN_1662364	16	68843797;68880913	-	13.075	-0.082	-0.143	-0.316	-0.761	0.132	0.140	0.122	0.135	0.121	0.163	0.120	0.103	0.170	0.140	0.149	0.141	0.119	0.131	0.135	0.144	0.135	0.128	0.132	0.098	0.143	0.097	0.102	0.157	0.150	0.129	0.162	0.093	0.139	0.150	0.136	0.147	0.118	0.105	0.151	0.153	0.136	0.134	0.107	0.156	0.113	0.134	0.087	0.139	0.130	0.108	0.154	0.123	0.148	0.140	0.155	0.110	0.141	0.128	0.133	0.154	0.129	0.134	0.155	0.118	0.132	0.132	0.116	0.139	0.087	0.127	0.165	0.085	0.091	0.115	0.129
ENSG00000124608	ILMN_1674698	6	44374440;44389041	-	9.310	-0.027	-0.181	-0.418	-0.849	0.153	0.197	0.219	0.138	0.101	0.135	0.128	0.137	0.107	0.126	0.184	0.162	0.162	0.111	0.167	0.176	0.160	0.128	0.154	0.075	0.122	0.148	0.044	0.202	0.164	0.098	0.270	0.123	0.174	0.131	0.113	0.134	0.133	0.158	0.193	0.093	0.102	0.125	0.122	0.180	0.082	0.212	0.128	0.111	0.166	0.121	0.250	0.111	0.143	0.266	0.138	0.203	0.168	0.139	0.100	0.147	0.193	0.173	0.161	0.141	0.160	0.149	0.174	0.214	0.133	0.158	0.151	0.166	0.091	0.100	0.230
ENSG00000108825	ILMN_1700461	17	38356072;38386033	-	9.776	-0.120	-0.109	-0.161	-0.370	0.058	0.113	0.064	0.034	0.040	0.089	0.071	0.043	-0.024	-0.011	0.046	0.085	0.071	0.052	0.062	0.062	0.115	-0.020	0.096	0.090	0.057	0.053	0.035	0.101	0.070	0.031	0.090	0.017	0.089	0.061	0.151	0.074	0.111	-0.005	0.011	-0.021	0.179	0.085	0.072	0.082	-0.040	0.085	0.070	0.022	0.136	-0.059	0.060	-0.049	0.047	0.094	0.056	0.071	0.098	0.079	-0.023	0.137	0.034	0.150	0.041	0.084	-0.019	0.079	0.068	0.119	0.045	0.080	0.006	0.009	0.013	0.085	0.020
ENSG00000157426	ILMN_1784269	4	56899218;56948395	-	8.410	-0.148	-0.269	-0.650	-1.264	0.222	0.203	0.232	0.325	0.181	0.243	0.321	0.233	0.243	0.233	0.271	0.179	0.238	0.141	0.240	0.227	0.260	0.185	0.296	0.205	0.214	0.210	0.221	0.188	0.175	0.266	0.208	0.291	0.197	0.291	0.228	0.208	0.198	0.233	0.222	0.180	0.240	0.155	0.269	0.229	0.226	0.214	0.272	0.251	0.196	0.230	0.205	0.246	0.210	0.219	0.174	0.182	0.290	0.215	0.208	0.224	0.209	0.101	0.235	0.175	0.202	0.167	0.238	0.241	0.282	0.233	0.242	0.228	0.250	0.166	0.244
ENSG00000149313	ILMN_1698189;ILMN_2096191	11	105453501;105474629	+	9.596	-0.088	-0.147	-0.177	-0.546	0.090	0.125	0.074	0.065	0.120	0.069	0.066	0.108	0.162	0.169	0.080	-0.003	0.069	0.101	0.052	0.118	0.108	0.127	0.092	0.134	0.103	0.006	0.093	0.048	0.041	0.058	0.014	0.141	0.144	0.089	0.093	-0.007	0.071	0.069	0.092	0.080	0.110	0.095	0.106	0.106	0.086	0.029	0.110	0.134	0.098	0.128	0.062	0.060	0.022	0.018	0.094	0.061	0.007	0.106	0.048	0.081	0.145	0.056	0.112	0.066	0.080	0.065	0.151	0.057	0.138	0.088	0.167	0.071	0.133	0.112	0.117
ENSG00000008311	ILMN_2157219	7	121503422;121571504	-	7.089	-0.097	-0.120	-0.337	-0.720	0.126	0.142	0.150	0.133	0.016	0.090	0.119	0.064	0.090	0.140	0.127	0.167	0.104	0.134	0.080	0.153	0.090	0.087	0.143	0.050	0.151	0.103	0.059	0.117	0.109	0.027	0.112	0.183	0.169	0.126	0.066	0.078	0.107	0.126	0.097	0.143	0.131	0.129	0.179	0.083	0.099	0.135	0.135	0.076	0.091	0.120	0.081	0.141	0.118	0.094	0.123	0.172	0.158	0.142	0.126	0.049	0.102	0.105	0.053	0.140	0.182	0.166	0.072	0.135	0.111	0.058	0.125	0.140	0.133	0.120	0.162
ENSG00000108270	ILMN_1703743	17	32380287;32488283	+	10.337	-0.040	-0.102	-0.111	-0.631	0.107	0.130	0.126	0.048	0.187	0.132	0.100	0.074	0.089	0.088	0.130	0.161	0.169	0.047	0.133	0.082	0.135	0.040	0.163	0.050	0.124	0.102	0.077	0.117	0.119	0.157	0.166	0.052	0.114	0.147	0.065	0.171	0.138	0.076	0.121	0.119	0.149	0.093	0.058	0.160	0.096	0.117	0.110	0.096	0.064	0.114	0.124	0.103	0.088	0.193	0.086	0.156	0.160	0.073	0.086	0.173	0.092	0.156	0.153	0.139	0.153	0.142	0.082	0.123	0.102	0.132	0.029	0.146	0.074	0.095	0.096
ENSG00000181409	ILMN_1687609;ILMN_2068874;ILMN_1699334;ILMN_3289997	17	76705702;76754467	-	7.350	-0.087	-0.150	-0.203	-0.649	0.108	0.134	0.080	0.100	0.102	0.150	0.090	0.093	0.121	0.111	0.144	0.125	0.100	0.110	0.116	0.070	0.116	0.116	0.048	0.133	0.112	0.129	0.145	0.111	0.109	0.155	0.096	0.080	0.090	0.153	0.128	0.102	0.100	0.141	0.128	0.074	0.058	0.109	0.108	0.132	0.076	0.061	0.036	0.118	0.080	0.020	0.130	0.124	0.091	0.105	0.103	0.138	0.109	0.111	0.180	0.094	0.102	0.130	0.074	0.059	0.127	0.133	0.101	0.145	0.119	0.138	0.134	0.071	0.093	0.083	0.067
ENSG00000183044	ILMN_1670117;ILMN_1805104	16	8675927;8785933	+	7.106	-0.049	-0.141	-0.243	-0.683	0.118	0.111	0.132	0.161	0.132	0.142	0.109	0.128	0.080	0.106	0.087	0.112	0.127	0.150	0.116	0.113	0.131	0.089	0.100	0.126	0.128	0.141	0.088	0.116	0.147	0.129	0.116	0.057	0.109	0.110	0.107	0.055	0.147	0.108	0.139	0.166	0.114	0.072	0.138	0.151	0.099	0.095	0.052	0.083	0.155	0.116	0.124	0.136	0.111	0.130	0.126	0.133	0.105	0.151	0.097	0.074	0.132	0.076	0.163	0.063	0.123	0.065	0.123	0.153	0.107	0.144	0.104	0.095	0.131	0.063	0.118
ENSG00000215380	ILMN_2232084	4	409223;457918	-	7.213	-0.065	-0.134	-0.243	-0.736	0.127	0.064	0.104	0.111	0.130	0.121	0.138	0.055	0.195	0.109	0.138	0.130	0.118	0.115	0.133	0.155	0.129	0.153	0.090	0.175	0.105	0.114	0.143	0.036	0.102	0.105	0.176	0.178	0.166	0.120	0.126	0.142	0.030	0.099	0.076	0.162	0.106	0.082	0.087	0.116	0.050	0.102	0.086	0.142	0.066	0.105	0.109	0.145	0.159	0.146	0.148	0.138	0.114	0.180	0.131	0.133	0.082	0.154	0.116	0.127	0.181	0.120	0.139	0.167	0.153	0.170	0.144	0.115	0.103	0.128	0.140
ENSG00000144452	ILMN_2361400	2	215504521;215711396	-	6.831	-0.027	-0.125	-0.249	-0.684	0.121	0.128	0.112	0.202	0.115	0.103	0.113	0.118	0.103	0.093	0.149	0.164	0.167	0.108	0.124	0.079	0.108	0.100	0.140	0.141	0.141	0.228	0.082	0.111	0.114	0.167	0.097	0.145	0.109	0.127	0.105	0.103	0.107	0.111	0.103	0.129	0.126	0.123	0.107	0.156	0.098	0.121	0.123	0.123	0.129	0.178	0.091	0.101	0.054	0.116	0.070	0.114	0.117	0.138	0.131	0.075	0.126	0.099	0.116	0.105	0.172	0.092	0.063	0.131	0.159	0.134	0.116	0.122	0.131	0.137	0.162
ENSG00000107331	ILMN_1687636;ILMN_1747627	9	139021506;139043195	-	6.846	-0.044	-0.123	-0.242	-0.650	0.114	0.084	0.099	0.099	0.132	0.188	0.089	0.135	0.136	0.136	0.067	0.118	0.108	0.103	0.096	0.115	0.122	0.098	0.096	0.072	0.110	0.098	0.105	0.116	0.109	0.118	0.083	0.120	0.117	0.107	0.126	0.124	0.093	0.129	0.103	0.107	0.103	0.115	0.095	0.108	0.088	0.108	0.151	0.136	0.123	0.140	0.132	0.079	0.097	0.125	0.103	0.075	0.102	0.122	0.113	0.111	0.110	0.152	0.102	0.082	0.111	0.101	0.175	0.120	0.101	0.119	0.110	0.071	0.144	0.119	0.109
ENSG00000167972	ILMN_1758523	16	2265879;2330748	-	7.643	-0.011	-0.051	-0.183	-0.536	0.097	0.056	0.146	0.151	0.072	0.142	0.043	0.111	0.141	-0.100	0.100	0.064	0.117	0.054	0.085	0.122	0.127	0.115	0.058	0.055	0.110	0.040	0.097	0.145	0.098	0.052	0.168	0.176	0.052	0.113	0.080	0.079	0.134	0.057	0.115	0.132	0.099	0.136	0.075	0.091	0.137	0.177	0.077	0.085	0.122	0.046	0.155	0.105	0.071	0.194	0.019	0.099	0.091	0.201	0.032	0.147	0.117	0.169	0.076	0.182	0.105	0.136	0.051	0.072	0.151	0.091	0.095	0.115	0.093	0.158	0.167
ENSG00000198691	ILMN_1794965	1	94230980;94359298	-	7.149	-0.077	-0.161	-0.296	-0.679	0.117	0.142	0.107	0.123	0.159	0.101	0.090	0.099	0.144	0.097	0.077	0.125	0.092	0.104	0.170	0.111	0.140	0.085	0.112	0.139	0.090	-0.009	0.156	0.134	0.043	0.039	0.110	-0.015	0.172	0.091	0.131	0.145	0.094	0.083	0.067	0.075	0.085	0.127	0.121	0.097	0.132	0.071	0.035	0.097	0.100	0.114	0.050	0.093	0.092	0.046	0.071	0.097	0.145	0.127	0.180	0.199	0.084	0.107	0.129	0.103	0.190	0.135	0.075	0.149	0.092	0.129	0.117	0.124	0.120	0.106	0.125
ENSG00000154265	ILMN_1722286;ILMN_1784176;ILMN_1749001	17	64754386;64834885	-	7.970	-0.032	0.011	0.021	-0.222	0.036	0.067	0.023	0.087	-0.061	0.068	0.167	0.061	-0.029	0.034	0.042	0.019	0.010	0.043	0.000	0.117	0.005	0.019	0.026	0.118	0.037	0.184	-0.022	-0.020	0.059	-0.013	0.007	-0.030	0.078	0.100	0.046	-0.013	0.071	-0.005	0.010	-0.012	0.003	-0.098	0.051	0.059	-0.036	0.054	0.089	0.053	0.101	-0.016	-0.066	0.009	0.046	0.013	0.090	0.017	0.051	0.057	0.067	0.080	0.014	0.039	0.015	0.075	0.066	0.074	0.109	0.033	0.065	0.078	-0.024	0.101	-0.009	-0.011	0.068
ENSG00000154262	ILMN_1701551;ILMN_1795507	17	64586441;64649610	-	8.323	-0.047	-0.039	-0.091	-0.303	0.051	0.108	0.010	-0.008	0.095	0.082	0.052	0.025	0.085	0.087	0.027	0.089	0.089	0.127	0.084	0.094	0.089	0.060	0.087	0.114	0.072	0.033	0.025	0.007	0.006	0.079	0.089	0.056	0.083	0.044	0.040	0.037	0.021	0.125	0.030	0.041	0.090	-0.017	0.041	0.103	0.125	0.067	0.086	0.037	0.068	0.053	0.060	0.007	0.098	0.053	0.049	0.117	0.053	0.063	0.037	0.035	0.091	0.084	0.074	0.057	0.068	-0.005	0.027	0.074	0.023	0.125	0.097	0.031	0.014	0.053	0.089
ENSG00000064687	ILMN_1729894	19	991115;1016424	+	7.047	-0.066	-0.115	-0.236	-0.671	0.116	0.139	0.079	0.103	0.124	0.140	0.078	0.153	0.141	0.154	0.052	0.147	0.081	0.116	0.176	0.076	0.084	0.140	0.116	0.191	0.159	0.083	0.134	0.079	0.132	0.163	0.117	0.160	0.118	0.121	0.111	0.098	0.083	0.119	0.105	0.114	0.142	0.116	0.144	0.055	0.098	0.107	0.126	0.133	0.142	0.119	0.135	0.079	0.077	0.086	0.100	0.082	0.083	0.146	0.116	0.100	0.111	0.133	0.177	0.040	0.074	0.160	0.088	0.097	0.178	0.145	0.059	0.153	0.125	0.123	0.017
ENSG00000141338	ILMN_2129886;ILMN_1796801	17	64375027;64463128	-	7.121	-0.058	-0.117	-0.270	-0.668	0.117	0.089	0.176	0.095	0.069	0.159	0.101	0.104	0.105	0.119	0.163	0.079	0.089	0.078	0.130	0.099	0.138	0.120	0.174	0.142	0.109	0.044	0.097	0.123	0.100	0.101	0.138	0.098	0.101	0.135	0.104	0.093	0.173	0.130	0.026	0.157	0.109	0.117	0.075	0.094	0.102	0.145	0.049	0.149	0.060	0.110	0.111	0.158	0.118	0.110	0.140	0.100	0.116	0.104	0.158	0.156	0.089	0.098	0.124	0.078	0.106	0.087	0.098	0.099	0.105	0.131	0.132	0.061	0.110	0.146	0.062
ENSG00000154258	ILMN_1720501;ILMN_1668446	17	64482368;64568731	-	7.324	-0.078	-0.134	-0.209	-0.596	0.101	0.068	0.094	0.090	0.100	0.112	0.097	0.126	0.125	0.093	0.076	0.095	0.105	0.116	0.088	0.113	0.103	0.141	0.070	0.138	0.109	0.117	0.087	0.103	0.099	0.100	0.128	0.106	0.125	0.104	0.057	0.099	0.153	0.118	0.105	0.112	0.068	0.096	0.104	0.117	0.091	0.128	0.087	0.117	0.069	0.099	0.069	0.103	0.121	0.142	0.092	0.093	0.113	0.065	0.066	0.107	0.094	0.124	0.097	0.121	0.115	0.064	0.128	0.102	0.022	0.106	0.047	0.124	0.125	0.101	0.091
ENSG00000085563	ILMN_1812070;ILMN_2094875	7	86970883;87180506	-	7.097	-0.088	-0.144	-0.271	-0.682	0.117	0.077	0.074	0.128	0.099	0.150	0.144	0.103	0.162	0.145	0.092	0.123	0.109	0.130	0.120	0.124	0.133	0.114	0.092	0.106	0.141	0.166	0.092	0.104	0.143	0.088	0.069	0.190	0.110	0.178	0.074	0.137	0.113	0.128	0.096	0.139	0.126	0.122	0.084	0.121	0.083	0.164	0.113	0.098	0.085	0.118	0.123	0.156	0.099	0.117	0.139	0.145	0.111	0.108	0.108	0.127	0.103	0.092	0.098	0.054	0.140	0.103	0.151	0.119	0.127	0.088	0.130	0.101	0.144	0.110	0.175
ENSG00000073734	ILMN_2232066	2	169487693;169596079	-	7.286	-0.045	-0.142	-0.229	-0.687	0.119	0.128	0.039	0.137	0.039	0.116	0.005	0.103	0.107	0.111	0.175	0.129	0.114	0.164	0.081	0.118	0.119	0.142	0.049	0.039	0.125	0.089	0.172	0.114	0.074	0.132	0.108	0.015	0.135	0.110	0.112	0.135	0.056	0.115	0.062	0.082	0.081	0.114	0.079	0.130	0.139	0.127	0.153	0.062	0.088	0.125	0.132	0.060	0.177	0.095	0.102	0.130	0.128	0.120	0.092	0.077	0.042	0.160	0.135	0.093	0.096	0.060	0.084	0.108	0.101	0.128	0.086	0.131	0.124	0.194	0.074
ENSG00000005471	ILMN_1767349	7	86869301;86942991	-	8.158	-0.134	-0.135	-0.325	-0.733	0.124	0.126	0.100	0.071	0.055	0.173	0.184	0.126	0.191	0.184	0.098	0.136	0.133	0.113	0.150	0.135	0.182	0.154	0.131	0.130	0.133	0.156	0.070	0.138	0.127	0.125	0.190	0.123	0.118	0.241	0.206	0.073	0.168	0.137	0.041	0.130	0.156	0.121	0.188	0.117	0.100	0.160	0.091	0.180	0.128	0.142	0.208	0.053	0.093	0.234	0.053	0.203	0.163	0.125	0.021	0.063	0.169	0.120	0.134	0.114	0.126	0.134	0.180	0.172	0.148	0.174	-0.003	0.152	0.068	0.129	0.109
ENSG00000131269	ILMN_1687840	X	74189833;74292857	-	10.141	-0.133	-0.087	-0.121	-0.525	0.083	0.102	0.141	0.098	0.180	0.083	0.022	0.044	0.127	0.073	0.103	0.056	0.171	0.117	0.067	0.093	0.104	0.036	0.108	0.100	0.057	0.099	0.070	0.099	0.086	0.106	0.096	0.010	0.110	0.013	0.082	0.091	0.042	0.021	0.073	0.117	0.112	0.097	0.071	0.144	0.055	0.154	0.081	0.082	0.174	0.073	0.092	0.191	0.054	0.104	0.003	0.056	0.079	0.127	0.093	0.126	0.082	0.088	0.164	0.063	0.095	0.144	0.095	0.025	0.087	0.034	0.109	0.040	-0.026	0.034	0.061
ENSG00000197150	ILMN_2102422	7	150356481;150373582	+	7.211	-0.088	-0.157	-0.304	-0.662	0.114	0.145	0.068	0.122	0.100	0.141	0.158	0.053	0.088	0.089	0.113	0.130	0.151	0.007	0.172	0.104	0.172	0.161	0.071	0.187	0.108	0.157	0.097	0.132	0.091	0.158	0.144	0.130	0.178	0.115	0.077	0.120	0.157	0.123	0.137	0.088	0.166	0.133	0.117	0.107	0.168	-0.001	0.127	0.155	0.071	0.096	0.029	0.112	0.055	0.167	0.140	0.094	0.129	0.068	-0.027	0.129	0.050	0.122	0.129	0.126	0.073	0.150	0.068	0.153	0.180	0.123	0.117	0.078	0.071	0.143	0.097
ENSG00000111325	ILMN_1788928;ILMN_1704019	12	122025241;122030541	-	7.076	-0.082	-0.132	-0.277	-0.665	0.115	0.107	0.127	0.095	0.101	0.049	0.068	0.080	0.081	0.104	0.116	0.125	0.143	0.116	0.102	0.076	0.114	0.104	0.083	0.099	0.119	0.117	0.132	0.053	0.115	0.091	0.102	0.092	0.119	0.118	0.106	0.089	0.078	0.132	0.107	0.124	0.134	0.134	0.101	0.122	0.159	0.092	0.123	0.136	0.102	0.095	0.045	0.147	0.137	0.143	0.089	0.134	0.138	0.165	0.086	0.112	0.057	0.155	0.118	0.097	0.131	0.069	0.128	0.164	0.143	0.088	0.144	0.152	0.076	0.092	0.119
ENSG00000150967	ILMN_2343047;ILMN_2343048	12	121979493;122025705	-	7.615	-0.019	-0.105	-0.204	-0.609	0.108	0.133	0.070	0.079	0.081	0.143	0.017	0.178	0.174	0.122	0.097	0.098	0.087	0.081	0.091	0.094	0.115	0.156	0.110	0.099	0.112	0.060	0.119	0.124	0.146	0.102	0.093	0.126	0.093	0.056	0.142	0.133	0.112	0.078	0.100	0.100	0.127	0.091	0.141	0.101	0.111	0.075	0.123	0.161	0.170	0.083	0.148	0.103	0.108	0.118	0.080	0.096	0.109	0.133	0.127	0.105	0.144	0.126	0.093	0.079	0.089	0.117	0.112	0.089	0.132	0.093	0.115	0.125	0.088	0.069	0.134
ENSG00000103222	ILMN_2335302	16	15950934;16144432	+	7.357	-0.040	-0.118	-0.259	-0.659	0.116	0.105	0.084	0.137	0.087	0.070	0.023	0.160	0.159	0.101	0.061	0.125	0.137	0.014	0.139	0.117	0.110	0.173	0.056	0.095	0.091	0.139	0.149	0.134	0.078	0.082	0.078	0.127	0.084	0.046	0.130	0.139	0.088	0.084	0.144	0.075	0.147	0.089	0.116	0.137	0.148	0.143	0.137	0.209	0.151	0.068	0.086	0.137	0.124	0.117	0.100	0.177	0.166	0.094	0.136	0.054	-0.045	0.171	0.167	0.068	0.122	0.104	0.080	0.139	0.139	0.087	0.139	0.080	0.144	0.162	0.135
ENSG00000124574	ILMN_1776119	6	43503269;43526142	+	7.498	-0.086	-0.138	-0.324	-0.752	0.131	0.104	0.181	0.179	0.097	0.199	0.226	0.105	0.072	0.101	0.181	0.138	0.093	0.197	0.134	0.086	0.124	0.094	0.172	0.047	0.134	0.128	0.132	0.171	0.082	0.132	0.216	-0.057	0.174	0.211	0.144	0.166	0.193	0.099	0.150	0.101	0.050	0.093	0.085	0.084	-0.011	0.154	0.184	0.079	0.128	0.160	0.214	0.171	0.058	0.166	0.080	0.179	0.071	-0.013	0.130	0.118	0.007	0.108	0.115	0.178	0.190	0.189	0.140	0.134	-0.014	0.124	0.023	0.170	0.149	0.122	0.197
ENSG00000121270	ILMN_1732140;ILMN_1713008	16	46758321;46838806	-	7.196	-0.094	-0.164	-0.233	-0.654	0.109	0.161	0.138	0.123	0.103	0.091	0.056	0.136	0.145	0.121	0.138	0.141	0.099	0.108	0.123	0.109	0.124	0.093	0.092	0.110	0.096	0.147	0.093	0.100	0.108	0.100	0.074	0.114	0.170	0.112	0.138	0.138	0.145	0.109	0.064	0.066	0.082	0.113	0.076	0.128	0.142	0.147	0.063	0.102	0.107	0.074	0.129	0.125	0.082	0.051	0.089	0.101	0.068	0.127	0.162	0.090	0.141	0.083	0.119	0.108	0.089	0.148	0.101	0.112	0.075	0.077	0.093	0.166	0.098	0.144	0.112
ENSG00000140798	ILMN_1762093	16	46674384;46738182	-	6.810	-0.079	-0.155	-0.280	-0.680	0.117	0.141	0.101	0.134	0.123	0.132	0.130	0.067	0.065	0.033	0.110	0.139	0.110	0.146	0.112	0.125	0.128	0.134	0.133	0.138	0.148	0.127	0.150	0.075	0.098	0.137	0.109	0.023	0.109	0.148	0.090	0.112	0.138	0.124	0.107	0.112	0.129	0.112	0.115	0.124	0.078	0.135	0.070	0.042	0.098	0.137	0.067	0.087	0.097	0.142	0.017	0.092	0.110	0.162	0.060	0.120	0.089	0.178	0.131	0.084	0.115	0.130	0.116	0.099	0.097	0.058	0.136	0.119	0.104	0.097	0.083
ENSG00000215557	ILMN_1774344	21	14567990;14632206	+	7.291	-0.024	-0.100	-0.237	-0.634	0.113	-0.021	0.093	0.068	0.149	0.047	0.134	0.111	0.138	0.111	0.123	0.119	0.148	0.072	0.047	0.129	0.080	0.053	0.148	0.108	0.087	0.068	0.107	0.146	0.144	0.107	0.154	0.069	0.132	0.063	0.023	0.117	0.167	0.017	0.102	0.164	0.127	0.113	0.132	0.160	0.082	0.117	0.049	0.171	0.127	0.092	0.048	0.101	0.102	0.151	0.119	0.172	0.088	0.128	0.019	0.118	0.122	0.136	0.082	0.116	0.089	0.144	0.109	0.112	0.148	0.143	0.091	0.138	0.093	0.115	0.097
ENSG00000125257	ILMN_1788457;ILMN_2194009	13	94470083;94751688	-	9.665	-0.135	-0.150	-0.210	-0.591	0.095	0.133	0.093	0.077	0.151	0.111	0.062	0.069	0.091	0.129	0.108	0.025	0.066	0.118	0.100	0.088	0.116	0.120	0.059	0.098	0.088	0.046	0.102	0.104	0.041	0.104	0.019	0.129	0.112	0.039	0.116	0.042	0.010	0.099	0.102	0.077	0.060	0.119	0.191	0.106	0.106	0.048	0.121	0.103	0.143	0.140	0.101	0.115	0.060	0.079	0.137	0.035	-0.001	0.087	0.083	0.027	0.161	0.054	0.077	0.058	0.098	0.097	0.098	0.096	0.148	0.110	0.162	0.069	0.142	0.139	0.092
ENSG00000114770	ILMN_1706531;ILMN_1651964	3	185120419;185218421	-	7.537	-0.078	-0.136	-0.165	-0.481	0.079	0.156	0.083	0.132	0.102	0.085	0.047	0.085	0.067	0.101	0.013	0.073	0.111	0.077	0.061	0.117	0.114	0.045	0.147	0.076	0.103	0.126	0.036	0.095	0.046	0.053	0.048	0.036	0.063	0.060	0.092	0.072	0.044	0.077	0.082	0.048	0.078	0.071	0.117	0.071	0.049	0.095	0.108	0.076	0.098	0.073	0.088	0.097	0.065	0.074	0.052	0.096	0.082	0.070	0.040	0.077	0.077	0.080	0.090	0.065	0.104	0.122	0.089	0.041	0.052	0.055	0.090	0.064	0.071	0.073	0.125
ENSG00000091262	ILMN_1725675;ILMN_1801521	16	16150923;16224815	-	7.141	-0.067	-0.142	-0.249	-0.680	0.117	0.116	0.112	0.113	0.137	0.127	0.109	0.108	0.137	0.166	0.091	0.091	0.118	0.111	0.116	0.097	0.160	0.139	0.111	0.134	0.068	0.122	0.105	0.129	0.116	0.115	0.140	0.128	0.103	0.051	0.118	0.093	0.128	0.115	0.056	0.092	0.130	0.153	0.095	0.141	0.085	0.088	0.090	0.146	0.126	0.132	0.090	0.114	0.125	0.137	0.128	0.113	0.129	0.131	0.112	0.119	0.100	0.122	0.111	0.133	0.091	0.151	0.117	0.090	0.102	0.116	0.128	0.110	0.124	0.116	0.099
ENSG00000069431	ILMN_1751453	12	21841589;21985603	-	6.983	-0.021	-0.101	-0.190	-0.661	0.116	0.148	0.106	0.091	0.126	0.073	0.119	0.038	0.095	0.087	0.146	0.107	0.145	0.072	0.138	0.129	0.124	0.131	0.098	0.098	0.111	0.100	0.152	0.134	0.126	0.089	0.120	0.122	0.128	0.098	0.130	0.164	0.121	0.108	0.063	0.129	0.123	0.132	0.136	0.037	0.094	0.173	0.140	0.113	0.110	0.126	0.050	0.135	0.133	0.109	0.124	0.130	0.131	0.149	0.090	0.126	0.112	0.079	0.148	0.098	0.121	0.120	0.201	0.134	0.128	0.142	0.097	0.106	0.099	0.084	0.085
ENSG00000117528	ILMN_1674032	1	94656598;94756670	+	8.444	-0.006	-0.036	-0.057	-0.284	0.050	0.064	0.166	0.019	0.053	0.046	0.063	0.053	0.059	0.088	0.050	0.024	0.061	0.042	0.037	0.060	0.031	0.077	0.038	0.055	0.032	-0.011	0.049	0.015	0.056	0.045	0.021	0.069	0.074	0.075	0.053	-0.031	-0.022	0.068	0.142	0.017	0.072	0.056	0.115	0.126	0.048	-0.026	0.077	-0.005	0.111	0.055	0.030	0.056	0.030	0.134	0.066	0.111	0.033	0.073	0.076	0.077	0.037	0.042	0.111	0.027	0.011	-0.005	0.057	0.046	0.053	0.054	0.017	0.071	0.059	0.050	0.082
ENSG00000119688	ILMN_2343917;ILMN_1651501	14	73821732;73839512	-	6.991	-0.121	-0.180	-0.331	-0.720	0.122	0.152	0.143	0.074	0.146	0.116	0.151	0.140	0.120	0.057	0.146	0.080	0.125	0.123	0.038	0.126	0.078	0.133	0.136	0.131	0.125	0.084	0.054	0.082	0.135	0.191	0.095	0.084	0.100	0.123	0.161	0.133	0.141	0.040	0.144	0.126	0.147	0.101	0.104	0.125	0.146	0.140	0.076	0.051	0.108	0.124	0.132	0.187	0.071	0.140	0.112	0.111	0.112	0.105	0.131	0.109	0.180	0.141	0.132	0.170	0.150	0.113	0.068	0.184	0.117	0.163	0.120	0.215	0.165	0.122	0.159
ENSG00000164163	ILMN_2330267;ILMN_1676846	4	146238605;146270126	+	10.767	-0.102	-0.198	-0.427	-0.877	0.153	0.231	0.151	0.142	0.176	0.131	0.119	0.127	0.173	0.210	0.171	0.133	0.143	0.146	0.127	0.166	0.186	0.155	0.177	0.135	0.146	0.111	0.181	0.162	0.150	0.155	0.087	0.135	0.149	0.123	0.168	0.089	0.113	0.118	0.168	0.135	0.159	0.158	0.155	0.167	0.185	0.113	0.166	0.202	0.129	0.143	0.122	0.211	0.127	0.143	0.162	0.115	0.146	0.149	0.148	0.144	0.159	0.149	0.179	0.150	0.131	0.154	0.135	0.125	0.204	0.091	0.200	0.135	0.103	0.175	0.161
ENSG00000204574	ILMN_2392635;ILMN_1763875	6	30647148;30667286	+	11.157	-0.014	-0.091	-0.146	-0.658	0.115	0.127	0.129	0.125	0.161	0.168	0.154	0.108	0.126	0.057	0.132	0.139	0.078	0.092	0.118	0.098	0.157	0.107	0.128	0.097	0.094	0.133	0.102	0.092	0.122	0.109	0.160	0.121	0.109	0.159	0.101	0.145	0.092	0.112	0.071	0.103	0.108	0.132	0.054	0.128	0.052	0.096	0.114	0.090	0.141	0.093	0.141	0.088	0.159	0.127	0.181	0.147	0.151	0.103	0.117	0.176	0.087	0.126	0.107	0.133	0.093	0.114	0.100	0.142	0.081	0.181	0.109	0.102	0.123	0.049	0.098
ENSG00000033050	ILMN_2284941;ILMN_1781999;ILMN_1669201	7	150535855;150555250	-	7.997	-0.074	-0.060	-0.168	-0.425	0.072	0.124	0.106	0.047	0.138	0.086	0.043	0.058	0.038	0.144	0.050	0.102	0.021	0.007	0.102	0.059	-0.033	0.146	0.172	0.137	0.117	0.088	0.156	0.102	0.135	0.066	0.031	0.016	0.018	0.054	0.144	0.096	0.130	0.112	0.204	0.047	0.066	0.086	0.000	0.034	0.058	0.044	0.180	0.097	0.069	0.049	0.096	0.104	0.026	0.107	0.120	0.150	0.052	0.026	0.059	0.094	-0.008	0.126	0.119	0.056	0.029	0.130	0.091	0.118	0.077	0.097	0.018	0.198	0.085	0.021	0.162
ENSG00000161204	ILMN_1810085	3	185386677;185394487	+	7.492	-0.079	-0.116	-0.387	-1.053	0.186	0.189	0.161	0.219	0.169	0.188	0.249	0.108	0.218	0.099	0.176	0.221	0.189	0.156	0.173	0.180	0.140	0.098	0.265	0.059	0.197	0.278	0.147	0.219	0.188	0.272	0.231	0.199	0.252	0.251	0.141	0.177	0.268	0.200	0.198	0.124	0.199	0.173	0.061	0.121	0.086	0.198	0.212	0.137	0.186	0.163	0.278	0.227	0.219	0.207	0.159	0.150	0.258	0.177	0.182	0.138	0.128	0.202	0.195	0.224	0.230	0.244	0.136	0.207	0.126	0.234	0.139	0.247	0.113	0.126	0.174
ENSG00000160179	ILMN_2262362;ILMN_1743638;ILMN_2329927;ILMN_1794782;ILMN_1695968	21	42492867;42590423	+	7.231	-0.051	-0.169	-0.302	-0.693	0.121	0.109	0.100	0.093	0.152	0.146	0.054	0.083	0.080	0.107	0.139	0.081	0.139	0.168	0.076	0.130	0.087	0.089	0.127	0.125	0.128	0.134	0.133	0.127	0.105	0.125	0.142	0.137	0.132	0.163	0.131	0.148	0.144	0.144	0.108	0.089	0.147	0.095	0.145	0.129	0.086	0.130	0.137	0.101	0.130	0.157	0.141	0.141	0.097	0.144	0.101	0.088	0.118	0.067	0.104	0.119	0.109	0.122	0.143	0.133	0.103	0.143	0.148	0.114	0.136	0.091	0.117	0.143	0.065	0.123	0.120
ENSG00000172350	ILMN_1779470	11	118524959;118538582	+	7.451	-0.015	-0.068	-0.200	-0.573	0.103	0.021	0.141	0.072	0.050	0.045	0.035	0.126	0.124	0.045	0.178	0.099	0.076	0.011	0.128	0.155	0.055	0.051	0.063	0.113	0.138	0.124	0.011	0.117	0.182	0.288	0.111	0.168	0.027	0.092	0.070	0.034	0.177	0.076	0.098	0.133	0.185	0.092	0.122	0.066	0.191	0.163	-0.075	0.107	0.120	0.178	0.149	0.187	0.059	0.146	0.125	0.094	0.169	0.098	0.149	0.115	0.151	0.101	0.116	0.103	0.040	0.062	0.047	0.076	0.166	0.129	0.034	0.021	0.118	0.138	0.077
ENSG00000138075	ILMN_1716592	2	43893114;43919508	-	7.255	-0.067	-0.169	-0.295	-0.658	0.114	0.128	0.132	0.104	0.097	0.053	0.091	0.162	0.139	0.173	0.100	0.056	0.126	0.081	0.184	0.127	0.073	0.175	0.015	0.116	0.081	0.176	0.151	0.098	0.137	0.128	0.166	0.107	0.086	0.071	0.119	0.149	0.038	0.104	0.071	0.136	0.104	0.138	0.128	0.112	0.041	0.099	0.165	0.108	0.112	0.101	0.081	0.050	0.079	0.079	0.144	0.154	0.119	0.091	0.068	0.119	0.100	0.107	0.096	0.100	0.151	0.183	0.102	0.130	0.156	0.123	0.105	0.117	0.148	0.059	0.094
ENSG00000143921	ILMN_1680309	2	43919606;43959108	+	7.150	-0.139	-0.165	-0.322	-0.734	0.123	0.120	0.116	0.090	0.143	0.110	0.081	0.119	0.148	0.133	0.130	0.067	0.166	0.073	0.092	0.129	0.164	0.139	0.166	0.088	0.106	0.096	0.105	0.148	0.135	0.078	0.115	0.101	0.150	0.196	0.177	0.132	0.156	0.125	0.150	0.078	0.146	0.169	0.195	0.110	0.122	0.152	0.111	0.149	0.124	0.097	0.157	0.079	0.083	0.096	0.018	0.122	0.079	0.134	0.104	0.124	0.118	0.067	0.144	0.159	0.160	0.124	0.090	0.138	0.149	0.130	0.131	0.122	0.084	0.134	0.126
ENSG00000143994	ILMN_1743371	2	27200160;27207182	+	7.191	-0.025	-0.145	-0.263	-0.639	0.113	0.126	0.075	0.145	0.028	0.125	0.098	0.177	0.088	0.109	0.119	0.136	0.098	0.087	0.106	0.096	0.077	0.080	0.111	0.108	0.098	0.134	0.078	0.137	0.133	0.117	0.081	0.139	0.038	0.079	0.120	0.149	0.058	0.114	0.165	0.088	0.144	0.157	0.106	0.130	0.162	0.114	0.097	0.094	0.132	0.134	0.101	0.130	0.145	0.104	0.152	0.077	0.150	0.120	0.126	0.118	0.134	0.112	0.106	0.099	0.055	0.108	0.089	0.082	0.092	0.067	0.092	0.141	0.088	0.101	0.113
ENSG00000144827	ILMN_1770031	3	113180588;113194896	+	9.459	-0.060	-0.157	-0.220	-0.525	0.089	0.085	0.139	0.129	0.085	0.123	0.134	0.090	0.127	0.070	0.116	0.075	0.136	0.043	0.147	0.065	0.066	0.064	0.135	0.148	0.088	0.191	0.104	0.068	0.095	0.104	0.146	0.055	0.114	0.140	0.104	0.047	0.061	0.066	0.147	0.021	0.086	0.105	0.107	0.131	0.088	0.087	0.136	0.037	0.090	0.081	0.093	0.094	0.089	0.088	0.047	0.064	0.112	0.019	0.052	0.090	0.087	0.079	0.103	0.060	0.121	0.143	0.085	0.098	0.034	0.144	0.053	0.148	0.123	0.099	0.076
ENSG00000106077	ILMN_2338268;ILMN_1737475	7	72788362;72791120	-	7.278	-0.028	-0.093	-0.178	-0.562	0.098	0.126	0.129	0.081	0.144	0.148	0.079	0.069	0.124	0.118	0.113	0.080	0.089	0.178	0.123	0.102	0.129	0.100	0.105	0.144	0.030	0.104	0.028	0.033	0.111	0.138	0.096	0.043	0.099	0.097	0.074	0.125	0.142	0.112	0.094	0.106	0.091	0.104	0.098	0.065	0.089	0.073	0.123	0.163	0.095	0.106	0.044	0.112	0.071	0.124	0.144	0.066	0.072	0.091	0.097	0.071	0.113	0.082	0.150	0.035	0.108	0.130	0.097	0.104	0.025	0.100	0.110	0.116	0.044	0.085	0.104
ENSG00000100997	ILMN_2318685;ILMN_2245305	20	25223379;25319477	-	8.733	-0.045	-0.101	-0.083	-0.438	0.072	0.050	0.069	0.069	0.039	0.125	0.083	0.045	0.058	-0.017	0.047	0.087	0.107	0.063	0.035	0.006	0.045	0.025	0.041	0.074	0.055	0.058	0.040	0.074	0.056	0.093	0.131	0.058	0.045	0.072	0.153	0.145	0.117	0.042	0.061	0.034	0.068	0.140	0.045	0.120	0.060	0.071	0.032	0.072	0.098	0.003	0.087	0.046	0.120	0.133	0.045	0.060	0.083	0.121	0.084	0.126	0.014	0.039	0.033	0.089	0.083	0.116	0.030	0.089	0.065	0.071	0.070	0.047	0.054	0.070	0.065
ENSG00000131969	ILMN_1707925;ILMN_1698311	14	50402269;50441438	+	7.306	-0.067	-0.121	-0.219	-0.635	0.109	0.108	0.082	0.111	0.095	0.133	0.020	0.145	0.117	0.120	0.099	0.129	0.170	0.052	0.160	0.095	0.101	0.141	0.077	0.127	0.093	0.062	0.101	0.124	0.146	0.103	0.099	0.123	0.093	0.092	0.117	0.114	0.089	0.078	0.116	0.098	0.082	0.071	0.145	0.104	0.145	0.134	0.111	0.119	0.097	0.068	0.143	0.097	0.106	0.083	0.109	0.101	0.134	0.105	0.082	0.106	0.108	0.103	0.090	0.163	0.101	0.085	0.098	0.111	0.140	0.136	0.134	0.135	0.090	0.117	0.107
ENSG00000139826	ILMN_1785285;ILMN_2073969	13	107668763;107684603	+	7.175	-0.106	-0.112	-0.264	-0.671	0.114	0.096	0.075	0.094	0.118	0.111	0.105	0.123	0.125	0.089	0.129	0.125	0.092	0.086	0.100	0.068	0.100	0.126	0.108	0.133	0.128	0.052	0.139	0.081	0.115	0.100	0.061	0.133	0.170	0.137	0.089	0.107	0.103	0.139	0.122	0.091	0.129	0.131	0.081	0.113	0.136	0.110	0.105	0.136	0.106	0.123	0.165	0.094	0.104	0.138	0.136	0.108	0.077	0.108	0.198	0.093	0.165	0.126	0.140	0.132	0.102	0.153	0.078	0.112	0.145	0.131	0.067	0.107	0.063	0.132	0.124
ENSG00000042022	ILMN_1794213	3	51984123;51990250	+	8.153	-0.039	-0.011	0.059	-0.201	0.030	0.032	0.094	0.017	0.115	-0.027	0.051	0.025	0.066	-0.022	0.089	0.052	0.084	0.057	0.093	0.107	0.077	0.036	0.022	0.044	0.042	0.069	0.059	0.024	0.067	0.009	0.013	0.019	0.055	0.044	0.008	0.087	0.066	-0.008	0.093	-0.012	0.029	0.028	-0.019	0.032	-0.067	0.039	0.096	0.046	0.086	0.009	0.106	-0.036	0.079	0.112	-0.065	-0.076	0.080	0.091	0.032	0.088	0.073	0.108	0.099	0.028	0.014	0.083	-0.036	0.127	-0.005	-0.001	0.069	0.045	-0.026	-0.009	0.003
ENSG00000114779	ILMN_2227533	3	51977573;51983117	-	8.992	-0.218	-0.225	-0.112	-0.246	0.024	0.019	0.109	0.038	-0.034	-0.026	0.054	0.013	-0.061	-0.045	-0.028	0.012	0.017	-0.084	0.108	0.050	0.011	0.010	0.032	0.039	0.038	0.159	0.019	-0.042	0.028	0.064	0.110	-0.073	0.062	0.068	0.002	0.029	0.120	-0.053	0.073	-0.013	-0.002	-0.047	-0.058	0.042	-0.087	0.078	0.010	-0.103	0.059	-0.042	0.057	-0.103	0.001	0.098	-0.048	0.038	0.039	-0.007	-0.068	0.051	0.020	0.057	0.041	0.022	0.008	0.001	-0.047	0.034	-0.042	0.009	0.005	-0.008	-0.044	0.003	0.014
ENSG00000168792	ILMN_1769390	17	24911816;24918168	-	7.582	-0.065	-0.083	-0.228	-0.738	0.128	0.197	0.105	0.116	0.152	0.130	0.153	0.039	0.196	0.164	0.109	0.102	0.080	0.134	0.113	0.124	0.156	0.178	0.083	0.147	0.197	0.152	0.156	0.079	0.129	0.145	0.072	0.201	0.133	0.091	0.158	0.140	0.095	0.219	0.159	0.112	0.182	0.175	0.136	0.130	0.193	0.185	0.170	0.141	0.129	0.225	0.179	0.047	0.125	0.138	0.115	0.137	0.121	0.142	0.208	0.112	0.190	0.122	0.046	0.137	0.120	0.148	0.208	0.124	0.200	0.117	0.196	0.038	0.075	0.142	0.095
ENSG00000140526	ILMN_2403446;ILMN_1723662;ILMN_3249866	15	87432428;87546567	+	7.442	-0.034	-0.132	-0.227	-0.572	0.100	0.104	0.115	0.096	0.049	0.158	0.200	0.120	0.140	0.044	0.111	0.159	0.076	0.190	0.036	0.098	0.105	0.040	0.172	0.139	0.100	0.223	0.048	0.069	0.141	0.172	0.170	0.020	0.146	0.118	0.082	0.095	0.139	0.087	0.129	0.090	0.124	0.062	0.119	0.030	0.073	0.076	0.154	0.098	0.076	0.093	0.096	0.090	0.055	0.182	0.117	0.067	0.123	0.043	0.049	0.085	0.128	0.119	0.156	0.123	0.142	0.113	0.102	0.084	0.094	0.108	0.044	0.160	0.080	0.112	0.214
ENSG00000158201	ILMN_1801767	18	17484855;17538724	-	9.165	-0.135	-0.137	-0.152	-0.337	0.050	0.010	0.064	0.043	0.049	0.066	0.112	0.026	0.033	0.058	0.021	0.036	0.027	0.104	-0.049	0.060	-0.040	0.109	0.104	0.137	0.023	0.038	-0.026	-0.048	0.018	0.020	-0.007	0.042	0.036	0.093	0.080	-0.008	0.042	0.046	0.072	0.064	0.050	0.034	0.048	0.076	0.087	0.015	0.103	-0.005	-0.008	0.054	-0.032	0.022	0.004	0.041	0.048	0.034	0.050	0.022	0.051	0.107	0.070	0.067	0.078	0.026	0.065	0.132	0.105	0.058	-0.004	0.033	0.034	0.081	0.080	-0.023	0.126
ENSG00000100439	ILMN_1700633	14	22136986;22151097	+	8.081	-0.047	-0.061	-0.153	-0.490	0.085	0.112	0.095	0.057	0.079	0.069	0.121	0.040	0.118	0.054	0.084	0.126	0.123	0.063	0.129	0.122	0.051	0.073	0.048	0.064	0.046	0.081	0.144	0.082	0.093	0.138	0.175	0.167	0.093	0.087	0.106	0.040	0.045	0.112	0.103	0.125	0.116	0.043	0.044	0.075	0.033	0.093	0.141	0.100	0.108	-0.089	0.148	0.106	0.122	0.161	0.083	0.008	0.108	0.034	0.139	0.025	0.059	0.043	0.101	0.052	0.105	0.171	0.144	0.144	0.073	0.124	0.124	0.120	0.063	0.102	0.042
ENSG00000011198	ILMN_1655702	3	43707378;43735295	+	7.461	-0.116	-0.115	-0.225	-0.752	0.126	0.135	0.141	0.150	0.101	0.164	0.142	0.030	0.157	0.184	0.090	0.053	0.092	0.120	0.111	0.168	0.098	0.136	0.184	0.035	0.110	0.201	0.072	0.050	0.079	0.118	0.064	0.209	0.137	0.117	0.110	0.084	0.121	0.148	0.048	0.158	0.128	0.047	0.100	0.122	0.098	0.087	0.207	0.196	0.115	0.190	0.112	0.152	0.079	0.120	0.136	0.147	0.114	0.120	0.102	0.082	0.112	0.049	0.186	0.094	0.161	0.180	0.150	0.159	0.074	0.042	0.133	0.125	0.038	0.110	0.137
ENSG00000163686	ILMN_1706344	3	58198348;58255499	+	9.827	-0.106	-0.229	-0.626	-1.337	0.238	0.210	0.173	0.214	0.153	0.247	0.347	0.259	0.246	0.220	0.256	0.235	0.264	0.230	0.184	0.153	0.139	0.182	0.283	0.194	0.202	0.376	0.252	0.240	0.265	0.185	0.321	0.248	0.185	0.308	0.240	0.279	0.363	0.281	0.218	0.339	0.299	0.229	0.181	0.156	0.210	0.401	0.257	0.320	0.137	0.257	0.301	0.163	0.312	0.236	0.224	0.215	0.247	0.172	0.268	0.154	0.194	0.249	0.180	0.377	0.281	0.251	0.157	0.274	0.241	0.189	0.139	0.268	0.217	0.213	0.111
ENSG00000105131	ILMN_1699750	19	15198730;15204231	-	6.865	-0.029	-0.030	-0.229	-0.607	0.110	0.137	0.146	0.106	0.024	0.087	0.149	0.084	0.075	0.082	0.144	0.104	0.075	0.113	0.131	0.125	-0.018	0.124	0.136	0.136	0.149	0.096	0.044	0.115	0.128	0.184	0.113	0.061	0.126	0.059	0.129	0.097	0.123	0.116	0.102	0.117	0.184	0.152	0.087	0.103	0.125	0.134	0.065	0.139	0.097	0.140	0.057	0.167	0.021	0.088	0.154	0.105	0.132	0.177	0.128	0.152	0.185	0.103	0.156	0.142	0.133	0.197	0.169	0.143	0.101	0.021	0.177	0.156	0.080	0.106	0.125
ENSG00000136754	ILMN_1739081;ILMN_2329958	10	27075527;27189965	-	8.889	-0.054	-0.177	-0.330	-0.801	0.140	0.110	0.132	0.126	0.175	0.127	0.120	0.164	0.156	0.170	0.113	0.160	0.178	0.113	0.140	0.133	0.123	0.128	0.147	0.147	0.146	0.098	0.148	0.128	0.190	0.076	0.136	0.089	0.128	0.144	0.126	0.130	0.155	0.146	0.108	0.147	0.118	0.206	0.156	0.122	0.146	0.138	0.237	0.146	0.155	0.155	0.155	0.139	0.156	0.120	0.118	0.162	0.105	0.195	0.130	0.118	0.130	0.144	0.116	0.123	0.134	0.137	0.170	0.148	0.158	0.128	0.166	0.138	0.126	0.147	0.125
ENSG00000138443	ILMN_1775944;ILMN_1724497;ILMN_1707274	2	203901247;204005134	+	8.133	0.007	0.014	0.036	-0.363	0.063	0.051	0.054	0.027	0.120	0.204	0.128	0.075	0.150	-0.017	0.065	0.042	0.036	-0.091	0.116	0.091	0.031	0.081	0.052	0.031	0.032	0.091	0.118	0.020	0.111	0.072	0.020	0.053	0.070	0.072	0.014	0.060	-0.026	0.095	0.129	0.063	0.156	0.007	0.085	0.035	0.092	0.068	0.063	0.056	0.086	0.053	0.002	0.037	0.082	0.088	0.032	0.021	0.067	0.006	0.032	0.063	0.070	0.075	0.143	0.090	0.048	0.083	0.075	0.065	0.068	0.060	0.093	0.075	0.086	0.025	0.058
ENSG00000108798	ILMN_1755658	17	44642587;44655586	+	9.755	-0.089	-0.280	-0.669	-1.953	0.346	0.315	0.365	0.345	0.418	0.399	0.401	0.386	0.322	0.301	0.411	0.315	0.299	0.408	0.253	0.247	0.298	0.285	0.441	0.231	0.251	0.373	0.283	0.330	0.302	0.456	0.418	0.381	0.284	0.391	0.371	0.460	0.366	0.308	0.238	0.420	0.380	0.363	0.220	0.210	0.287	0.296	0.435	0.456	0.242	0.330	0.421	0.446	0.320	0.332	0.347	0.391	0.377	0.306	0.451	0.217	0.260	0.308	0.420	0.369	0.368	0.462	0.317	0.524	0.288	0.352	0.282	0.392	0.344	0.350	0.234
ENSG00000154175	ILMN_1673639	3	101950870;102195004	-	6.907	-0.106	-0.161	-0.260	-0.714	0.120	0.079	0.141	0.128	0.141	0.130	0.186	0.130	0.050	0.094	0.094	0.129	0.103	0.105	0.072	0.138	0.104	0.088	0.087	0.105	0.121	0.099	0.073	0.066	0.145	0.129	0.059	0.133	0.167	0.161	0.089	0.116	0.168	0.094	0.166	0.125	0.121	0.123	0.108	0.084	0.116	0.146	0.113	0.137	0.122	0.087	0.095	0.121	0.085	0.154	0.140	0.141	0.152	0.118	0.114	0.121	0.123	0.108	0.124	0.094	0.123	0.080	0.092	0.130	0.113	0.112	0.085	0.141	0.167	0.077	0.114
ENSG00000097007	ILMN_1713732;ILMN_1708922;ILMN_2268241	9	132578986;132752883	+	7.545	0.203	-0.036	-0.282	-0.679	0.140	0.137	0.114	0.143	0.155	0.205	0.234	0.100	0.139	0.125	0.166	0.184	0.063	0.123	0.160	0.175	0.121	0.148	0.215	0.151	0.174	0.145	0.133	0.125	0.155	0.157	0.152	0.113	0.143	0.197	0.151	0.188	0.131	0.127	0.129	0.134	0.082	0.064	0.118	0.111	0.116	0.157	0.178	0.147	0.125	0.169	0.164	0.173	0.151	0.180	0.153	0.066	0.162	0.125	0.200	0.153	0.173	0.085	0.153	0.140	0.162	0.209	0.177	0.048	0.191	0.133	0.149	0.086	0.062	0.103	0.188
ENSG00000143322	ILMN_1657870;ILMN_2240003	1	177335084;177465155	-	7.139	-0.075	-0.137	-0.274	-0.701	0.121	0.111	0.073	0.113	0.030	0.161	0.096	0.132	0.156	0.082	0.153	0.082	0.143	0.114	0.137	0.142	0.117	0.135	0.084	0.150	0.118	0.162	0.184	0.113	0.163	0.138	0.109	0.106	0.101	0.146	0.119	0.106	0.127	0.089	0.123	0.101	0.074	0.088	0.079	0.136	0.157	0.061	0.150	0.154	0.094	0.101	0.097	0.061	0.125	0.116	0.068	0.082	0.144	0.133	0.092	0.122	0.113	0.124	0.078	0.140	0.096	0.106	0.150	0.098	0.158	0.098	0.115	0.093	0.087	0.132	0.120
ENSG00000099204	ILMN_1785424;ILMN_1731610;ILMN_1696682;ILMN_2396672	10	116180861;116434404	-	8.506	0.108	0.034	-0.071	-0.366	0.075	0.078	0.054	0.056	0.070	0.093	0.046	0.077	0.076	0.118	0.048	0.130	0.058	0.110	0.070	0.096	0.051	0.045	0.036	0.151	0.094	0.019	0.080	0.028	0.081	0.030	0.068	0.015	0.015	0.012	0.084	0.047	0.014	0.033	0.043	0.019	0.070	0.032	0.073	0.056	0.130	0.081	0.065	0.078	0.069	0.109	-0.097	0.020	0.051	0.043	0.088	0.011	0.119	0.060	0.158	0.107	0.133	0.055	0.051	0.075	0.092	0.017	0.067	0.055	0.048	0.062	0.044	0.040	0.050	0.036	0.171
ENSG00000002726	ILMN_1731433	7	150180505;150189312	+	6.917	-0.034	-0.187	-0.267	-0.645	0.112	0.100	0.096	0.087	0.123	0.103	0.073	0.092	-0.030	0.138	0.110	0.134	0.090	0.102	0.160	0.137	0.102	0.043	-0.018	0.122	0.116	0.121	0.016	0.095	0.055	0.154	0.124	0.106	0.119	0.159	0.133	0.024	0.146	0.122	0.142	0.107	0.102	0.107	0.118	0.152	0.084	0.151	0.078	0.127	0.091	0.120	0.149	0.218	0.124	0.120	0.189	0.108	0.119	0.123	0.067	0.142	0.187	0.049	0.098	0.132	0.107	0.126	0.064	0.126	0.112	0.141	0.050	0.128	0.043	-0.021	0.101
ENSG00000159842	ILMN_1672878;ILMN_1655114	17	853509;1029881	-	9.250	-0.048	-0.131	-0.281	-0.732	0.129	0.095	0.110	0.098	0.112	0.095	0.110	0.114	0.132	0.132	0.143	0.148	0.125	0.154	0.159	0.133	0.147	0.124	0.138	0.132	0.104	0.114	0.113	0.143	0.162	0.117	0.112	0.117	0.115	0.135	0.154	0.153	0.115	0.106	0.123	0.151	0.126	0.138	0.110	0.145	0.089	0.124	0.123	0.131	0.107	0.118	0.105	0.103	0.158	0.131	0.182	0.160	0.159	0.160	0.099	0.122	0.099	0.149	0.131	0.115	0.126	0.065	0.123	0.122	0.146	0.119	0.065	0.150	0.128	0.104	0.105
ENSG00000146109	ILMN_1658083	6	26705158;26708257	+	7.794	-0.041	-0.086	-0.260	-0.866	0.153	0.218	0.144	0.229	0.160	0.200	0.251	0.113	0.174	0.234	0.269	0.126	0.062	0.144	0.192	0.090	0.235	0.193	0.121	0.115	0.172	0.168	0.154	0.172	0.192	0.231	0.170	0.246	0.183	0.130	0.157	0.211	0.190	0.049	0.098	0.201	0.161	0.098	0.140	0.137	0.096	0.169	0.270	0.157	0.189	0.166	0.173	0.207	0.190	0.160	0.119	0.186	0.139	0.171	0.140	0.136	0.071	0.163	0.038	0.133	0.161	0.088	0.185	0.118	0.141	0.197	0.161	0.117	0.105	0.038	0.122
ENSG00000114626	ILMN_1802096;ILMN_2367165	3	128867471;128882452	+	7.989	-0.029	-0.046	-0.127	-0.405	0.071	0.108	0.065	0.115	0.041	0.048	0.072	0.040	0.052	0.014	0.054	0.083	0.054	0.017	0.061	0.076	0.029	0.074	0.079	0.057	0.067	0.108	0.028	0.075	0.091	0.120	0.052	0.049	0.107	0.071	0.058	0.072	0.092	0.044	0.103	0.089	0.061	0.056	0.129	0.049	-0.008	0.060	0.086	-0.036	0.129	0.038	0.053	0.066	0.048	0.069	0.061	0.050	0.059	0.094	-0.006	0.086	0.062	0.055	0.060	0.022	0.088	0.129	0.084	0.085	0.100	0.098	0.064	0.076	0.074	0.072	0.115
ENSG00000166016	ILMN_1753370	11	34129110;34335378	-	7.308	-0.042	-0.182	-0.403	-0.853	0.153	0.138	0.185	0.261	0.046	0.109	0.102	0.173	0.177	0.186	0.165	0.191	0.137	0.088	0.184	0.101	0.103	0.161	0.170	0.142	0.128	0.187	0.161	0.184	0.147	0.118	0.195	0.130	0.143	0.137	0.253	0.136	0.136	0.120	0.168	0.150	0.154	0.126	0.130	0.132	0.134	0.173	0.101	0.148	0.080	0.043	0.106	0.114	0.134	0.171	0.177	0.163	0.184	0.144	0.069	0.146	0.162	0.094	0.166	0.143	0.142	0.171	0.156	0.160	0.211	0.202	0.224	0.164	0.237	0.144	0.144
ENSG00000132142	ILMN_2331636;ILMN_1772123	17	32516035;32841015	-	9.228	-0.085	-0.178	-0.435	-0.867	0.153	0.134	0.124	0.190	0.118	0.217	0.172	0.127	0.173	0.185	0.147	0.176	0.184	0.087	0.191	0.144	0.141	0.074	0.184	0.131	0.102	0.179	0.085	0.181	0.165	0.155	0.141	0.123	0.111	0.173	0.146	0.177	0.161	0.095	0.199	0.192	0.182	0.120	0.156	0.135	0.098	0.126	0.177	0.181	0.168	0.130	0.205	0.186	0.197	0.138	0.170	0.189	0.198	0.106	0.134	0.134	0.128	0.116	0.117	0.130	0.159	0.226	0.122	0.138	0.161	0.145	0.118	0.169	0.102	0.087	0.148
ENSG00000076555	ILMN_1763852	12	108061584;108190411	+	6.850	-0.087	-0.180	-0.308	-0.737	0.126	0.127	0.153	0.164	0.087	0.194	0.114	0.142	0.117	0.147	0.119	0.117	0.093	0.134	0.119	0.088	0.124	0.157	0.101	0.138	0.151	0.140	0.115	0.119	0.134	0.118	0.125	0.092	0.115	0.152	0.134	0.133	0.131	0.117	0.110	0.182	0.133	0.152	0.112	0.096	0.104	0.135	0.124	0.076	0.085	0.145	0.215	0.175	0.145	0.127	0.144	0.096	0.100	0.143	0.181	0.139	0.141	0.091	0.111	0.130	0.124	0.109	0.159	0.157	0.118	0.127	0.127	0.169	0.125	0.127	0.072
ENSG00000113971	ILMN_1761058;ILMN_1730539	3	133759671;133923993	-	9.219	-0.032	-0.196	-0.183	-0.341	0.057	0.058	0.022	0.123	-0.004	0.041	0.077	0.085	0.055	0.084	0.044	0.067	0.070	0.083	0.071	0.073	0.022	0.054	0.100	0.112	0.069	0.119	0.023	0.064	0.067	0.071	0.082	0.032	0.091	0.094	0.135	0.115	0.092	0.046	0.033	0.042	0.061	-0.010	0.083	0.054	0.023	0.085	0.108	0.055	0.072	0.074	0.091	0.082	0.046	0.083	0.027	0.092	0.143	0.017	0.045	0.040	0.064	0.033	0.023	0.028	0.083	0.047	0.083	0.036	0.033	0.046	0.020	0.086	0.046	0.070	0.063
ENSG00000151498	ILMN_2225595	11	133628643;133640954	+	9.627	-0.062	-0.025	-0.027	-0.238	0.037	0.074	0.099	0.048	0.077	0.002	0.047	0.023	-0.011	0.106	0.038	0.060	0.016	-0.006	-0.012	0.043	0.098	0.036	0.053	0.070	0.008	0.023	0.063	0.008	0.040	0.066	-0.013	0.016	0.060	0.027	0.029	0.060	0.021	-0.007	0.028	0.024	-0.002	0.111	0.049	0.069	0.055	0.021	0.031	0.009	0.041	0.039	-0.017	-0.050	0.086	0.022	0.055	-0.030	0.077	0.057	0.021	0.061	0.031	0.014	0.030	0.017	0.023	-0.012	0.045	0.031	0.035	-0.002	0.052	0.014	0.047	0.020	0.113
ENSG00000177646	ILMN_1775579	3	130081143;130114646	+	9.771	-0.072	-0.082	-0.037	-0.296	0.045	0.062	0.069	0.123	0.039	0.079	0.061	0.073	0.057	-0.007	0.048	0.097	0.079	0.053	0.019	0.114	0.028	-0.026	0.072	0.036	0.075	0.124	0.006	0.037	0.065	0.059	0.103	-0.008	0.024	0.080	0.059	0.053	0.047	0.068	-0.026	0.040	0.076	0.024	0.050	0.105	-0.011	0.041	0.088	0.041	0.062	-0.044	0.095	-0.035	0.072	0.115	0.031	0.017	0.100	0.056	0.049	0.147	0.048	0.063	0.057	0.087	0.065	0.048	0.044	0.098	-0.016	0.060	0.068	0.071	0.031	0.017	0.084
ENSG00000115361	ILMN_1660890	2	210760962;210798405	-	7.148	-0.088	-0.100	-0.227	-0.721	0.123	0.164	0.131	0.064	0.206	0.057	0.114	0.117	0.061	0.119	0.148	0.114	0.192	0.141	0.090	0.105	0.108	0.065	0.111	0.201	0.118	0.012	0.114	0.055	0.152	0.137	0.134	0.115	0.144	0.129	0.054	0.052	0.194	0.105	0.076	0.061	0.132	0.085	0.187	0.102	0.126	0.131	0.109	0.112	0.142	0.123	0.124	0.148	0.150	0.104	0.142	0.138	0.160	0.127	0.099	0.111	0.108	0.152	0.187	0.114	0.063	0.120	0.138	0.057	0.056	0.091	0.071	0.149	0.133	0.092	0.138
ENSG00000117054	ILMN_1778104;ILMN_2053679	1	75962869;76001771	+	12.336	-0.029	-0.062	-0.110	-0.327	0.056	0.076	0.046	0.062	0.060	0.059	0.067	0.048	0.069	0.132	0.089	0.045	0.046	0.075	0.006	0.064	0.052	0.055	0.041	0.113	0.071	0.029	0.053	0.018	0.084	0.045	-0.006	0.079	0.064	0.054	0.056	0.026	0.064	0.066	0.073	0.102	0.046	0.031	0.085	0.099	0.106	0.035	0.056	0.078	0.067	0.086	-0.049	0.118	0.019	-0.006	0.092	0.068	0.051	0.068	0.073	0.054	0.063	0.079	0.096	0.072	0.066	0.039	0.085	0.039	0.079	0.018	0.111	0.067	0.067	0.050	0.068
ENSG00000196177	ILMN_1740920	10	124758418;124807796	+	7.508	-0.081	-0.062	-0.167	-0.466	0.079	0.105	0.125	0.015	0.118	0.081	0.029	0.080	0.041	0.165	-0.007	0.048	0.111	-0.041	0.047	0.100	0.015	0.083	0.161	0.151	0.114	0.048	0.074	0.105	0.087	0.024	0.031	0.067	0.095	0.069	0.107	0.138	0.091	0.105	0.110	0.031	0.047	0.066	0.059	0.063	0.045	0.098	0.118	0.072	0.053	0.079	0.054	-0.011	0.023	0.157	0.101	0.052	0.099	0.133	0.088	0.115	0.055	0.083	0.111	0.031	0.062	0.160	0.112	0.083	0.099	0.084	0.043	0.041	0.122	0.080	0.024
ENSG00000072778	ILMN_2263466;ILMN_1806408;ILMN_2352009	17	7063854;7069311	+	10.635	0.040	0.040	0.027	-0.092	0.019	0.137	0.036	0.033	-0.041	-0.012	-0.003	0.022	-0.042	0.027	0.028	0.070	0.075	-0.057	0.006	0.067	0.079	0.049	0.051	0.000	0.040	0.033	0.014	0.041	0.072	0.024	0.032	-0.051	0.027	0.054	0.005	0.098	0.079	0.086	0.038	-0.009	-0.009	-0.005	0.008	0.024	-0.101	0.050	0.057	-0.050	0.076	-0.048	0.024	0.009	0.024	0.107	-0.058	0.033	0.091	0.056	-0.024	0.109	-0.016	-0.009	-0.014	0.029	0.025	0.003	-0.037	0.068	-0.019	0.088	-0.027	0.010	0.002	0.077	0.054
ENSG00000114331	ILMN_3236270;ILMN_2088825;ILMN_1766798	3	196476767;196645041	-	9.377	-0.057	-0.077	-0.195	-0.625	0.108	0.149	0.109	0.083	0.143	0.118	0.071	0.093	0.163	0.126	0.075	0.141	0.091	0.136	0.046	0.078	0.145	0.132	0.097	0.126	0.137	0.044	0.141	0.069	0.137	0.095	0.068	0.129	0.092	0.145	0.131	0.070	0.147	0.078	0.074	0.083	0.088	0.091	0.093	0.101	0.199	0.052	0.165	0.070	0.107	0.108	-0.054	0.140	0.142	0.054	0.166	0.086	0.098	0.123	0.166	0.129	0.137	0.081	0.140	0.108	0.157	0.111	0.116	0.093	0.081	0.072	0.113	0.082	0.093	0.053	0.098
ENSG00000131584	ILMN_1743847	1	1217632;1233132	-	6.807	-0.093	-0.110	-0.281	-0.714	0.123	0.145	0.150	0.081	0.131	0.108	0.118	0.139	0.120	0.183	0.072	0.101	0.100	0.112	0.102	0.120	0.079	0.153	0.144	0.040	0.169	0.107	0.142	0.126	0.080	0.154	0.116	0.135	0.085	0.134	0.128	0.136	0.159	0.123	0.134	0.161	0.098	0.075	0.112	0.067	0.156	0.144	0.142	0.113	0.111	0.111	0.091	0.116	0.155	0.203	0.185	0.088	0.125	0.151	0.135	0.110	0.145	0.139	0.074	0.187	0.134	0.121	0.142	0.108	0.035	0.132	0.124	0.116	0.141	0.088	0.090
ENSG00000120437	ILMN_2133799;ILMN_1708672	6	160103042;160120048	+	9.718	-0.050	-0.110	-0.173	-0.551	0.094	0.095	0.119	0.092	0.184	0.087	0.077	0.044	0.061	0.089	0.110	0.055	0.091	0.113	0.057	0.130	0.101	0.103	0.083	0.122	0.098	0.056	0.104	0.047	0.069	0.077	0.109	0.029	0.076	0.072	0.083	0.091	0.032	0.088	0.131	0.134	0.086	0.114	0.071	0.091	0.155	0.085	0.110	0.112	0.091	0.141	0.050	0.101	0.112	0.107	0.136	0.098	0.102	0.064	0.111	0.098	0.074	0.133	0.071	0.079	0.071	0.107	0.138	0.084	0.096	0.104	0.090	0.101	0.101	0.056	0.115
ENSG00000182827	ILMN_1665945	1	224399004;224441046	-	9.914	-0.168	-0.392	-1.152	-2.104	0.379	0.381	0.318	0.442	0.415	0.338	0.417	0.397	0.386	0.444	0.274	0.343	0.312	0.290	0.416	0.319	0.309	0.391	0.389	0.248	0.347	0.368	0.448	0.450	0.358	0.353	0.315	0.559	0.346	0.427	0.313	0.447	0.375	0.385	0.371	0.373	0.445	0.357	0.418	0.214	0.389	0.362	0.433	0.493	0.235	0.398	0.361	0.510	0.373	0.268	0.262	0.419	0.358	0.333	0.373	0.276	0.380	0.327	0.313	0.371	0.336	0.377	0.385	0.401	0.391	0.278	0.385	0.384	0.392	0.397	0.399
ENSG00000107897	ILMN_1693250;ILMN_2295980;ILMN_2410362	10	27524148;27571065	-	6.898	-0.045	-0.094	-0.197	-0.583	0.102	0.100	0.102	0.098	0.105	0.062	0.099	0.064	0.116	0.135	0.102	0.108	0.104	0.146	0.133	0.100	0.076	0.103	0.111	0.053	0.047	0.102	0.100	0.076	0.067	0.106	0.156	0.157	0.118	0.100	0.089	0.106	0.073	0.097	0.119	0.115	0.045	0.059	0.134	0.072	0.102	0.100	0.120	0.064	0.114	0.079	0.128	0.129	0.100	0.044	0.100	0.088	0.057	0.115	0.097	0.119	0.121	0.116	0.125	0.129	0.101	0.106	0.155	0.146	0.128	0.102	0.127	0.045	0.138	0.123	0.105
ENSG00000135847	ILMN_1684271	1	178524001;178738639	-	9.634	0.052	0.083	0.070	-0.437	0.080	0.126	0.072	0.087	0.080	0.191	0.077	0.074	0.101	0.032	0.086	0.106	0.098	0.074	0.097	0.121	0.091	0.087	0.128	0.038	0.030	0.153	0.033	0.122	0.060	0.115	0.194	0.029	0.092	0.086	0.098	0.090	0.014	0.057	0.072	0.081	0.048	0.103	0.011	0.141	0.048	0.099	0.087	0.128	0.166	0.056	0.150	0.017	0.088	0.024	0.037	0.108	0.142	0.102	0.134	0.144	0.093	0.079	0.126	0.099	0.105	0.122	0.002	0.153	0.040	0.154	0.057	0.111	0.092	0.018	0.078
ENSG00000176244	ILMN_1726388;ILMN_2106002	10	15157480;15170781	-	6.980	-0.097	-0.164	-0.270	-0.654	0.110	0.140	0.113	0.099	0.108	0.071	0.084	0.066	0.143	0.130	0.083	0.122	0.113	0.173	0.113	0.100	0.116	0.150	0.106	0.117	0.119	0.086	0.136	0.103	0.098	0.122	0.062	0.112	0.107	0.084	0.134	0.125	0.103	0.102	0.098	0.086	0.139	0.076	0.110	0.130	0.109	0.109	0.101	0.148	0.094	0.130	0.135	0.130	0.115	0.102	0.118	0.111	0.096	0.123	0.130	0.106	0.117	0.101	0.118	0.093	0.101	0.072	0.091	0.101	0.125	0.102	0.103	0.055	0.133	0.105	0.104
ENSG00000108684	ILMN_1779685	17	28364220;29507664	-	6.764	-0.053	-0.108	-0.208	-0.646	0.112	0.113	0.081	0.054	0.123	0.114	0.109	0.123	0.008	0.126	0.089	0.110	0.156	0.098	0.152	0.074	0.110	0.170	0.095	0.114	0.143	0.127	0.111	0.094	0.129	0.091	0.139	0.115	0.099	0.113	0.075	0.143	0.088	0.110	0.114	0.108	0.164	0.109	0.089	0.153	0.123	0.107	0.124	0.095	0.096	0.218	0.090	0.109	0.108	0.114	0.051	0.102	0.124	0.073	0.108	0.114	0.138	0.104	0.139	0.074	0.130	0.144	0.072	0.234	0.119	0.121	0.049	0.139	0.119	0.089	0.129
ENSG00000110881	ILMN_1769694	12	48737753;48763660	+	6.862	-0.085	-0.075	-0.191	-0.573	0.097	0.050	0.028	0.076	0.066	0.084	0.102	0.088	0.100	0.087	0.139	0.105	0.084	0.093	0.045	0.110	0.118	0.132	0.126	0.147	0.102	0.127	0.102	0.105	0.091	0.091	0.092	0.181	0.118	0.135	0.130	0.180	0.109	0.056	0.097	0.117	0.097	0.069	0.118	0.125	0.036	0.091	0.105	0.125	0.084	0.133	0.060	0.082	0.109	0.058	0.057	0.116	0.083	0.111	0.099	0.082	0.101	0.040	0.145	0.077	0.076	0.105	0.127	0.110	0.045	0.086	0.141	0.135	0.134	0.118	0.109
ENSG00000072182	ILMN_2394897;ILMN_2394902	2	220087295;220111730	+	6.947	-0.074	-0.171	-0.267	-0.697	0.119	0.078	0.108	0.124	0.138	0.083	0.117	0.047	0.121	0.122	0.125	0.138	0.161	0.111	0.101	0.139	0.148	0.121	0.140	0.141	0.102	0.160	0.071	0.080	0.151	0.111	0.118	0.116	0.085	0.135	0.105	0.053	0.114	0.130	0.134	0.130	0.141	0.090	0.139	0.118	0.133	0.106	0.127	0.115	0.104	0.138	0.113	0.119	0.070	0.117	0.133	0.139	0.137	0.105	0.095	0.128	0.088	0.090	0.135	0.120	0.083	0.110	0.152	0.105	0.139	0.147	0.121	0.096	0.114	0.155	0.144
ENSG00000023843	ILMN_1750295	4	156970330;157006875	-	7.071	0.018	-0.112	-0.245	-0.695	0.126	0.176	0.129	0.033	0.118	0.146	0.133	0.143	0.095	0.102	0.142	0.146	0.088	0.120	0.075	0.150	0.104	0.128	0.157	0.125	0.129	0.153	0.103	0.102	0.087	0.132	0.123	0.086	0.113	0.144	0.161	0.131	0.118	0.098	0.142	0.128	0.156	0.128	0.124	0.216	0.075	0.115	-0.004	0.136	0.140	0.139	0.102	0.093	0.161	0.074	0.106	0.080	0.104	0.139	0.163	0.150	0.099	0.105	0.140	0.075	0.147	0.113	0.151	0.120	0.063	0.106	0.128	0.078	0.165	0.173	0.081
ENSG00000110455	ILMN_3187680;ILMN_2154287	11	44044585;44062332	+	7.957	-0.051	-0.028	-0.090	-0.446	0.076	0.042	0.113	0.118	0.044	0.070	0.085	0.059	0.000	0.048	0.060	0.065	0.087	0.069	0.066	0.099	0.101	0.002	0.103	0.091	0.101	0.088	-0.015	0.042	0.055	0.077	0.100	0.067	0.114	0.084	0.086	0.109	0.046	0.084	0.020	0.063	0.062	0.059	0.045	0.089	0.023	0.076	0.117	0.024	0.130	0.087	0.135	0.085	0.092	0.134	0.049	0.070	0.103	0.100	0.091	0.078	0.110	0.007	0.058	0.046	0.099	0.100	0.103	0.026	0.104	0.111	0.010	0.062	0.102	0.057	0.108
ENSG00000205126	ILMN_3242266	11	44026106;44038103	+	6.946	-0.049	-0.098	-0.193	-0.629	0.109	0.113	0.109	0.097	0.101	0.099	0.108	0.139	0.119	0.031	0.131	0.164	0.092	0.118	0.155	0.078	0.153	0.152	0.121	0.120	0.114	0.049	0.121	0.118	0.107	0.090	0.088	0.097	0.124	0.112	0.084	0.096	0.132	0.130	0.075	0.067	0.133	0.081	0.109	0.093	0.144	0.142	0.102	0.141	0.136	0.099	0.092	0.054	0.149	0.107	0.053	0.104	0.125	0.141	0.161	0.113	0.123	0.126	0.099	0.080	0.153	0.090	0.081	0.091	0.128	0.135	0.082	0.162	0.119	0.111	0.131
ENSG00000102977	ILMN_1716480	16	66248928;66251882	-	9.270	-0.042	-0.041	-0.068	-0.544	0.092	0.170	0.108	0.116	0.123	0.107	0.078	0.046	0.158	0.086	0.109	0.101	0.084	0.012	0.070	0.112	0.088	0.030	0.122	0.034	0.022	0.168	0.119	0.090	0.100	0.141	0.188	0.142	0.061	0.137	0.043	0.182	0.160	0.110	-0.015	0.123	0.081	0.112	0.022	0.054	0.051	0.158	0.119	0.057	0.022	-0.001	0.173	0.025	0.092	0.165	0.042	0.178	0.137	0.110	0.078	0.177	0.062	0.167	0.092	0.159	0.107	0.099	0.067	0.077	0.064	0.078	0.060	0.108	0.050	0.038	0.128
ENSG00000159640	ILMN_1715192;ILMN_1779984	17	58908165;58952937	+	7.124	-0.048	-0.150	-0.278	-0.712	0.124	0.153	0.132	0.120	0.151	0.140	0.087	0.082	0.163	0.109	0.110	0.155	0.116	0.127	0.090	0.118	0.101	0.157	0.098	0.123	0.153	0.145	0.142	0.134	0.109	0.094	0.137	0.137	0.093	0.106	0.133	0.137	0.139	0.113	0.129	0.142	0.127	0.133	0.107	0.115	0.120	0.131	0.136	0.117	0.110	0.086	0.065	0.117	0.143	0.107	0.114	0.110	0.115	0.138	0.104	0.116	0.118	0.106	0.134	0.122	0.088	0.131	0.119	0.120	0.093	0.145	0.123	0.123	0.174	0.105	0.109
ENSG00000130234	ILMN_1667018	X	15489076;15529123	-	7.149	-0.087	-0.159	-0.336	-0.761	0.132	0.093	0.126	0.158	0.075	0.124	0.159	0.147	0.125	0.169	0.149	0.147	0.100	0.151	0.144	0.116	0.057	0.142	0.105	0.142	0.150	0.170	0.139	0.093	0.062	0.089	0.136	0.117	0.128	0.086	0.171	0.145	0.132	0.143	0.040	0.109	0.087	0.056	0.063	0.123	0.121	0.114	0.133	0.134	0.075	0.128	0.079	0.133	0.160	0.028	0.125	0.124	0.124	0.133	0.067	0.129	0.102	0.190	0.083	0.158	0.122	0.148	0.112	0.144	0.044	0.158	0.131	0.119	0.078	0.145	0.100
ENSG00000167769	ILMN_3241214	19	6257626;6284640	-	6.995	-0.071	-0.126	-0.256	-0.667	0.115	0.143	0.124	0.148	0.102	0.110	0.120	0.089	0.166	0.136	0.129	0.111	0.096	0.036	0.093	0.113	0.138	0.069	0.137	0.126	0.078	0.108	0.177	0.145	0.139	0.101	0.079	0.108	0.174	0.126	0.085	0.019	0.114	0.157	0.052	0.143	0.103	0.151	0.067	0.094	0.095	0.064	0.113	0.159	0.081	0.127	0.184	0.117	0.127	0.045	0.077	0.136	0.128	0.149	0.089	0.069	0.139	0.114	0.117	0.109	0.116	0.094	0.081	0.142	0.148	0.096	0.136	0.047	0.119	0.075	0.145
ENSG00000177076	ILMN_3235340;ILMN_1761000	9	19398924;19442500	+	7.715	-0.073	-0.103	-0.159	-0.455	0.076	0.071	0.128	0.036	0.108	0.007	-0.011	0.069	0.011	0.125	0.060	0.061	0.081	0.084	0.049	0.082	0.085	0.104	0.051	0.074	0.121	0.074	0.119	0.030	0.052	0.045	0.092	0.071	0.117	0.034	0.057	0.089	0.025	0.092	0.134	0.083	0.104	0.104	0.122	0.053	0.102	0.050	0.065	0.099	0.134	0.110	0.112	0.081	0.101	0.126	0.074	0.037	0.061	0.094	0.054	0.127	0.040	0.086	0.086	0.051	0.053	0.085	0.064	0.030	0.050	0.050	0.116	0.094	0.123	0.152	0.044
ENSG00000087085	ILMN_2333219;ILMN_1780485;ILMN_3193736;ILMN_3240485	7	100325551;100331477	-	7.137	-0.067	-0.121	-0.282	-0.660	0.115	0.125	0.106	0.126	0.132	0.091	0.105	0.132	0.127	0.102	0.092	0.147	0.145	0.150	0.154	0.116	0.090	0.149	0.133	0.145	0.095	0.102	0.101	0.118	0.110	0.133	0.127	0.106	0.131	0.139	0.088	0.147	0.140	0.090	0.103	0.137	0.105	0.111	0.076	0.081	0.107	0.107	0.133	0.115	0.112	0.096	0.119	0.122	0.091	0.106	0.142	0.085	0.109	0.133	0.127	0.141	0.118	0.111	0.090	0.141	0.118	0.121	0.071	0.120	0.112	0.086	0.119	0.045	0.099	0.105	0.131
ENSG00000100813	ILMN_1699636	14	22597615;22634663	-	10.214	-0.144	-0.125	-0.202	-0.721	0.118	0.192	0.173	0.132	0.120	0.175	0.137	0.132	0.133	0.036	0.163	0.105	0.199	0.041	0.118	0.137	0.163	0.126	0.191	0.069	0.111	0.194	0.125	0.085	0.149	0.181	0.238	0.075	0.124	0.148	0.140	0.172	0.212	0.143	0.045	0.099	0.124	0.195	0.083	0.090	0.024	0.147	0.149	0.126	0.046	0.065	0.254	0.124	0.139	0.128	0.118	0.164	0.134	0.062	0.108	0.130	0.127	0.181	0.094	0.165	0.105	0.137	0.135	0.114	0.089	0.174	0.058	0.061	0.096	0.102	0.100
ENSG00000131473	ILMN_2371379;ILMN_1749014	17	37276695;37328798	-	11.111	-0.103	-0.204	-0.257	-0.623	0.103	0.140	0.090	0.117	0.101	0.123	0.137	0.103	0.064	0.117	0.130	0.123	0.113	0.049	0.142	0.093	0.133	0.118	0.155	0.093	0.077	0.098	0.074	0.094	0.116	0.140	0.075	0.093	0.091	0.125	0.123	0.140	0.065	0.128	0.097	0.110	0.079	0.108	0.060	0.150	0.098	0.089	0.133	0.101	0.111	0.046	0.104	0.106	0.084	0.091	0.120	0.105	0.127	0.107	0.081	0.148	0.053	0.147	0.097	0.124	0.115	0.124	0.117	0.039	0.086	0.117	0.089	0.074	0.050	0.101	0.115
ENSG00000153086	ILMN_1727091	2	135312586;135376074	+	6.987	-0.021	-0.164	-0.231	-0.652	0.114	0.164	0.095	0.147	0.105	0.084	0.045	0.070	0.099	0.095	0.125	0.101	0.129	0.130	0.124	0.163	0.130	0.144	0.155	0.104	0.067	0.109	0.250	0.125	0.086	0.107	0.103	0.178	0.114	0.099	0.145	0.088	0.093	0.150	0.106	0.120	0.125	0.106	0.161	0.110	0.067	0.115	0.105	0.176	0.157	0.112	0.139	0.137	0.145	0.138	0.104	0.104	0.104	0.047	0.124	0.091	0.110	0.112	0.122	0.116	0.114	0.087	0.119	0.073	0.097	0.128	0.051	0.095	0.064	0.118	0.091
ENSG00000122729	ILMN_1750800	9	32374617;32440834	+	10.378	-0.024	0.017	0.050	-0.197	0.031	0.010	0.008	0.036	0.029	0.033	0.015	0.052	-0.007	0.040	0.035	0.033	0.054	0.065	0.034	0.055	0.056	0.073	0.072	0.091	-0.003	0.069	0.073	0.021	0.048	0.055	0.019	0.019	0.055	0.044	0.066	0.038	-0.027	0.035	-0.006	0.021	0.061	0.054	0.095	0.109	0.032	0.002	0.022	0.020	0.075	-0.004	0.025	0.015	0.033	0.007	0.015	0.061	0.055	0.035	-0.007	0.063	-0.024	0.010	0.029	0.016	0.056	0.010	0.033	0.007	0.022	0.022	0.050	-0.009	0.040	0.001	0.058
ENSG00000184227	ILMN_2121389	14	73073570;73080206	+	7.248	-0.087	-0.131	-0.281	-0.742	0.128	0.138	0.173	0.101	0.101	0.114	0.075	0.102	0.142	0.138	0.177	0.090	0.148	0.239	0.104	0.124	0.096	0.112	0.075	0.163	0.132	0.021	0.075	0.075	0.174	0.127	0.142	0.092	0.136	0.048	0.102	0.145	0.150	0.150	0.100	0.121	0.158	0.153	0.138	0.101	0.035	0.135	0.193	0.159	0.118	0.111	0.108	0.085	0.026	0.148	0.092	0.025	0.100	0.119	0.094	0.119	0.169	0.109	0.143	0.101	0.116	0.117	0.077	0.072	0.124	0.162	0.155	0.042	0.167	0.133	0.090
ENSG00000162390	ILMN_1739594	1	54786488;54873005	+	6.783	-0.080	-0.133	-0.253	-0.660	0.113	0.130	0.129	0.097	0.079	0.150	0.093	0.068	0.103	0.162	0.116	0.133	0.175	0.161	0.116	0.112	0.134	0.105	0.138	0.117	0.113	0.113	0.038	0.107	0.082	0.122	0.104	0.145	0.125	0.133	0.177	0.097	0.117	0.133	0.083	0.095	0.114	0.152	0.139	0.126	0.099	0.104	0.122	0.082	0.126	0.125	0.036	0.097	0.085	0.174	0.104	0.094	0.112	0.089	0.154	0.121	0.093	0.071	0.122	0.106	0.130	0.108	0.125	0.136	0.106	0.156	0.181	0.063	0.110	0.110	0.104
ENSG00000119673	ILMN_2188959;ILMN_1716237	14	73105697;73112110	+	7.879	0.027	-0.027	-0.183	-0.587	0.109	0.099	0.096	0.121	0.117	0.151	0.104	0.144	0.113	0.102	0.143	0.137	0.096	0.152	0.064	0.065	0.125	0.113	0.090	0.183	0.148	0.075	0.077	0.097	0.154	0.104	0.119	0.076	0.078	0.077	0.101	0.089	0.071	0.125	0.117	0.083	0.085	0.074	0.084	0.085	0.164	0.077	0.103	0.089	0.092	0.083	0.034	0.118	0.126	0.087	0.117	0.076	0.144	0.123	0.138	0.126	0.114	0.113	0.130	0.110	0.082	0.142	0.113	0.084	0.076	0.090	0.138	0.109	0.138	0.116	0.080
ENSG00000177465	ILMN_1764321	14	73128162;73132221	+	8.289	-0.112	-0.186	-0.350	-1.027	0.176	0.164	0.124	0.135	0.182	0.207	0.083	0.192	0.252	0.113	0.270	0.189	0.125	0.157	0.140	0.178	0.083	0.215	0.209	0.168	0.214	0.109	0.185	0.174	0.201	0.166	0.223	0.194	0.229	0.158	0.180	0.171	0.086	0.167	0.228	0.183	0.185	0.217	0.148	0.186	0.117	0.148	0.222	0.170	0.146	0.164	0.210	0.101	0.222	0.125	0.022	0.184	0.195	0.045	0.172	0.186	0.225	0.123	0.224	0.192	0.140	0.187	0.168	0.132	0.226	0.259	0.200	0.176	0.101	0.164	0.158
ENSG00000205669	ILMN_2156699	14	73153300;73156345	+	7.212	-0.059	-0.128	-0.231	-0.639	0.110	0.112	0.117	0.075	0.091	0.131	0.143	0.108	0.108	0.088	0.134	0.088	0.165	0.108	0.150	0.127	0.150	0.134	0.130	0.161	0.083	0.141	0.178	0.121	0.096	0.087	0.105	0.132	0.124	0.128	0.142	0.088	0.102	0.123	0.125	0.113	0.144	0.131	0.103	0.062	0.138	0.043	0.125	0.136	0.069	0.080	0.095	0.073	0.052	0.121	0.110	0.094	0.117	0.148	0.145	0.139	0.127	0.135	0.101	0.054	0.119	0.015	0.073	0.114	0.096	0.126	0.156	0.057	0.123	0.134	0.120
ENSG00000097021	ILMN_1784756;ILMN_1740265;ILMN_1788078;ILMN_2332250;ILMN_1719178	1	6246919;6376413	-	7.442	-0.099	-0.114	-0.231	-0.324	0.053	-0.016	0.129	0.005	0.095	0.168	0.147	-0.062	0.036	0.030	-0.051	0.046	0.086	0.154	-0.066	0.023	0.066	-0.042	0.054	0.119	-0.033	0.133	0.017	0.090	0.043	0.090	0.123	0.133	0.015	-0.003	-0.040	0.066	-0.025	0.126	0.067	0.041	0.049	-0.031	-0.004	0.067	0.146	-0.055	0.112	-0.120	0.048	0.117	0.037	0.028	0.110	0.089	-0.014	0.135	0.056	-0.024	0.100	0.088	0.035	0.034	-0.029	0.018	0.052	0.105	0.081	0.062	0.106	0.075	-0.055	0.178	0.072	-0.173	0.124
ENSG00000101473	ILMN_1679600	20	43903767;43919442	-	8.210	-0.047	-0.013	-0.082	-0.253	0.043	0.074	0.127	0.094	0.024	0.048	0.027	0.049	0.179	-0.026	-0.018	0.048	0.094	0.063	0.072	0.071	0.088	0.024	0.040	0.088	0.055	-0.003	0.027	0.070	0.097	0.050	0.128	0.049	0.155	0.052	0.044	0.120	-0.042	0.003	0.059	0.038	0.070	0.094	0.096	0.078	0.026	0.069	0.020	0.087	0.139	0.037	0.025	-0.038	0.043	0.069	0.061	-0.004	0.024	-0.021	0.010	0.059	0.094	0.032	0.120	0.065	-0.001	0.098	-0.006	-0.018	0.025	0.048	-0.003	0.062	0.052	0.044	0.079
ENSG00000123130	ILMN_2367070;ILMN_1658995	X	23631697;23694513	-	9.799	-0.064	-0.012	-0.061	-0.523	0.088	0.085	0.147	0.099	0.115	0.084	0.106	0.069	0.096	0.065	0.097	0.072	0.086	0.087	0.062	0.124	0.097	0.164	0.066	0.036	0.065	0.080	0.120	0.074	0.092	0.081	0.079	0.089	0.104	0.042	0.056	0.073	0.100	0.066	0.129	0.110	0.113	0.134	0.139	0.129	0.138	0.083	0.074	0.113	0.093	0.041	0.087	0.115	0.057	0.159	0.075	0.073	0.074	0.150	0.062	0.088	0.054	0.126	0.099	0.064	0.070	0.061	0.061	0.052	0.104	0.104	0.151	0.089	0.133	0.138	0.077
ENSG00000161533	ILMN_1750158;ILMN_1765767	17	71449190;71487039	-	7.829	-0.085	-0.117	-0.215	-0.503	0.085	0.095	0.072	0.041	0.130	0.080	0.082	0.062	0.092	0.081	0.064	0.126	0.117	0.135	0.076	0.042	0.119	0.110	0.089	0.120	0.105	0.108	0.035	0.064	0.108	0.064	0.081	0.067	0.081	0.073	0.149	0.095	0.083	0.079	0.050	0.073	0.069	0.078	0.048	0.111	0.070	0.082	0.078	0.090	0.102	0.085	0.042	0.088	0.021	0.053	0.098	0.090	0.089	0.097	0.093	0.162	0.075	0.079	0.101	0.035	0.055	0.083	0.029	0.095	0.035	0.054	0.078	0.078	0.064	0.071	0.123
ENSG00000153093	ILMN_1743680	2	111206679;111568392	+	7.189	0.000	-0.096	-0.281	-0.683	0.125	0.163	-0.007	0.116	0.124	0.079	0.048	0.141	0.123	0.180	0.087	0.135	0.099	0.109	0.104	0.121	0.127	0.097	0.136	0.097	0.155	0.139	0.142	0.162	0.156	0.119	0.099	0.079	0.142	0.158	0.121	0.115	0.100	0.097	0.107	0.118	0.093	0.094	0.185	0.162	0.122	0.169	0.128	0.089	0.103	0.075	0.142	0.093	0.128	0.172	0.092	0.132	0.114	0.122	0.105	0.097	0.138	0.075	0.101	0.081	0.086	0.087	0.118	0.135	0.105	0.160	0.152	0.122	0.098	0.114	0.178
ENSG00000143727	ILMN_1669633;ILMN_2344956	2	254895;268278	+	11.971	0.086	0.064	0.095	-0.118	0.025	0.016	0.010	0.051	0.047	0.070	0.055	0.038	0.034	0.066	0.035	0.066	0.026	0.083	-0.003	0.064	0.054	0.011	0.028	0.126	0.057	-0.013	0.015	-0.015	0.041	0.020	-0.029	0.029	-0.003	0.024	0.014	-0.032	0.021	0.047	0.032	0.055	0.012	0.001	0.012	0.080	0.085	-0.004	0.018	0.005	0.046	0.049	-0.129	0.021	0.041	0.006	0.082	0.020	0.045	0.004	0.059	0.085	0.065	0.052	0.064	0.020	0.048	0.006	0.078	0.009	-0.019	0.035	0.031	0.059	0.040	0.003	0.046
ENSG00000134575	ILMN_2104830	11	47217428;47226939	-	8.321	-0.099	-0.271	-0.317	-0.701	0.116	0.102	0.066	0.179	0.095	0.194	0.169	0.072	0.146	0.023	0.130	0.163	0.108	0.055	0.087	0.133	0.099	0.061	0.205	0.113	0.138	0.178	0.035	0.012	0.174	0.116	0.134	0.146	0.121	0.127	0.203	0.151	0.147	0.165	0.142	0.126	0.114	0.094	0.069	0.114	0.134	0.108	0.215	0.127	0.198	0.074	0.239	0.219	0.159	0.188	0.123	0.141	0.132	0.042	0.146	0.117	0.004	0.148	0.062	0.159	0.153	0.191	0.162	0.079	0.069	0.039	0.112	0.124	0.059	0.038	0.149
ENSG00000102575	ILMN_2078599	19	11546476;11550766	-	9.112	0.116	-0.028	0.054	-0.216	0.043	0.013	0.056	-0.026	0.012	0.131	0.078	0.035	0.078	-0.024	0.103	0.058	0.101	-0.001	0.054	0.075	0.018	-0.044	0.098	0.033	0.023	0.219	-0.021	0.040	0.092	0.085	0.089	0.036	-0.028	0.108	0.038	0.115	0.085	-0.058	0.044	0.069	-0.023	0.045	0.046	0.059	-0.035	0.094	0.069	0.061	0.078	-0.040	0.041	0.010	0.126	0.050	0.044	0.040	0.076	0.047	0.077	0.217	0.003	0.125	0.045	0.098	0.138	0.092	0.054	0.077	0.008	0.015	-0.039	0.081	0.011	-0.027	0.051
ENSG00000155893	ILMN_2306955	3	142433371;142496173	+	6.795	-0.106	-0.173	-0.299	-0.702	0.119	0.113	0.082	0.137	0.092	0.108	0.143	0.104	0.089	0.133	0.111	0.086	0.162	0.113	0.139	0.152	0.129	0.109	0.121	0.124	0.161	0.094	0.147	0.082	0.117	0.128	0.127	0.113	0.129	0.130	0.123	0.184	0.119	0.136	0.159	0.174	0.130	0.118	0.128	0.153	0.057	0.098	0.109	0.134	0.091	0.099	0.103	0.084	0.152	0.104	0.182	0.116	0.112	0.111	0.132	0.121	0.117	0.117	0.095	0.102	0.150	0.111	0.141	0.102	0.110	0.113	0.138	0.145	0.097	0.079	0.148
ENSG00000014257	ILMN_1758323	3	133518940;133569831	+	7.367	-0.031	-0.066	-0.169	-0.521	0.092	0.121	0.103	0.093	0.009	0.061	0.085	0.032	0.175	0.118	0.070	0.137	0.141	0.016	0.096	0.054	0.096	0.089	0.034	0.112	0.043	0.108	0.052	0.029	-0.018	0.046	0.092	0.087	0.103	0.022	0.114	0.083	0.096	0.082	0.114	0.131	0.051	0.080	0.062	0.126	0.095	0.100	0.123	0.144	0.124	0.075	0.019	0.140	0.119	0.111	0.104	0.128	0.070	0.099	0.088	0.063	0.118	0.118	0.110	0.100	0.075	0.111	0.121	0.135	0.081	0.067	0.157	0.100	0.161	0.133	0.008
ENSG00000142513	ILMN_1728331	19	55985483;55990293	+	7.525	-0.020	-0.131	-0.235	-0.607	0.107	0.070	0.173	0.139	0.078	0.022	0.201	0.178	0.030	0.025	0.150	0.037	0.052	0.114	0.001	0.101	-0.092	0.006	0.131	0.227	0.061	0.102	0.013	0.080	0.107	0.245	0.137	-0.016	0.120	0.124	0.088	0.012	0.238	0.127	0.090	0.163	-0.039	0.192	0.040	0.117	0.123	0.110	0.154	-0.146	0.078	0.106	0.095	0.011	-0.043	-0.074	0.161	0.008	0.088	0.082	0.169	0.013	0.187	0.019	0.092	0.194	0.109	0.149	0.085	0.320	0.094	0.214	0.009	0.262	0.166	0.052	0.080
ENSG00000111644	ILMN_1784203	12	6617502;6626841	-	7.033	-0.077	-0.101	-0.247	-0.621	0.107	0.080	0.124	0.057	0.105	0.136	0.138	0.094	0.081	0.126	0.153	0.111	0.074	0.070	0.123	0.098	0.075	0.015	0.134	0.070	0.044	0.104	0.087	0.073	0.152	0.081	0.048	0.121	0.090	0.088	0.110	0.108	0.066	0.107	0.113	0.116	0.136	0.092	0.146	0.127	0.118	0.085	0.100	0.086	0.090	0.137	0.106	0.187	0.097	0.060	0.192	0.144	0.112	0.144	0.075	0.131	0.051	0.185	0.094	0.215	0.117	0.082	0.043	0.087	0.113	0.145	0.101	0.126	0.062	0.108	0.138
ENSG00000147174	ILMN_1666690	X	70714985;70750158	+	7.077	-0.175	-0.269	-0.432	-0.832	0.138	0.101	0.154	0.132	0.163	0.149	0.176	0.152	0.079	0.140	0.112	0.098	0.112	0.159	0.092	0.147	0.153	0.136	0.151	0.159	0.156	0.160	0.115	0.124	0.141	0.171	0.127	0.135	0.169	0.131	0.107	0.105	0.201	0.099	0.156	0.165	0.184	0.166	0.148	0.123	0.070	0.166	0.135	0.160	0.122	0.153	0.148	0.175	0.121	0.121	0.165	0.128	0.142	0.128	0.093	0.139	0.126	0.101	0.074	0.176	0.164	0.132	0.120	0.173	0.100	0.086	0.116	0.036	0.154	0.147	0.134
ENSG00000134940	ILMN_1654468	11	125047439;125056152	-	6.870	-0.127	-0.154	-0.262	-0.696	0.116	0.107	0.128	0.118	0.090	0.136	0.127	0.101	0.105	0.063	0.093	0.111	0.001	0.152	0.010	0.071	-0.056	0.099	0.137	0.173	0.171	0.103	0.071	0.219	0.138	0.168	0.097	0.140	0.154	0.108	0.140	0.154	0.184	0.058	0.123	0.147	0.158	0.152	0.117	0.068	0.020	0.111	0.093	0.044	0.114	0.118	0.155	0.115	0.073	0.114	0.189	0.142	0.125	0.087	0.118	0.088	0.069	0.182	0.138	0.159	0.148	0.117	0.208	0.205	0.096	0.076	0.148	0.181	0.136	0.083	0.105
ENSG00000103740	ILMN_2227011	15	76246864;76313913	-	7.344	-0.032	-0.077	-0.215	-0.566	0.101	0.087	0.147	0.103	0.164	0.123	0.075	0.140	0.134	-0.013	0.049	0.069	0.070	0.040	0.129	0.060	0.087	0.114	0.063	0.030	0.110	0.022	0.134	0.156	0.069	0.046	0.135	0.117	0.109	0.045	0.116	0.107	0.143	0.072	0.073	0.049	0.061	0.111	0.109	0.139	0.110	0.102	0.136	0.079	0.107	0.022	0.095	0.108	0.045	0.135	0.125	0.080	0.057	0.091	0.134	0.152	0.084	0.140	0.097	0.124	0.135	0.061	0.123	0.160	0.087	0.123	0.127	0.064	0.083	0.147	0.126
ENSG00000176715	ILMN_1716832	16	87687791;87749670	+	7.269	-0.071	-0.146	-0.280	-0.717	0.124	0.109	0.013	0.105	0.120	0.129	0.086	0.122	0.107	0.121	0.102	0.113	0.124	0.135	0.163	0.068	0.158	0.165	0.101	0.120	0.174	0.190	0.148	0.013	0.105	0.113	0.114	0.095	0.007	0.088	0.144	0.120	0.134	0.120	0.107	0.149	0.120	0.076	0.113	0.095	0.125	0.180	0.085	0.122	0.169	0.152	0.163	0.063	0.109	0.151	0.103	0.115	0.100	0.140	0.108	0.120	0.085	0.107	0.154	0.158	0.104	0.122	0.104	0.081	0.122	0.092	0.135	0.138	0.096	0.126	0.152
ENSG00000151726	ILMN_1684585	4	185913743;185984209	-	9.831	-0.106	-0.172	-0.347	-0.904	0.155	0.193	0.126	0.145	0.075	0.147	0.105	0.187	0.139	0.123	0.163	-0.036	0.066	0.085	0.159	0.052	0.101	0.304	0.016	0.108	0.122	0.097	0.206	0.181	0.025	0.156	-0.011	0.299	0.225	0.063	0.142	0.038	0.129	0.148	0.282	0.097	0.117	0.182	0.333	0.104	0.127	0.104	0.197	0.191	0.134	0.192	0.185	0.269	0.049	0.044	0.167	0.126	-0.076	0.237	0.134	-0.023	0.251	0.168	0.111	0.154	0.086	0.144	0.181	0.098	0.332	0.072	0.291	0.137	0.294	0.358	0.095
ENSG00000123983	ILMN_2360705;ILMN_1654414;ILMN_1666096	2	223433975;223516360	+	7.681	-0.080	-0.142	-0.311	-0.686	0.119	0.082	0.097	0.034	0.156	0.179	0.137	0.158	0.043	0.169	0.173	0.233	0.075	0.206	0.107	0.133	0.115	0.121	0.150	0.177	0.122	0.107	0.118	0.102	0.082	0.084	0.111	0.130	0.114	0.082	0.105	0.108	0.048	0.176	0.174	0.160	0.168	0.147	0.080	0.113	0.177	0.095	0.158	0.092	0.119	0.116	0.134	0.045	0.148	0.122	0.188	0.099	0.105	0.122	0.124	0.111	0.151	0.150	0.153	0.173	0.144	0.074	0.163	0.096	0.132	0.130	0.106	0.190	0.146	0.119	0.105
ENSG00000068366	ILMN_2391458;ILMN_2285506	X	108771221;108863277	-	7.253	-0.032	-0.096	-0.213	-0.647	0.114	0.124	0.067	0.084	0.096	0.106	0.121	0.046	0.127	0.088	0.143	0.086	0.094	0.164	0.170	0.121	0.127	0.114	0.121	0.147	0.133	0.126	0.143	0.124	0.137	0.159	0.080	0.120	0.129	0.132	0.112	0.105	0.117	0.127	0.089	0.107	0.115	0.066	0.106	0.140	0.126	0.125	0.124	0.091	0.084	0.126	0.107	0.062	0.092	0.115	0.146	0.089	0.115	0.093	0.089	0.085	0.092	0.073	0.143	0.127	0.136	0.097	0.082	0.109	0.103	0.117	0.123	0.044	0.124	0.072	0.067
ENSG00000197142	ILMN_2370882;ILMN_2273911;ILMN_1678517;ILMN_1705247	10	114123905;114178127	+	8.033	-0.061	-0.142	-0.196	-0.507	0.086	0.089	0.058	0.147	0.097	0.143	0.115	0.096	0.063	0.106	0.067	0.105	0.070	0.110	0.089	0.106	0.081	0.070	0.113	0.123	0.104	0.014	0.043	0.043	0.036	0.117	0.092	0.095	0.102	0.118	0.115	0.032	0.089	0.068	0.066	0.070	0.098	0.059	0.094	0.109	0.073	0.090	0.150	0.046	0.119	0.100	0.084	0.013	0.087	0.091	0.129	0.075	0.116	0.041	0.051	0.125	0.148	0.056	0.118	0.045	0.082	0.109	0.117	0.063	0.043	0.121	0.152	0.083	0.073	0.058	0.111
ENSG00000164398	ILMN_1737418;ILMN_2278242;ILMN_2378555	5	131311206;131375678	-	6.997	-0.086	-0.139	-0.232	-0.632	0.107	0.122	0.069	0.109	0.108	0.086	0.100	0.113	0.125	0.139	0.109	0.080	0.148	0.106	0.137	0.109	0.114	0.145	0.097	0.158	0.090	0.108	0.126	0.070	0.064	0.144	0.112	0.121	0.130	0.098	0.125	0.100	0.112	0.110	0.082	0.137	0.120	0.164	0.127	0.121	0.153	0.131	0.123	0.090	0.150	0.126	0.120	0.078	0.124	0.124	0.085	0.075	0.126	0.117	0.121	0.144	0.096	0.086	0.085	0.060	0.092	0.032	0.141	0.118	0.100	0.159	0.085	0.105	0.117	0.127	0.114
ENSG00000066813	ILMN_1809623	16	20370398;20406490	+	7.034	-0.053	-0.088	-0.247	-0.642	0.113	0.123	0.101	0.147	0.124	0.066	0.130	0.140	0.122	0.075	0.079	0.169	0.127	0.098	0.096	0.074	0.155	0.078	0.100	0.183	0.084	0.085	0.118	0.131	0.032	-0.017	0.092	0.099	0.115	0.100	0.088	0.153	0.097	0.105	0.135	0.090	0.127	0.129	0.176	0.141	0.128	0.120	0.162	0.133	0.112	0.121	0.097	0.122	0.123	0.128	0.116	0.069	0.097	0.079	-0.007	0.127	0.153	0.114	0.115	0.090	0.123	0.024	0.083	0.108	0.153	0.107	0.138	0.118	0.132	0.114	0.097
ENSG00000183747	ILMN_1765912	16	20455587;20495196	-	7.219	-0.080	-0.161	-0.269	-0.686	0.117	0.162	0.149	0.048	0.135	0.072	0.136	0.051	0.089	0.135	0.123	0.141	0.143	0.133	0.168	0.098	0.169	0.083	0.123	0.087	0.085	0.131	0.120	0.048	0.114	0.046	0.154	0.085	0.084	0.117	0.153	0.135	0.168	0.152	0.097	0.025	0.138	0.137	0.064	0.105	0.106	0.148	0.072	0.132	0.124	0.114	0.056	0.139	0.103	0.119	0.084	0.108	0.167	0.140	0.154	0.149	0.145	0.114	0.102	0.071	0.066	0.140	0.135	0.094	0.138	0.101	0.137	0.172	0.134	0.102	0.114
ENSG00000005187	ILMN_1685952;ILMN_1771084	16	20682812;20715979	+	8.838	0.020	0.034	0.070	-0.215	0.037	0.031	0.082	0.077	0.057	0.100	0.100	-0.018	0.118	0.079	0.053	0.065	0.047	0.088	0.025	0.096	0.067	0.038	0.099	0.092	0.045	0.077	0.019	0.054	0.054	0.047	0.070	0.003	0.055	0.041	0.063	0.026	0.025	0.061	0.030	0.040	0.028	0.012	0.044	0.071	0.073	0.051	0.099	0.014	0.082	0.032	-0.065	0.001	0.028	0.057	-0.050	0.137	0.053	0.013	0.066	0.049	0.077	0.076	0.112	0.023	0.061	0.094	0.095	0.001	0.035	0.058	0.047	0.030	-0.010	0.013	0.075
ENSG00000215009	ILMN_1791923	12	7348208;7372236	+	6.923	-0.095	-0.155	-0.267	-0.670	0.113	0.129	0.138	0.140	0.124	0.105	0.088	0.140	0.137	0.110	0.079	0.148	0.110	0.124	0.108	0.123	0.110	0.099	0.187	0.154	0.102	0.145	0.095	0.093	0.113	0.067	0.034	0.053	0.104	0.112	0.068	0.120	0.134	0.150	0.092	0.098	0.140	0.125	0.110	0.146	0.163	0.090	0.080	0.118	0.099	0.147	0.144	0.100	0.110	0.021	0.089	0.096	0.120	0.024	0.108	0.139	0.087	0.107	0.159	0.119	0.135	0.107	0.101	0.096	0.051	0.060	0.129	0.092	0.141	0.116	0.120
ENSG00000183549	ILMN_2070792	16	20328356;20360149	+	6.867	-0.058	-0.104	-0.258	-0.667	0.117	0.117	0.095	0.129	0.108	0.151	0.134	0.100	0.168	0.122	0.082	0.185	0.091	0.115	0.072	0.101	0.118	0.096	0.144	0.122	0.101	0.108	0.110	0.148	0.106	0.158	0.115	0.125	0.138	0.093	0.190	0.096	0.136	0.084	0.143	0.128	0.194	0.090	0.114	0.127	0.077	0.105	0.139	0.125	0.140	0.106	0.123	0.103	0.176	0.123	0.158	0.102	0.118	0.066	0.104	0.112	0.125	0.103	0.114	0.174	0.113	0.109	0.151	0.108	0.102	0.109	0.090	0.097	0.174	0.106	0.122
ENSG00000131069	ILMN_1697510;ILMN_2254962;ILMN_2336595	20	32926405;32979423	+	7.339	-0.029	-0.069	-0.224	-0.574	0.103	0.075	0.137	0.168	0.037	0.134	0.162	0.123	0.112	0.105	0.090	0.103	0.056	0.187	0.095	0.150	0.058	0.085	0.111	0.131	0.068	0.163	0.083	0.089	0.150	0.137	0.075	0.114	0.104	0.055	0.102	0.043	0.147	0.099	0.056	0.061	0.095	0.041	0.103	0.052	0.070	0.150	0.069	0.095	0.097	0.139	0.095	0.146	0.049	0.096	0.121	0.114	0.129	0.033	0.146	0.109	0.138	0.096	0.131	0.077	0.102	0.155	0.138	0.088	0.113	0.089	0.164	0.180	0.084	0.104	0.194
ENSG00000111058	ILMN_1659885	12	79995939;80173713	+	7.250	-0.072	-0.097	-0.286	-0.694	0.122	0.056	0.168	0.186	0.131	0.177	0.148	0.103	0.075	0.232	0.071	0.113	0.051	0.108	0.074	0.147	0.102	0.105	0.148	0.184	0.168	0.147	-0.013	0.069	0.111	0.127	0.180	-0.007	0.068	0.163	0.115	0.080	0.137	0.103	0.182	0.136	0.119	0.147	0.120	0.004	0.076	0.008	0.064	0.132	0.073	0.082	0.114	0.114	0.112	0.123	0.128	0.149	0.161	0.064	0.145	0.132	0.120	0.066	0.128	0.119	0.136	0.124	0.155	0.152	0.121	0.130	0.101	0.104	0.093	0.133	0.148
ENSG00000107796	ILMN_1671703	10	90684813;90702509	-	11.445	-0.014	0.038	-0.057	-0.431	0.077	0.045	0.057	0.069	0.071	0.083	0.040	0.083	0.122	0.090	0.077	0.107	0.080	0.159	0.063	0.080	0.088	0.065	0.098	0.086	0.066	0.068	0.055	0.095	0.101	0.078	0.139	-0.003	0.064	0.056	0.074	0.077	0.026	0.077	0.109	0.087	0.053	0.070	0.040	0.096	0.130	0.047	0.038	0.092	0.071	0.080	0.000	0.039	0.042	0.053	0.035	0.072	0.100	0.105	0.071	0.144	0.089	0.088	0.128	0.046	0.111	0.121	0.052	0.101	0.046	0.104	0.100	0.089	0.050	0.070	0.106
ENSG00000075624	ILMN_1777296	7	5533312;5536758	-	14.538	-0.095	-0.154	-0.333	-0.835	0.144	0.145	0.108	0.164	0.126	0.152	0.120	0.144	0.138	0.141	0.147	0.173	0.124	0.144	0.136	0.119	0.139	0.118	0.157	0.123	0.162	0.183	0.154	0.170	0.164	0.120	0.121	0.128	0.127	0.111	0.139	0.142	0.166	0.118	0.121	0.157	0.153	0.171	0.139	0.128	0.139	0.184	0.157	0.165	0.094	0.134	0.051	0.138	0.199	0.105	0.176	0.155	0.163	0.152	0.134	0.129	0.169	0.159	0.137	0.202	0.130	0.136	0.161	0.136	0.113	0.168	0.115	0.142	0.144	0.092	0.133
ENSG00000159251	ILMN_1829919	15	32867588;32875219	+	7.205	-0.054	-0.102	-0.219	-0.684	0.119	0.084	0.044	0.083	0.118	0.143	0.137	0.136	0.127	0.158	0.109	0.134	0.069	0.173	0.149	0.105	0.124	0.128	0.081	0.094	0.124	0.104	0.115	0.015	0.118	0.111	0.138	0.060	0.090	0.093	0.141	0.159	0.019	0.074	0.146	0.052	0.140	0.139	0.108	0.099	0.083	0.167	0.113	0.126	0.139	0.079	0.073	0.154	0.123	0.046	0.095	0.128	0.161	0.128	0.065	0.136	0.059	0.078	0.071	0.120	0.071	0.070	0.064	0.110	0.072	0.176	0.065	0.063	0.077	0.075	0.139
ENSG00000184009	ILMN_2053178	17	77091593;77094422	-	14.394	-0.103	-0.183	-0.350	-0.833	0.143	0.140	0.122	0.129	0.159	0.158	0.127	0.123	0.138	0.113	0.123	0.169	0.147	0.138	0.149	0.115	0.158	0.166	0.129	0.140	0.123	0.144	0.126	0.145	0.166	0.156	0.138	0.153	0.118	0.150	0.145	0.161	0.187	0.165	0.129	0.100	0.108	0.134	0.141	0.156	0.123	0.139	0.143	0.131	0.138	0.120	0.133	0.114	0.157	0.151	0.100	0.148	0.140	0.159	0.148	0.132	0.150	0.124	0.129	0.106	0.134	0.133	0.140	0.135	0.154	0.137	0.117	0.157	0.162	0.161	0.145
ENSG00000077080	ILMN_1657855	7	100078677;100092007	-	7.151	-0.023	-0.117	-0.154	-0.611	0.106	0.097	0.123	0.095	0.034	0.086	0.149	0.169	0.073	0.079	0.080	0.122	0.144	0.110	0.112	0.133	0.153	0.149	0.113	0.157	0.090	0.169	0.114	0.068	0.120	0.138	0.071	-0.004	0.113	0.106	0.097	0.150	0.223	-0.085	0.158	0.188	0.055	0.125	0.080	0.112	0.084	0.100	0.076	0.143	0.089	-0.014	0.083	0.017	0.131	0.073	0.211	0.146	0.125	0.149	0.087	0.141	0.164	0.078	0.121	0.056	0.119	0.075	0.076	0.102	0.067	0.049	0.032	0.147	0.142	0.132	0.085
ENSG00000148156	ILMN_1796088	9	110656691;110659068	-	7.153	-0.056	-0.154	-0.267	-0.680	0.118	0.218	0.132	0.097	0.153	0.158	0.052	0.066	0.149	0.120	0.156	0.128	0.050	0.126	0.077	0.036	0.092	0.039	-0.008	0.091	0.177	0.073	0.140	0.195	0.096	0.114	0.106	0.130	0.011	0.142	0.170	0.119	0.166	0.128	0.072	0.113	0.082	0.113	0.133	0.133	0.213	0.077	0.093	0.129	0.104	0.121	0.085	0.069	0.232	0.077	0.070	0.128	0.121	0.154	0.094	0.084	0.071	0.058	0.069	0.099	0.161	0.111	0.071	0.142	0.114	0.165	0.146	0.120	0.113	0.119	0.117
ENSG00000117148	ILMN_1704078	1	17954394;18026145	+	6.932	-0.045	-0.090	-0.200	-0.606	0.106	0.066	0.164	0.122	0.139	0.193	0.141	0.112	0.037	0.080	0.129	0.105	0.049	0.131	0.086	0.091	0.050	0.022	0.093	0.133	0.075	0.129	0.093	0.106	0.112	0.182	0.114	0.130	0.099	0.085	0.106	0.095	-0.105	0.054	0.104	0.128	0.214	0.085	0.063	0.113	0.115	0.091	0.121	0.089	0.148	0.129	0.187	0.128	0.157	0.064	0.143	0.094	0.150	0.100	0.113	0.156	0.074	0.097	0.093	0.125	0.139	0.087	0.162	0.139	0.084	0.098	0.060	0.126	0.112	0.108	0.140
ENSG00000072110	ILMN_2232177	14	68410792;68515763	-	8.589	0.030	-0.022	0.199	-0.044	0.002	-0.046	0.022	0.009	0.013	0.063	0.062	0.005	0.056	-0.004	0.037	0.073	0.066	-0.021	-0.021	0.108	0.100	0.002	0.047	0.044	0.071	0.143	-0.015	-0.015	0.042	0.146	0.151	-0.044	0.069	0.066	-0.007	0.061	0.110	0.057	-0.073	0.113	-0.004	0.012	-0.007	0.140	-0.011	0.147	-0.011	0.005	0.086	0.066	0.066	0.015	-0.014	0.069	-0.016	0.096	0.068	-0.011	0.098	0.134	0.055	0.025	-0.004	0.041	0.124	0.019	0.002	0.040	-0.015	0.095	0.019	-0.004	-0.025	0.012	0.131
ENSG00000077522	ILMN_1654422	1	234916421;234993863	+	6.966	-0.058	-0.105	-0.256	-0.652	0.114	0.149	0.148	0.133	0.235	0.162	0.125	0.187	0.186	0.092	0.105	0.123	0.122	0.179	0.119	0.151	0.088	0.080	0.157	0.130	0.146	0.080	0.178	0.131	0.131	0.113	0.124	0.127	0.128	0.109	0.080	0.155	0.122	0.069	0.082	0.008	0.156	0.088	0.078	0.096	0.185	0.176	0.150	0.177	0.098	0.063	0.090	0.092	0.185	0.113	0.087	0.093	0.062	0.090	0.112	0.099	0.157	0.098	0.146	0.171	0.074	0.134	0.102	0.094	0.101	0.110	0.059	0.092	0.090	0.141	0.135
ENSG00000204633	ILMN_1665691	11	66070966;66087373	+	6.939	-0.118	-0.213	-0.290	-0.725	0.120	0.099	0.078	0.165	0.084	0.038	0.166	0.108	0.121	0.088	0.111	0.130	0.126	0.134	0.052	0.152	0.095	0.159	0.166	0.119	0.071	0.158	0.133	0.164	0.125	0.178	0.175	0.090	0.137	0.163	0.105	0.068	0.126	0.053	0.089	0.095	0.120	0.129	0.143	0.126	0.062	0.112	0.115	0.020	0.115	0.084	0.098	0.101	0.118	0.154	0.161	0.081	0.115	0.040	0.085	0.169	0.089	0.056	0.119	0.124	0.158	0.133	0.150	0.135	0.092	0.137	0.069	0.179	0.115	0.107	0.140
ENSG00000130402	ILMN_1725534	19	43830166;43913010	+	10.401	-0.025	-0.046	0.059	-0.224	0.033	0.077	0.071	0.041	0.024	0.083	0.005	-0.067	-0.043	-0.012	-0.003	0.032	0.044	-0.018	0.128	0.022	0.018	0.038	0.054	0.049	0.039	0.070	-0.015	0.058	0.027	0.043	0.061	0.003	0.109	0.073	0.056	0.119	0.055	0.057	0.008	0.009	0.075	0.015	0.033	0.070	-0.024	0.103	0.055	0.005	0.098	0.019	0.169	0.035	0.079	0.059	0.072	0.055	0.084	0.058	0.023	0.079	-0.040	0.042	0.026	0.073	0.048	0.022	0.016	0.091	0.051	0.084	-0.023	0.058	-0.015	0.063	0.032
ENSG00000115073	ILMN_1695821	2	97638862;97646893	-	10.654	-0.060	-0.094	-0.054	-0.275	0.042	0.032	0.123	0.009	0.044	0.059	0.074	0.021	0.043	0.014	0.046	0.075	0.026	-0.013	0.040	0.035	-0.010	-0.015	0.025	0.054	0.042	0.085	0.030	0.053	0.078	0.062	0.115	-0.052	0.054	0.052	0.044	0.083	0.101	0.039	0.029	0.027	0.040	0.031	0.003	0.121	-0.002	0.058	0.001	0.011	0.047	0.033	0.082	0.041	0.038	0.105	0.038	0.139	0.081	-0.035	0.045	0.131	0.040	0.072	0.056	0.022	0.076	0.059	0.005	0.050	0.012	0.085	0.031	0.046	0.018	-0.005	0.058
ENSG00000138071	ILMN_2388605	2	65308405;65351889	+	12.960	-0.074	-0.137	-0.235	-0.527	0.090	0.116	0.079	0.115	0.106	0.161	0.118	0.044	0.083	0.153	0.124	0.118	0.052	0.081	0.084	0.077	0.037	0.097	0.109	0.132	0.121	0.061	0.088	0.082	0.122	0.116	0.067	0.092	0.072	0.152	0.088	0.141	0.039	0.106	0.076	0.082	0.081	0.090	0.067	0.104	0.152	0.093	0.114	0.066	0.137	0.126	0.014	0.085	0.065	0.103	0.199	0.087	0.104	0.051	0.082	0.094	0.073	0.076	0.103	0.078	0.114	0.096	0.098	0.041	0.080	0.053	0.141	0.078	0.058	0.098	0.095
ENSG00000101442	ILMN_1652594	20	36810525;36834226	+	8.302	-0.111	-0.160	-0.316	-0.801	0.137	0.081	0.118	0.173	0.093	0.163	0.330	0.132	0.186	0.113	0.145	0.102	0.132	0.089	0.067	0.152	0.078	0.130	0.159	0.142	0.084	0.247	0.115	0.145	0.188	0.172	0.173	0.187	0.166	0.218	0.171	0.189	0.283	0.018	0.140	0.207	0.112	0.093	0.165	0.098	0.170	0.186	0.121	0.181	0.073	0.114	0.186	0.072	0.159	0.178	0.137	0.164	0.154	0.013	0.110	0.067	0.237	0.112	0.233	0.126	0.151	0.218	0.159	0.159	0.095	0.072	-0.006	0.263	0.097	0.083	0.197
ENSG00000075089	ILMN_1697585	12	99117995;99142332	+	10.211	-0.176	-0.171	-0.277	-0.656	0.105	0.079	0.099	0.118	0.116	0.115	0.033	0.088	0.111	0.197	0.087	0.038	0.079	0.065	0.116	0.093	0.131	0.159	0.074	0.079	0.042	0.012	0.095	0.078	0.095	0.091	-0.024	0.142	0.141	0.040	0.074	0.127	0.082	0.081	0.127	0.109	0.146	0.098	0.155	0.120	0.155	0.059	0.110	0.138	0.094	0.118	0.126	0.183	0.016	0.086	0.045	0.073	0.047	0.165	0.045	0.095	0.148	0.061	0.124	0.117	0.094	0.096	0.101	0.096	0.149	0.018	0.114	0.086	0.113	0.155	0.157
ENSG00000113812	ILMN_1689162	3	53876194;53891227	-	8.017	-0.160	-0.291	-0.555	-1.068	0.183	0.203	0.184	0.165	0.254	0.230	0.121	0.191	0.208	0.191	0.129	0.193	0.183	0.146	0.164	0.140	0.189	0.206	0.180	0.186	0.144	0.233	0.206	0.217	0.203	0.214	0.183	0.176	0.168	0.184	0.205	0.152	0.152	0.219	0.222	0.147	0.104	0.169	0.102	0.142	0.281	0.184	0.120	0.237	0.206	0.219	0.172	0.130	0.215	0.196	0.210	0.243	0.172	0.142	0.239	0.177	0.130	0.162	0.124	0.149	0.125	0.198	0.087	0.245	0.151	0.141	0.200	0.165	0.189	0.155	0.256
ENSG00000123165	ILMN_1815392	X	127012621;127014058	-	7.764	-0.071	-0.134	-0.161	-0.443	0.073	0.138	0.174	0.079	0.072	0.001	0.074	0.097	0.171	0.028	0.128	0.031	0.069	0.096	0.150	0.094	0.042	0.003	0.075	0.169	0.051	0.163	0.076	0.091	0.182	0.125	0.172	-0.047	0.083	0.095	0.026	0.077	0.210	0.080	-0.007	0.106	0.013	0.162	0.030	0.116	0.096	0.072	0.008	-0.026	-0.031	0.025	0.164	0.051	0.038	0.124	0.155	0.033	0.105	0.103	0.142	0.136	0.016	0.057	0.078	0.122	-0.013	0.095	0.017	0.062	-0.004	0.176	0.083	0.042	-0.032	0.013	0.012
ENSG00000169717	ILMN_3241416;ILMN_1776442	1	2927905;2929325	+	7.049	-0.081	-0.132	-0.238	-0.673	0.115	0.154	0.107	0.083	0.107	0.146	0.088	0.136	0.099	0.087	0.139	0.112	0.129	0.093	0.107	0.126	0.138	0.111	0.096	0.107	0.098	0.123	0.095	0.155	0.091	0.099	0.103	0.094	0.114	0.139	0.083	0.157	0.060	0.119	0.106	0.109	0.095	0.127	0.102	0.120	0.160	0.099	0.151	0.113	0.113	0.077	0.097	0.078	0.148	0.112	0.089	0.118	0.143	0.118	0.108	0.107	0.168	0.081	0.139	0.126	0.139	0.066	0.118	0.101	0.123	0.138	0.116	0.106	0.100	0.102	0.113
ENSG00000115170	ILMN_1760490	2	158301206;158440598	-	6.702	-0.108	-0.209	-0.363	-0.764	0.130	0.122	0.126	0.153	0.162	0.126	0.167	0.156	0.124	0.200	0.121	0.120	0.154	0.147	0.150	0.175	0.087	0.146	0.135	0.124	0.085	0.237	0.116	0.089	0.098	0.222	0.133	0.156	0.090	0.122	0.127	0.100	0.143	0.119	0.105	0.137	0.134	0.072	0.097	0.109	0.150	0.131	0.113	0.141	0.149	0.181	0.127	0.137	0.119	0.154	0.148	0.141	0.130	0.102	0.055	0.092	0.093	0.151	0.177	0.129	0.042	0.126	0.133	0.110	0.139	0.158	0.108	0.096	0.148	0.114	0.141
ENSG00000135503	ILMN_2243308	12	50631752;50677124	+	7.098	-0.091	-0.156	-0.320	-0.840	0.145	0.151	0.155	0.137	0.031	0.199	0.211	0.157	0.133	0.086	0.146	0.194	0.050	0.252	0.062	0.172	0.091	0.148	0.230	0.076	0.154	0.214	0.090	0.142	0.173	0.177	0.134	0.146	0.118	0.066	0.108	0.110	0.154	0.174	0.164	0.168	0.137	0.141	0.077	0.169	0.093	0.176	0.071	0.139	0.128	0.234	0.124	0.170	0.150	0.144	0.245	0.165	0.120	0.102	0.086	0.146	0.142	0.156	0.155	0.204	0.151	0.166	0.128	0.156	0.163	0.174	0.199	0.218	0.165	0.127	0.091
ENSG00000123612	ILMN_1689217	2	158097151;158193645	-	7.213	-0.087	-0.167	-0.301	-0.741	0.127	0.172	0.142	0.046	0.076	0.111	0.033	0.102	0.116	0.123	0.118	0.098	0.138	0.089	0.141	0.144	0.155	0.144	0.056	0.128	0.103	0.094	0.119	0.190	0.145	0.117	0.106	0.010	0.138	0.139	0.159	0.156	0.091	0.104	0.057	0.127	0.127	0.138	0.080	0.135	0.107	0.157	0.065	0.181	0.080	0.121	0.161	0.134	0.093	0.058	0.091	0.077	0.198	0.229	0.162	0.129	0.137	0.150	0.092	0.155	0.136	0.147	0.155	0.105	0.119	0.157	0.146	0.071	0.122	0.153	0.080
ENSG00000121989	ILMN_1670912;ILMN_2152711	2	148318654;148404863	+	7.084	-0.095	-0.170	-0.332	-0.754	0.130	0.166	0.124	0.095	0.111	0.141	0.158	0.134	0.123	0.119	0.131	0.108	0.111	0.155	0.103	0.133	0.137	0.109	0.095	0.108	0.132	0.180	0.143	0.129	0.158	0.140	0.118	0.152	0.155	0.150	0.168	0.075	0.091	0.123	0.151	0.146	0.109	0.144	0.074	0.115	0.135	0.103	0.109	0.151	0.120	0.115	0.148	0.118	0.134	0.116	0.141	0.121	0.136	0.114	0.081	0.123	0.118	0.109	0.141	0.106	0.118	0.136	0.120	0.131	0.142	0.140	0.109	0.142	0.080	0.118	0.114
ENSG00000114739	ILMN_1824337	3	38470793;38509637	+	6.958	-0.081	-0.136	-0.260	-0.655	0.112	0.164	0.073	0.109	0.131	0.198	0.091	0.112	0.062	0.151	0.157	0.063	0.102	0.093	0.132	0.075	0.101	0.056	0.150	0.100	0.158	0.022	0.162	0.064	0.118	0.088	0.156	0.136	0.144	0.131	0.182	0.095	0.085	0.184	0.114	0.159	0.080	0.087	0.168	0.166	0.125	0.142	0.166	0.077	0.147	0.113	0.137	0.111	0.051	0.138	0.138	0.099	0.192	0.125	0.184	0.089	0.096	0.076	0.133	0.064	0.105	0.117	0.098	0.115	0.100	0.065	0.136	0.122	0.133	0.142	0.091
ENSG00000139567	ILMN_1807493;ILMN_3250257	12	50587468;50603412	+	6.862	-0.088	-0.159	-0.282	-0.679	0.116	0.099	0.135	0.127	0.116	0.058	0.104	0.171	0.069	0.101	0.128	0.112	0.081	0.075	0.103	0.079	0.104	0.104	0.078	0.163	0.105	0.143	0.157	0.125	0.114	0.117	0.098	0.124	0.132	0.111	0.042	0.085	0.106	0.109	0.138	0.085	0.122	0.135	0.112	0.084	0.160	0.126	0.111	0.146	0.126	0.149	0.131	0.104	0.124	0.097	0.145	0.120	0.134	0.079	0.156	0.116	0.119	0.088	0.105	0.116	0.101	0.090	0.142	0.131	0.143	0.067	0.147	0.094	0.133	0.075	0.133
ENSG00000132744	ILMN_1670193	11	67166604;67174706	-	6.938	-0.014	-0.104	-0.276	-0.696	0.126	0.163	0.148	0.112	0.126	0.124	0.145	0.117	0.096	0.168	0.123	0.115	0.078	0.145	0.095	0.109	0.144	0.108	0.116	0.067	0.043	0.159	0.070	0.105	0.153	0.108	0.133	0.137	0.100	0.110	0.118	0.074	0.166	0.101	0.141	0.156	0.112	0.117	0.124	0.085	0.058	0.093	0.087	0.123	0.100	0.172	0.111	0.168	0.173	0.075	0.139	0.110	0.123	0.129	0.096	0.035	0.077	0.078	0.122	0.031	0.142	0.141	0.140	0.038	0.111	0.132	0.145	0.099	0.060	0.129	0.086
ENSG00000119640	ILMN_1694233;ILMN_1686432	14	74589682;74600489	-	8.672	-0.058	-0.087	-0.202	-0.678	0.118	0.148	0.147	0.117	0.116	0.116	0.090	0.111	0.102	0.119	0.058	0.142	0.108	0.132	0.134	0.119	0.150	0.142	0.077	0.117	0.182	0.099	0.116	0.088	0.107	0.143	0.088	0.135	0.132	0.051	0.104	0.056	0.064	0.105	0.112	0.082	0.118	0.102	0.097	0.168	0.137	0.045	0.094	0.113	0.110	0.102	0.090	0.093	0.084	0.120	0.101	0.121	0.089	0.113	0.128	0.156	0.102	0.109	0.159	0.098	0.097	0.109	0.042	0.109	0.113	0.142	0.183	0.076	0.139	0.135	0.133
ENSG00000170634	ILMN_1697550;ILMN_2158705	2	54195913;54385937	+	7.842	-0.042	-0.058	-0.050	-0.373	0.062	0.081	0.128	0.083	0.146	0.102	0.103	-0.014	0.107	0.114	0.052	0.101	0.124	0.103	0.044	0.087	0.043	0.055	0.099	0.104	0.032	0.017	0.029	0.067	0.037	0.075	0.069	0.035	0.038	0.049	0.055	0.086	0.038	0.049	0.057	0.039	0.034	0.070	0.057	0.122	0.074	0.045	0.109	0.091	0.097	0.026	0.008	-0.001	0.048	0.152	0.046	-0.008	0.082	0.026	0.049	0.127	0.115	0.068	0.066	0.016	0.065	0.089	0.054	0.090	0.090	0.036	0.060	0.065	0.040	0.066	0.120
ENSG00000164113	ILMN_1745580	4	123519617;123570407	+	7.149	-0.057	-0.145	-0.242	-0.658	0.113	0.063	0.089	0.129	0.119	0.123	0.104	0.077	0.118	0.132	0.067	0.105	0.171	0.118	0.140	0.148	0.104	0.161	0.051	0.134	0.156	0.064	0.172	0.095	0.118	0.066	0.147	0.055	0.130	0.089	0.108	0.116	0.137	0.095	0.135	0.122	0.101	0.126	0.122	0.165	0.127	0.056	0.145	0.114	0.187	0.114	0.087	0.124	0.153	0.146	0.103	0.102	0.081	0.074	0.130	0.084	0.066	0.137	0.112	0.013	0.092	0.145	0.131	0.142	0.132	0.101	0.105	0.051	0.112	0.105	0.083
ENSG00000140955	ILMN_1745108	16	82782244;82788273	+	6.773	-0.090	-0.122	-0.259	-0.641	0.110	0.091	0.095	0.104	0.142	0.088	0.099	0.132	0.088	0.117	0.141	0.084	0.126	0.126	0.095	0.096	0.125	0.108	0.108	0.073	0.141	0.110	0.125	0.120	0.200	0.143	0.109	0.102	0.095	0.111	0.207	0.151	0.115	0.088	0.153	0.077	0.112	0.120	0.108	0.084	0.032	0.113	0.124	0.107	0.129	0.126	0.126	0.179	0.127	0.060	0.121	0.103	0.129	0.164	0.089	0.094	0.129	0.123	0.117	0.128	0.058	0.103	0.115	0.085	0.119	0.129	0.117	0.129	0.132	0.111	0.089
ENSG00000168803	ILMN_1725043	15	41410216;41428900	+	8.362	-0.051	-0.061	-0.046	-0.306	0.049	0.118	0.049	0.075	0.072	0.097	0.040	0.081	0.134	0.100	0.015	-0.002	0.104	0.042	0.091	0.054	0.062	0.066	0.034	0.052	0.081	0.027	0.032	0.035	0.005	-0.076	-0.031	0.078	0.108	0.014	0.106	0.034	0.101	0.002	0.020	0.020	0.012	0.043	0.066	0.044	0.162	0.031	0.014	0.051	0.114	-0.001	0.029	-0.023	0.049	0.064	0.052	0.027	0.040	0.046	-0.012	0.097	0.005	0.034	0.072	0.076	0.057	0.053	0.031	-0.064	-0.005	0.115	0.111	0.029	0.042	0.037	-0.016
ENSG00000137845	ILMN_2148360;ILMN_1718946	15	56675801;56829469	-	8.211	-0.038	-0.139	-0.276	-0.747	0.132	0.058	0.066	0.073	0.199	0.137	0.100	0.142	0.168	0.224	0.117	0.071	0.116	0.136	0.110	0.127	0.066	0.173	0.104	0.171	0.108	0.033	0.131	0.084	0.129	0.111	0.073	0.231	0.127	0.132	0.138	0.120	0.083	0.192	0.130	0.119	0.097	0.126	0.159	0.118	0.202	0.050	0.166	0.127	0.110	0.231	0.059	0.163	0.108	0.104	0.183	0.073	0.075	0.120	0.189	0.096	0.160	0.138	0.108	0.101	0.154	0.134	0.157	0.106	0.148	0.098	0.140	0.135	0.146	0.149	0.109
ENSG00000073670	ILMN_1711374	17	40192093;40214740	+	7.063	-0.079	-0.132	-0.257	-0.680	0.117	0.102	0.104	0.066	0.122	0.095	0.150	0.078	0.096	0.096	0.112	0.142	0.162	0.115	0.153	0.101	0.183	0.096	0.137	0.085	0.150	0.145	0.074	0.164	0.133	0.105	0.122	0.073	0.023	0.119	0.059	0.134	0.178	0.024	0.153	0.158	0.153	0.167	0.093	0.143	0.152	0.106	0.125	0.121	0.087	0.073	0.058	0.123	0.077	0.115	0.087	0.101	0.119	0.080	0.124	0.162	0.155	0.094	0.132	0.143	0.130	0.124	0.080	0.032	0.177	0.103	0.089	0.127	0.102	0.155	0.123
ENSG00000148848	ILMN_1705689	10	127693414;128067055	-	7.171	-0.092	-0.187	-0.288	-0.765	0.130	0.102	0.152	0.127	0.069	0.126	0.124	0.109	0.107	0.184	0.051	0.126	0.106	0.184	0.142	0.111	0.083	0.141	0.101	0.137	0.164	0.120	0.031	0.135	0.167	0.131	0.148	0.156	0.161	0.054	0.076	0.096	0.148	0.126	0.133	0.154	0.037	0.071	0.136	0.172	0.091	0.170	0.151	0.143	0.143	0.103	0.084	0.033	0.022	0.130	0.140	0.141	0.075	0.121	0.140	0.134	0.130	-0.077	0.169	0.138	0.096	0.147	0.126	0.094	0.140	0.178	0.087	0.151	0.122	0.058	0.099
ENSG00000143537	ILMN_2384544;ILMN_1756920;ILMN_1751500	1	153290385;153301876	+	7.708	-0.011	-0.076	-0.134	-0.273	0.049	0.118	0.039	0.076	-0.009	0.162	0.057	-0.005	0.106	0.112	0.047	-0.014	0.052	-0.044	-0.014	0.125	0.125	0.016	0.153	0.110	-0.001	0.073	-0.010	0.007	0.045	0.137	0.131	-0.045	0.122	0.124	0.039	0.063	0.132	0.013	0.104	0.048	0.030	-0.015	0.004	0.155	-0.089	0.148	-0.016	0.062	0.165	-0.010	0.104	0.098	-0.028	0.017	0.009	0.018	0.034	0.026	0.079	0.092	0.127	0.002	0.142	0.010	0.090	-0.033	-0.054	0.073	0.061	0.018	0.122	0.087	-0.023	-0.027	0.134
ENSG00000151694	ILMN_2121068;ILMN_1765779	2	9546863;9613368	-	8.200	-0.167	-0.310	-0.474	-0.869	0.145	0.152	0.189	0.141	0.121	0.158	0.175	0.164	0.160	0.106	0.114	0.144	0.130	0.137	0.175	0.112	0.158	0.128	0.142	0.166	0.130	0.183	0.131	0.166	0.113	0.121	0.234	0.157	0.151	0.183	0.183	0.159	0.193	0.156	0.133	0.099	0.141	0.085	0.152	0.139	0.102	0.193	0.241	0.114	0.126	0.166	0.166	0.146	0.154	0.183	0.138	0.173	0.180	0.124	0.182	0.147	0.121	0.113	0.166	0.102	0.119	0.176	0.115	0.155	0.135	0.174	0.042	0.197	0.188	0.146	0.123
ENSG00000135074	ILMN_1713751	5	156836889;156935346	-	9.474	-0.023	-0.124	-0.249	-0.554	0.099	0.113	0.165	0.112	0.127	0.082	0.087	0.109	0.135	-0.019	0.051	0.128	0.174	0.099	0.154	0.163	0.172	0.081	0.063	0.137	0.125	0.063	0.115	0.106	0.169	0.064	0.238	0.035	0.075	0.103	0.120	0.158	0.091	0.128	0.172	0.142	0.087	0.120	0.091	0.066	0.088	0.051	0.072	0.124	0.116	0.023	0.145	0.045	0.162	0.185	0.226	0.126	0.115	0.116	0.104	0.116	0.139	0.125	0.096	0.086	0.111	0.107	0.109	0.177	0.094	0.165	0.034	0.172	0.040	0.087	0.095
ENSG00000104755	ILMN_1662675	8	39720413;39814936	-	7.379	-0.035	-0.089	-0.173	-0.596	0.104	0.063	0.080	0.100	0.040	0.100	0.056	0.123	0.129	0.125	0.144	0.129	0.074	-0.003	0.117	0.090	0.083	0.112	0.136	0.118	0.005	0.177	0.109	0.120	0.102	0.075	0.145	0.038	0.165	0.129	0.062	0.122	0.050	0.065	0.105	0.168	0.182	0.106	0.066	0.096	0.131	0.114	0.023	0.137	0.125	0.071	0.036	0.070	0.123	0.065	0.134	0.040	0.129	0.098	0.058	0.099	0.106	0.061	0.082	0.117	0.064	0.065	0.119	0.117	0.073	0.034	0.132	0.150	0.132	0.107	0.091
ENSG00000134007	ILMN_1737629	14	70058831;70071485	-	6.710	-0.076	-0.144	-0.255	-0.719	0.123	0.099	0.072	0.137	0.145	0.133	0.142	0.134	0.118	0.157	0.120	0.156	0.174	0.151	0.121	0.125	0.148	0.099	0.108	0.162	0.088	0.123	0.136	0.102	0.117	0.118	0.083	0.131	0.121	0.140	0.152	0.136	0.089	0.121	0.108	0.076	0.115	0.141	0.111	0.131	0.127	0.148	0.134	0.114	0.133	0.053	0.127	0.156	0.125	0.187	0.135	0.120	0.126	0.166	0.129	0.095	0.126	0.178	0.099	0.137	0.121	0.082	0.103	0.155	0.125	0.125	0.124	0.074	0.146	0.151	0.131
ENSG00000008277	ILMN_1706302	7	87401637;87664383	+	7.160	-0.064	-0.093	-0.261	-0.673	0.118	0.114	0.073	0.086	0.168	0.078	0.117	0.093	0.109	0.129	0.141	0.058	0.062	0.147	0.072	0.086	0.229	0.133	0.111	0.102	0.197	0.150	0.114	0.099	0.131	0.048	0.173	0.112	0.081	0.035	0.091	0.130	0.127	0.110	0.092	0.119	0.134	0.115	0.167	0.184	0.121	0.021	0.017	0.126	0.142	0.158	0.075	0.134	0.109	0.101	0.108	0.065	0.132	0.068	0.096	0.181	0.154	0.083	0.062	0.081	0.100	0.075	0.170	0.146	0.152	0.127	0.156	0.083	0.128	0.135	0.080
ENSG00000114948	ILMN_2060086	2	207016612;207191124	+	7.069	-0.035	-0.084	-0.261	-0.608	0.109	0.130	0.104	0.056	0.053	0.082	0.091	0.169	0.112	0.073	0.113	0.079	0.035	0.030	0.125	0.140	0.085	0.092	0.176	0.126	0.146	0.131	0.042	0.116	0.120	0.097	0.081	-0.005	0.121	0.104	0.137	0.080	0.118	0.030	0.079	0.160	0.077	0.067	0.100	0.023	0.010	0.103	0.106	-0.006	0.118	0.016	0.057	0.071	0.123	0.133	0.117	0.080	0.138	0.111	0.072	0.053	0.133	0.103	0.019	0.056	0.202	0.176	0.124	0.016	0.131	0.108	0.102	0.092	0.042	0.119	0.062
ENSG00000042980	ILMN_1664631	8	24207524;24273005	+	6.899	-0.100	-0.164	-0.234	-0.720	0.120	0.119	0.132	0.097	0.082	0.098	0.112	0.110	0.081	0.008	0.104	0.146	0.181	0.130	0.081	0.108	0.017	0.126	0.091	0.104	0.156	0.164	0.007	0.081	0.157	0.158	0.086	0.089	0.107	0.115	0.134	0.118	0.151	0.086	0.180	0.168	0.097	0.116	0.130	0.137	0.083	0.127	0.137	0.090	0.102	0.075	0.071	0.130	0.144	0.159	0.167	0.121	0.124	0.074	0.113	0.149	0.092	0.094	0.150	0.214	0.127	0.185	0.135	0.189	0.082	0.072	0.130	0.160	0.129	0.104	0.192
ENSG00000168594	ILMN_2194158	4	176076131;176135905	+	7.230	-0.090	-0.156	-0.272	-0.746	0.127	0.095	0.131	0.088	0.082	0.201	0.127	0.136	0.125	0.101	0.125	0.072	0.076	0.079	0.117	0.104	0.085	0.135	0.104	0.150	0.112	0.125	0.142	0.112	0.170	0.113	0.190	0.186	0.116	0.154	0.117	0.141	0.005	0.040	0.076	0.148	0.160	0.136	0.143	0.076	0.140	0.101	0.136	0.114	0.182	0.130	0.098	0.114	0.100	0.099	0.105	0.006	0.152	0.152	0.135	0.105	0.140	0.129	0.111	0.100	0.125	0.141	0.115	0.136	0.127	0.172	0.179	0.120	0.167	0.148	0.113
ENSG00000134249	ILMN_2100871	1	120237678;120240641	-	7.018	-0.142	-0.192	-0.299	-0.677	0.111	0.171	0.108	0.149	0.136	0.055	0.022	0.139	0.051	0.105	0.112	0.133	0.083	0.114	0.153	0.079	0.129	0.118	0.131	0.110	0.040	0.074	0.123	0.120	0.126	0.103	0.128	0.090	0.124	0.126	0.212	0.133	0.113	0.115	0.077	0.162	0.108	0.115	0.141	0.097	0.070	0.093	0.156	0.129	0.121	0.074	0.060	0.071	0.118	0.096	0.085	0.079	0.105	0.046	0.169	0.180	0.128	0.141	0.135	0.184	0.123	0.122	0.129	0.105	0.107	0.095	0.103	0.052	0.108	0.148	0.095
ENSG00000197140	ILMN_1798045	8	39084206;39261592	+	7.114	-0.106	-0.143	-0.312	-0.711	0.122	0.165	0.108	0.118	0.068	0.077	0.035	0.069	0.084	0.168	0.062	0.122	0.191	0.120	0.114	0.126	0.180	0.105	0.060	0.106	0.068	0.154	0.169	0.156	0.129	0.046	0.146	0.053	0.108	0.094	0.104	0.106	0.101	0.119	0.106	0.047	0.110	0.144	0.178	0.059	0.134	0.139	0.140	0.119	0.147	0.092	0.173	0.132	0.158	0.133	0.160	0.113	0.101	0.167	0.150	0.006	0.107	0.095	0.229	0.099	0.035	0.118	0.063	0.063	0.136	0.110	0.135	0.127	0.167	0.179	0.104
ENSG00000149451	ILMN_1651657;ILMN_1671297	20	3596616;3610893	-	6.895	-0.063	-0.122	-0.259	-0.677	0.118	0.127	0.131	0.123	0.102	0.137	0.138	0.130	0.096	0.053	0.109	0.143	0.130	0.128	0.136	0.095	0.109	0.126	0.083	0.076	0.120	0.127	0.096	0.130	0.112	0.146	0.136	0.111	0.141	0.119	0.099	0.083	0.165	0.102	0.140	0.159	0.104	0.120	0.102	0.099	0.152	0.076	0.122	0.149	0.127	0.119	0.130	0.099	0.096	0.155	0.155	0.122	0.117	0.155	0.124	0.128	0.137	0.137	0.102	0.157	0.127	0.104	0.141	0.162	0.086	0.085	0.062	0.148	0.120	0.104	0.124
ENSG00000197475	ILMN_1795204	8	39427723;39499522	-	7.046	-0.074	-0.145	-0.264	-0.708	0.122	0.153	0.114	0.035	0.100	0.125	0.132	0.140	0.196	0.171	0.098	0.118	0.155	0.081	0.131	0.135	0.073	0.088	0.133	0.132	0.112	0.162	0.151	0.165	0.114	0.073	0.072	0.144	0.083	0.080	0.108	0.072	0.146	0.115	0.121	0.106	0.140	0.091	0.074	0.157	0.110	0.068	0.145	0.111	0.148	0.086	0.108	0.112	0.166	0.135	0.072	0.139	0.137	0.118	0.081	0.150	0.094	0.140	0.146	0.144	0.151	0.136	0.147	0.153	0.135	0.115	0.130	0.119	0.094	0.102	0.182
ENSG00000069206	ILMN_1750294	8	24354453;24424839	+	6.844	-0.104	-0.182	-0.295	-0.710	0.120	0.108	0.159	0.044	0.150	0.106	0.170	0.144	0.116	0.128	0.116	0.109	0.100	0.118	0.150	0.113	0.125	0.089	0.126	0.156	0.107	0.109	0.058	0.117	0.095	0.152	0.150	0.136	0.133	0.139	0.142	0.091	0.086	0.128	0.145	0.140	0.108	0.121	0.097	0.130	0.102	0.126	0.088	0.048	0.132	0.118	0.162	0.150	0.093	0.170	0.193	0.135	0.128	0.125	0.106	0.121	0.165	0.071	0.094	0.184	0.127	0.099	0.134	0.201	0.090	0.076	0.097	0.112	0.124	0.117	0.137
ENSG00000151651	ILMN_1708348	10	134925911;134940362	-	9.339	-0.032	-0.121	-0.120	-0.324	0.054	0.102	0.069	0.110	-0.001	0.103	0.086	0.083	0.024	0.031	0.031	0.035	0.017	-0.052	0.113	0.065	0.094	0.076	0.060	-0.017	0.091	0.162	0.063	0.041	0.006	0.076	0.067	0.045	0.111	0.156	0.053	0.124	0.106	0.061	0.052	0.034	0.062	0.094	0.060	0.096	-0.010	0.098	0.059	-0.001	0.071	0.054	0.170	0.038	0.045	0.115	0.084	0.058	0.084	-0.027	0.092	0.127	0.061	0.088	0.036	0.119	0.041	0.055	0.000	0.030	0.139	0.075	0.032	0.068	0.043	0.092	0.044
ENSG00000168615	ILMN_1727524	8	38973661;39081934	+	7.479	-0.055	-0.091	-0.181	-0.498	0.086	0.051	0.053	0.152	0.017	0.141	0.201	0.092	0.039	0.079	0.075	0.111	0.075	0.143	0.031	0.150	0.074	-0.008	0.110	0.155	0.040	0.128	0.001	0.049	0.137	0.163	0.104	0.049	0.101	0.147	0.087	0.080	0.084	0.124	0.110	0.115	0.055	-0.022	0.079	0.057	0.124	0.055	0.143	0.028	0.128	0.143	0.009	0.054	0.052	0.133	0.117	0.042	0.134	0.029	0.136	0.057	0.134	0.088	0.042	0.097	0.129	0.139	0.113	0.085	0.051	0.035	-0.004	0.108	0.101	0.045	0.048
ENSG00000134028	ILMN_1716909;ILMN_2103107	8	24297915;24319471	+	7.043	-0.040	-0.072	-0.218	-0.589	0.104	0.121	0.116	0.087	0.014	-0.007	0.108	0.130	0.132	0.126	0.114	0.074	0.121	0.121	0.126	0.136	0.083	0.079	0.114	0.116	0.108	-0.016	0.069	0.091	0.096	-0.026	0.066	0.111	0.094	0.120	0.049	0.077	0.120	0.047	0.114	0.079	0.006	0.110	0.089	0.130	0.096	0.102	0.129	0.111	0.103	0.114	0.099	0.095	0.090	0.131	0.116	0.118	0.091	0.102	0.098	0.111	0.092	0.114	0.044	0.180	0.076	0.080	0.108	0.113	0.094	0.120	0.085	0.132	0.103	0.090	0.074
ENSG00000154734	ILMN_1673566	21	27130478;27139599	-	6.861	-0.027	-0.116	-0.192	-0.659	0.115	0.096	0.161	0.134	0.097	0.106	0.087	0.112	0.103	0.099	0.072	0.034	0.083	0.095	0.122	0.133	0.115	0.126	0.117	0.112	0.115	0.135	0.126	0.090	0.119	0.062	0.150	0.128	0.112	0.065	0.161	0.061	0.119	0.140	0.074	0.107	0.125	0.104	0.139	0.172	0.110	0.118	0.098	0.085	0.067	0.137	0.047	0.155	0.134	0.108	0.123	0.081	0.145	0.124	0.145	0.147	0.119	0.130	0.116	0.110	0.095	0.097	0.191	0.149	0.142	0.082	0.174	0.160	0.118	0.108	0.107
ENSG00000142303	ILMN_1751168	19	8551125;8581588	-	6.819	-0.067	-0.103	-0.248	-0.678	0.118	0.117	0.110	0.091	0.119	0.114	0.128	0.128	0.105	0.157	0.116	0.153	0.169	0.142	0.104	0.116	0.109	0.127	0.152	0.098	0.143	0.127	0.126	0.106	0.074	0.128	0.134	0.104	0.139	0.122	0.161	0.099	0.149	0.101	0.150	0.158	0.077	0.133	0.114	0.158	0.108	0.081	0.117	0.095	0.110	0.044	0.110	0.131	0.050	0.128	0.157	0.062	0.121	0.061	0.106	0.117	0.117	0.162	0.115	0.065	0.113	0.153	0.200	0.153	0.143	0.138	0.043	0.149	0.117	0.126	0.112
ENSG00000160323	ILMN_1787386;ILMN_2413732	9	135276940;135314329	+	7.055	-0.048	-0.108	-0.256	-0.629	0.111	0.088	0.079	0.090	0.081	0.139	0.116	0.097	0.120	0.070	0.111	0.098	0.107	0.136	0.129	0.138	0.100	0.101	0.131	0.130	0.128	0.122	0.084	0.146	0.090	0.101	0.085	0.118	0.112	0.132	0.050	0.156	0.075	0.069	0.118	0.090	0.131	0.110	0.124	0.137	0.105	0.133	0.144	0.129	0.123	0.091	0.080	0.154	0.093	0.156	0.185	0.115	0.100	0.150	0.141	0.147	0.052	0.077	0.124	0.129	0.136	0.123	0.093	0.130	0.110	0.093	0.068	0.120	0.064	0.082	0.116
ENSG00000138316	ILMN_1873412	10	72102564;72192203	-	7.169	-0.071	-0.157	-0.322	-0.697	0.122	0.098	0.125	0.105	0.131	0.139	0.150	0.090	0.090	0.096	0.138	0.153	0.121	0.103	0.112	0.093	0.131	0.107	0.106	0.141	0.143	0.144	0.123	0.110	0.160	0.098	0.115	0.093	0.084	0.161	0.133	0.119	0.089	0.112	0.105	0.160	0.144	0.101	0.136	0.102	0.126	0.051	0.016	0.156	0.135	0.044	0.158	0.097	0.053	0.122	0.082	0.149	0.080	0.102	0.129	0.111	0.102	0.181	0.158	0.150	0.067	0.099	0.125	0.108	0.121	0.134	0.062	0.069	0.120	0.124	0.075
ENSG00000166106	ILMN_1683781	11	129824078;129848926	+	7.377	-0.079	-0.170	-0.258	-0.699	0.119	0.072	0.153	0.184	0.046	0.090	0.081	0.161	0.130	0.134	0.176	0.116	0.119	0.012	0.077	0.099	0.131	0.129	0.075	0.137	0.138	0.086	0.104	0.129	0.188	0.124	0.173	0.046	0.127	0.160	0.190	0.072	0.115	0.179	0.147	0.086	0.159	0.171	0.145	0.041	0.122	0.104	0.082	0.074	0.184	0.097	0.119	0.140	0.146	0.103	0.142	0.091	0.166	0.113	0.145	0.147	0.061	0.090	0.157	0.073	0.002	0.097	0.114	0.109	0.110	0.095	0.149	0.078	0.047	0.114	0.178
ENSG00000087116	ILMN_1796628;ILMN_1811765	5	178473456;178704936	-	7.064	-0.063	-0.171	-0.271	-0.717	0.123	0.155	0.120	0.137	0.103	0.098	0.094	0.142	0.129	0.115	0.110	0.093	0.150	0.073	0.112	0.116	0.125	0.118	0.101	0.079	0.128	0.103	0.135	0.135	0.108	0.121	0.082	0.159	0.142	0.123	0.118	0.111	0.127	0.113	0.104	0.136	0.120	0.066	0.109	0.121	0.135	0.140	0.117	0.100	0.129	0.151	0.143	0.129	0.121	0.100	0.114	0.085	0.098	0.132	0.087	0.106	0.055	0.125	0.125	0.121	0.128	0.121	0.106	0.106	0.150	0.126	0.152	0.129	0.087	0.132	0.064
ENSG00000173157	ILMN_1791795;ILMN_1651717	12	42034278;42231991	-	7.190	-0.057	-0.100	-0.234	-0.648	0.113	0.151	0.137	0.090	0.110	0.151	0.018	0.116	0.122	0.134	0.041	0.140	0.162	0.125	0.168	0.062	0.126	0.158	0.107	0.054	0.121	0.010	0.157	0.117	0.129	0.092	0.079	0.089	0.086	0.097	0.070	0.109	0.083	0.100	0.094	0.095	0.101	0.108	0.135	0.141	0.104	0.117	0.113	0.127	0.152	0.098	0.058	0.117	0.142	0.089	0.095	0.123	0.115	0.130	0.065	0.091	0.107	0.164	0.109	0.117	0.070	0.099	0.071	0.101	0.161	0.082	0.106	0.090	0.143	0.108	0.129
ENSG00000156140	ILMN_1703803	4	73365550;73653380	-	7.139	-0.032	-0.095	-0.180	-0.620	0.108	0.011	0.148	0.151	0.143	0.175	0.101	0.103	0.086	0.168	0.063	0.085	0.074	0.125	0.104	0.116	0.141	0.118	0.049	0.087	0.007	0.120	0.148	0.103	0.170	0.029	0.122	0.072	0.159	0.024	0.117	0.088	0.154	0.095	0.085	0.097	0.103	0.113	0.142	0.141	0.114	0.117	0.066	0.134	0.142	0.127	0.135	0.047	0.107	0.070	0.132	0.191	0.139	0.101	0.069	0.140	0.122	0.135	0.118	0.028	0.058	0.148	0.185	0.054	0.096	0.149	0.090	0.126	0.065	0.060	0.101
ENSG00000158859	ILMN_2092933	1	159426162;159435469	-	6.860	0.009	-0.041	-0.116	-0.447	0.081	0.105	0.055	0.092	0.098	0.104	0.173	0.076	0.062	0.097	0.105	0.091	0.034	0.093	0.058	0.112	0.081	0.049	0.066	0.139	0.075	0.079	0.118	0.087	0.116	0.084	0.063	0.116	0.079	0.104	0.127	0.063	0.114	0.023	0.093	0.080	0.092	0.092	0.102	0.081	0.083	0.112	0.113	0.044	0.057	0.033	0.105	0.071	0.074	0.057	0.071	0.115	0.059	0.032	0.007	0.089	0.109	0.076	0.096	0.085	0.094	0.050	0.131	0.126	0.121	0.132	0.102	0.045	0.045	0.113	0.063
ENSG00000049192	ILMN_1767362	5	64480321;64813460	-	7.534	-0.112	-0.183	-0.266	-0.593	0.098	0.126	0.100	0.083	0.065	0.160	0.046	0.124	0.066	0.124	0.096	0.146	0.116	0.045	0.123	0.138	0.064	0.112	0.133	0.164	0.103	0.024	0.072	0.086	0.084	0.016	0.077	0.090	0.099	0.157	0.082	0.077	0.123	0.106	0.104	0.096	0.152	0.097	0.150	0.103	0.095	0.099	0.153	0.108	0.106	0.122	0.123	0.073	0.124	0.141	0.136	0.088	0.109	0.089	0.095	0.144	0.086	0.128	0.072	0.047	0.078	0.100	0.111	0.102	0.092	0.130	0.079	0.084	0.140	0.129	0.017
ENSG00000136378	ILMN_3251322;ILMN_2211790	15	76838600;76890828	-	7.227	-0.083	-0.124	-0.257	-0.672	0.115	0.138	0.115	0.159	0.140	0.132	0.062	0.113	0.182	0.130	0.080	0.062	0.130	0.096	0.113	0.082	0.125	0.145	0.118	0.075	0.098	0.101	0.091	0.103	0.077	0.138	0.122	0.085	0.173	0.141	0.128	0.110	0.078	0.107	0.091	0.144	0.112	0.112	0.139	0.129	0.029	0.123	0.086	0.133	0.097	0.112	0.135	0.140	0.101	0.132	0.097	0.083	0.136	0.118	0.097	0.106	0.078	0.156	0.092	0.129	0.146	0.089	0.144	0.101	0.144	0.140	0.084	0.151	0.080	0.080	0.080
ENSG00000134917	ILMN_1672403	11	129780029;129803749	-	7.343	-0.092	-0.133	-0.219	-0.665	0.112	0.095	0.121	0.036	0.165	0.133	0.050	0.077	0.114	0.138	0.050	0.108	0.151	0.140	0.184	0.064	0.142	0.131	0.074	0.086	0.097	0.074	0.120	0.134	0.101	0.133	0.101	0.120	0.090	0.101	0.098	0.175	0.129	0.104	0.149	0.084	0.082	0.122	0.101	0.084	0.122	0.078	0.146	0.095	0.220	0.094	0.113	0.064	0.141	0.081	0.131	0.110	0.151	0.152	0.164	0.080	0.128	0.158	0.083	0.083	0.035	0.088	0.130	0.148	0.107	0.153	0.114	0.115	0.168	0.140	0.147
ENSG00000178031	ILMN_1727084;ILMN_1877446	9	18464097;18900948	+	7.034	-0.082	-0.157	-0.253	-0.686	0.116	0.165	0.118	0.081	0.126	0.135	0.087	0.190	0.115	0.122	0.138	0.119	0.178	0.110	0.121	0.133	0.131	0.123	0.107	0.122	0.137	0.109	0.113	0.128	0.091	0.080	0.128	0.090	0.111	0.162	0.128	0.142	0.090	0.117	0.140	0.120	0.076	0.118	0.103	0.117	0.091	0.137	0.135	0.134	0.058	0.144	0.145	0.079	0.110	0.137	0.117	0.060	0.110	0.135	0.085	0.110	0.117	0.112	0.116	0.100	0.129	0.104	0.168	0.113	0.137	0.127	0.099	0.100	0.142	0.122	0.078
ENSG00000197859	ILMN_1721495	9	135387106;135430462	+	6.948	-0.024	-0.166	-0.318	-0.735	0.131	0.131	0.156	0.134	0.124	0.199	0.149	0.141	0.103	0.072	0.158	0.121	0.180	0.128	0.178	0.133	0.093	0.106	0.119	0.138	0.157	0.075	0.192	0.122	0.103	0.153	0.108	0.108	0.133	0.127	0.103	0.093	0.107	0.124	0.133	0.118	0.155	0.133	0.120	0.110	0.126	0.153	0.132	0.095	0.137	0.095	0.150	0.118	0.147	0.230	0.077	0.098	0.142	0.135	0.071	0.143	0.108	0.125	0.142	0.166	0.119	0.140	0.120	0.174	0.123	0.127	0.138	0.140	0.142	0.136	0.158
ENSG00000156218	ILMN_1798690	15	82113841;82499598	+	7.275	-0.079	-0.147	-0.261	-0.663	0.113	0.069	0.033	0.173	0.130	0.092	0.009	0.130	-0.107	0.145	0.162	0.159	0.141	0.178	0.062	0.116	0.122	0.071	0.162	0.119	0.079	0.185	0.148	0.106	0.113	0.092	0.116	0.110	0.181	0.064	0.059	0.104	0.136	0.138	0.126	0.109	0.083	0.187	0.063	0.108	0.082	0.114	0.120	0.136	0.025	0.176	0.079	0.050	0.083	0.062	0.112	-0.049	0.072	0.057	0.156	0.104	0.146	0.155	0.140	0.123	0.036	0.062	0.154	0.085	0.086	0.152	0.118	0.051	0.213	0.170	0.140
ENSG00000143382	ILMN_1687035	1	148788507;148800037	+	7.341	-0.027	-0.129	-0.185	-0.635	0.110	0.188	0.077	0.159	0.160	0.103	0.064	0.093	0.098	0.096	0.152	0.127	0.135	0.091	0.180	0.121	0.068	0.117	0.093	0.037	0.091	0.185	0.096	0.141	0.040	0.130	0.138	0.128	0.079	0.053	0.095	0.110	-0.004	0.134	0.116	0.139	0.203	0.094	0.160	0.103	0.082	0.047	0.075	0.073	0.127	0.084	0.144	0.065	0.095	0.116	0.084	0.108	0.153	0.102	0.056	0.083	0.159	0.059	0.109	0.138	0.085	0.127	0.116	0.157	0.022	0.122	0.113	0.056	0.139	0.070	0.110
ENSG00000185761	ILMN_1793040	19	1456022;1464019	-	7.443	-0.065	-0.125	-0.262	-0.651	0.113	0.142	0.129	0.170	0.169	0.063	0.117	0.133	0.084	0.068	0.101	0.064	0.133	0.111	0.095	0.128	0.150	0.081	0.059	0.088	0.096	0.131	0.090	0.100	0.075	0.013	0.110	0.142	0.032	0.173	0.091	0.064	0.042	0.113	0.106	0.084	0.045	0.184	0.107	0.061	0.182	0.114	0.153	0.057	-0.016	0.072	0.077	0.033	0.094	0.128	0.082	0.110	0.080	0.111	0.149	0.087	0.077	0.102	0.167	0.086	0.145	0.122	0.074	0.198	0.086	0.120	0.084	0.171	0.137	0.126	0.091
ENSG00000105963	ILMN_3247424;ILMN_2047511	7	904065;960811	-	9.948	-0.036	-0.143	-0.216	-0.751	0.130	0.104	0.128	0.129	0.114	0.145	0.209	0.097	0.183	0.114	0.145	0.124	0.141	0.135	0.151	0.141	0.073	0.116	0.191	0.073	0.099	0.166	0.156	0.198	0.114	0.111	0.189	0.237	0.138	0.174	0.119	0.230	0.143	0.064	0.155	0.122	0.137	0.169	0.088	0.122	0.121	0.172	0.120	0.075	0.086	0.046	0.141	0.123	0.179	0.128	0.201	0.154	0.136	0.108	0.134	0.137	0.107	0.122	0.126	0.131	0.171	0.183	0.067	0.132	0.110	0.145	0.113	0.153	0.080	0.069	0.112
ENSG00000184060	ILMN_1763000	17	26272879;26310335	+	7.339	-0.123	-0.214	-0.287	-0.971	0.162	0.079	0.162	0.197	0.102	0.222	0.247	0.148	0.181	0.118	0.205	0.185	0.040	0.192	0.088	0.138	0.083	0.138	0.131	0.136	0.152	0.172	0.061	0.145	0.180	0.201	0.132	0.137	0.143	0.235	0.109	0.103	0.190	0.141	0.150	0.186	0.143	0.113	0.087	0.122	0.099	0.172	0.099	0.188	0.114	0.188	0.175	0.174	0.166	0.156	0.288	0.198	0.161	0.144	0.115	0.172	0.155	0.228	0.267	0.143	0.188	0.158	0.207	0.149	0.126	0.237	0.153	0.151	0.127	0.124	0.240
ENSG00000160710	ILMN_1776777;ILMN_2320964	1	152821161;152867098	-	12.378	-0.051	-0.066	-0.191	-0.587	0.103	0.102	0.126	0.113	0.083	0.126	0.123	0.120	0.095	0.116	0.134	0.124	0.119	0.120	0.098	0.108	0.128	0.096	0.116	0.097	0.130	0.124	0.098	0.111	0.140	0.102	0.107	0.053	0.101	0.143	0.158	0.182	0.130	0.101	0.106	0.116	0.112	0.099	0.072	0.090	0.057	0.105	0.107	0.086	0.115	0.065	0.114	0.074	0.105	0.116	0.089	0.102	0.143	0.092	0.109	0.114	0.082	0.093	0.119	0.095	0.107	0.099	0.124	0.131	0.071	0.162	0.087	0.063	0.101	0.073	0.113
ENSG00000197381	ILMN_1697628;ILMN_2319326;ILMN_1679797	21	45318195;45470903	+	6.931	-0.037	-0.115	-0.246	-0.660	0.116	0.089	0.128	0.100	0.110	0.103	0.131	0.128	0.110	0.079	0.100	0.154	0.055	0.111	0.093	0.119	0.086	0.104	0.113	0.105	0.151	0.143	0.095	0.100	0.123	0.127	0.101	0.121	0.094	0.115	0.077	0.124	0.134	0.137	0.151	0.137	0.140	0.109	0.096	0.111	0.112	0.097	0.124	0.038	0.123	0.109	0.098	0.154	0.102	0.133	0.118	0.129	0.129	0.083	0.115	0.102	0.130	0.124	0.133	0.176	0.102	0.112	0.138	0.130	0.110	0.153	0.100	0.148	0.133	0.120	0.106
ENSG00000185736	ILMN_1749493	10	1218072;1769670	-	7.360	-0.047	-0.134	-0.306	-0.726	0.129	0.090	0.133	0.062	0.161	0.199	0.077	0.111	0.109	0.090	0.165	0.123	0.147	0.115	0.176	0.002	0.117	0.142	0.143	0.152	0.132	0.164	0.064	0.181	0.081	0.219	0.119	0.107	0.078	0.098	0.069	0.154	0.117	0.186	0.121	0.089	0.121	0.162	0.087	0.136	0.154	0.166	0.133	0.145	0.108	0.149	0.100	0.100	0.136	0.118	0.130	0.109	0.070	0.145	0.151	0.176	0.163	0.112	0.129	0.105	0.133	0.049	0.127	0.135	0.154	0.128	0.122	0.079	0.169	0.153	0.165
ENSG00000065457	ILMN_1657139	16	74190498;74214655	-	9.271	-0.129	-0.174	-0.237	-0.474	0.075	0.130	0.112	0.102	0.078	0.075	0.093	0.100	0.082	0.084	0.071	0.129	0.105	0.091	0.080	0.065	0.089	0.007	0.100	0.127	0.064	0.056	0.057	0.040	0.066	-0.003	0.063	0.048	0.033	0.093	0.116	0.066	0.104	0.043	0.040	0.087	0.148	0.073	0.030	0.052	0.040	0.084	0.137	0.023	0.132	0.122	0.026	0.031	0.067	0.014	0.142	0.124	0.054	0.108	0.069	0.160	0.063	0.101	0.015	0.058	0.035	0.055	0.087	0.079	0.037	0.117	0.118	-0.001	0.066	0.084	0.126
ENSG00000213638	ILMN_1806275	19	1856416;1864444	+	7.394	-0.048	-0.168	-0.473	-0.946	0.171	0.227	0.196	0.187	0.181	0.106	0.164	0.123	0.157	0.174	0.197	0.235	0.149	0.166	0.140	0.040	0.096	0.178	0.098	0.178	0.190	0.230	0.205	0.236	0.202	0.171	0.140	0.260	0.146	0.220	0.162	0.254	0.191	0.196	0.157	0.170	0.149	0.142	0.175	0.201	0.190	0.215	0.189	0.238	0.160	0.203	0.126	0.223	0.238	0.142	0.143	0.174	0.169	0.189	0.164	0.186	0.124	0.165	0.205	0.177	0.173	0.180	0.215	0.154	0.087	0.152	0.095	0.210	0.117	0.187	0.190
ENSG00000063761	ILMN_1698777	14	77336221;77470047	+	7.683	-0.106	-0.155	-0.175	-0.597	0.097	0.086	0.126	0.107	0.145	0.149	0.068	0.082	0.086	0.136	0.123	0.137	0.144	0.086	0.124	0.067	0.129	0.092	0.043	0.116	0.160	0.140	0.087	0.090	0.059	0.034	0.170	0.031	0.106	0.087	0.151	0.086	0.091	0.065	0.104	0.063	0.111	0.078	0.106	0.098	0.086	0.098	0.105	0.125	0.129	-0.032	0.077	0.055	0.117	0.115	0.105	0.153	0.097	0.061	0.072	0.096	0.168	0.088	-0.016	0.064	0.043	0.071	0.096	0.075	0.167	0.137	0.112	0.030	0.104	0.082	0.199
ENSG00000133597	ILMN_1663132	7	140019421;140041378	+	9.863	0.022	0.082	-0.011	-0.576	0.105	0.075	0.086	0.125	0.081	0.149	0.208	0.063	0.171	0.055	0.099	0.159	0.106	0.104	0.032	0.065	0.019	0.133	0.168	0.113	0.101	0.155	0.098	0.176	0.142	0.109	0.179	0.101	0.022	0.111	0.134	0.127	0.123	0.158	0.109	0.083	0.121	0.103	0.066	0.091	0.046	0.072	0.141	0.088	0.045	0.102	0.084	0.074	0.175	0.144	0.071	0.038	0.101	0.087	0.104	0.103	0.138	0.118	0.118	0.154	0.091	0.126	0.051	0.149	0.040	0.155	0.153	0.101	0.111	0.096	0.142
ENSG00000123815	ILMN_1700349	19	45889273;45914440	-	8.089	-0.042	-0.046	-0.149	-0.592	0.103	0.112	0.137	0.153	0.135	0.139	0.115	0.056	0.131	0.150	0.132	0.134	0.088	0.042	0.113	0.121	0.154	0.059	0.193	-0.038	0.142	0.156	0.103	0.107	0.113	0.052	0.096	0.066	0.117	0.148	0.127	0.125	0.216	0.161	0.043	0.091	0.029	-0.026	-0.008	0.095	0.043	0.135	0.122	0.006	0.055	0.047	0.134	0.076	0.126	0.203	0.092	0.137	0.109	0.126	0.091	0.117	0.006	0.068	0.056	0.107	0.069	0.101	0.095	0.038	0.104	0.154	0.125	0.108	0.063	0.032	0.174
ENSG00000164742	ILMN_2120555;ILMN_1742073	7	45580645;45729237	+	7.148	-0.089	-0.090	-0.279	-0.697	0.121	0.109	0.135	0.097	0.133	0.110	0.109	0.101	0.151	0.126	0.085	0.141	0.160	0.062	0.131	0.118	0.109	0.099	0.167	0.129	0.123	0.122	0.117	0.120	0.103	0.085	0.080	0.155	0.082	0.184	0.123	0.117	0.094	0.132	0.101	0.120	0.115	0.124	0.137	0.070	0.153	0.112	0.075	0.108	0.114	0.153	0.097	0.106	0.121	0.137	0.162	0.140	0.095	0.127	0.098	0.172	0.134	0.131	0.130	0.136	0.114	0.061	0.126	0.122	0.153	0.160	0.115	0.079	0.111	0.172	0.125
ENSG00000078295	ILMN_1810691	5	7449342;7883194	+	7.197	-0.044	-0.081	-0.216	-0.650	0.114	0.137	0.134	0.124	0.050	0.186	0.089	0.108	0.165	0.086	0.115	0.135	0.161	0.053	0.157	0.097	0.205	0.095	0.120	0.086	0.117	0.111	0.031	0.138	0.099	0.078	0.102	0.090	0.090	0.074	0.074	0.102	0.158	0.150	0.126	0.138	0.167	0.119	0.101	0.102	0.156	0.069	0.004	0.060	0.176	0.115	0.175	0.121	0.122	0.157	0.131	0.129	0.123	0.158	0.138	0.145	0.083	0.202	0.028	0.108	0.140	0.127	0.102	0.059	0.075	0.134	0.035	0.117	0.063	0.114	0.077
ENSG00000138031	ILMN_1676893;ILMN_2219351	2	24895544;24995559	-	9.686	-0.059	-0.077	-0.204	-0.611	0.106	0.100	0.095	0.109	0.129	0.119	0.178	0.083	0.061	0.102	0.112	0.114	0.083	0.072	0.030	0.118	0.069	0.071	0.130	0.088	0.121	0.163	0.081	0.105	0.115	0.112	0.138	0.107	0.118	0.185	0.098	0.120	0.149	0.105	0.098	0.122	0.130	0.113	0.116	0.075	0.072	0.123	0.118	0.119	0.100	0.083	0.154	0.122	0.101	0.133	0.148	0.136	0.145	0.134	0.068	0.124	0.117	0.107	0.108	0.134	0.148	0.105	0.104	0.087	0.072	0.116	0.091	0.150	0.081	0.089	0.120
ENSG00000129467	ILMN_2148944	14	23857394;23874117	-	7.159	-0.053	-0.160	-0.305	-0.712	0.125	0.129	0.139	0.174	0.092	0.164	0.148	0.073	0.093	0.116	0.132	0.120	0.103	0.147	0.081	0.126	0.088	0.041	0.112	0.093	0.085	0.124	0.090	0.121	0.135	0.161	0.067	0.111	0.181	0.141	0.124	0.142	0.128	0.154	0.115	0.073	0.071	0.102	0.101	0.094	0.076	0.143	0.106	0.137	0.145	0.068	0.107	0.146	0.122	0.131	0.103	0.106	0.132	0.098	0.082	0.095	0.133	0.049	0.083	0.120	0.148	0.174	0.146	0.183	0.093	0.151	0.167	0.101	0.085	0.089	0.132
ENSG00000173175	ILMN_1708588	3	124485480;124650082	-	7.211	-0.119	-0.168	-0.272	-0.681	0.113	0.097	0.172	0.044	0.171	0.080	0.070	0.150	0.133	0.089	0.129	-0.003	0.077	0.140	0.061	0.119	0.116	0.077	0.091	0.093	0.080	0.076	0.146	0.132	0.156	0.155	0.125	0.106	0.117	0.044	0.159	0.171	0.115	0.057	0.112	0.090	0.119	0.139	0.147	0.169	0.029	0.126	0.125	0.095	0.151	0.090	0.125	0.174	0.133	0.062	0.149	0.124	0.118	0.080	0.089	0.095	0.103	0.109	0.079	0.140	0.104	0.152	0.111	0.148	0.108	0.042	0.089	0.121	0.102	0.178	0.135
ENSG00000174233	ILMN_2311674;ILMN_1685156	12	47446247;47469087	-	7.755	-0.135	-0.145	-0.195	-0.514	0.081	0.117	0.100	0.105	0.108	0.117	0.060	0.077	0.125	0.003	0.036	0.059	0.157	0.081	0.126	0.115	0.087	0.027	0.036	0.075	0.075	0.059	0.076	0.076	0.094	0.081	0.117	0.041	0.068	0.091	0.142	0.152	0.110	0.136	0.097	0.059	0.055	0.099	0.041	0.101	0.098	0.095	0.084	0.048	0.074	0.106	0.116	0.093	0.044	0.082	0.060	0.112	0.061	0.120	0.069	0.107	-0.010	0.119	0.115	0.088	0.087	0.070	0.058	0.070	0.109	0.162	0.069	0.032	0.084	0.066	0.072
ENSG00000121281	ILMN_1655935	16	48857978;48909547	+	9.055	-0.075	-0.152	-0.358	-0.718	0.126	0.151	0.140	0.137	0.099	0.185	0.234	0.118	0.064	0.130	0.144	0.109	0.154	0.019	0.077	0.104	0.100	0.109	0.203	0.157	0.125	0.232	0.117	0.138	0.133	0.157	0.206	0.104	0.127	0.172	0.136	0.130	0.116	0.125	0.096	0.158	0.120	0.046	0.106	0.112	0.142	0.088	0.226	0.102	0.085	0.092	0.130	0.126	0.171	0.162	0.159	0.130	0.151	0.029	0.092	0.054	0.096	0.112	0.049	0.116	0.187	0.112	0.133	0.134	0.107	0.102	0.108	0.196	0.090	0.056	0.146
ENSG00000155897	ILMN_1754440	8	131861735;132123854	-	7.243	-0.083	-0.211	-0.271	-0.657	0.110	0.097	0.026	0.171	0.113	0.138	0.094	0.162	0.066	0.110	0.067	0.102	0.089	0.080	0.104	0.087	0.100	0.118	0.090	0.116	0.134	0.107	0.106	0.069	0.086	0.176	0.042	0.161	0.122	0.117	0.140	0.050	0.141	0.117	0.098	0.136	-0.005	0.124	0.139	0.093	0.112	0.133	0.006	0.184	0.120	0.119	0.073	0.121	0.179	0.125	0.105	0.078	0.145	0.163	0.112	0.101	0.127	0.137	0.120	0.126	0.096	0.107	0.099	0.099	0.149	0.133	0.086	0.086	0.161	0.103	0.114
ENSG00000087274	ILMN_2356786;ILMN_1759252	4	2815381;2901601	+	10.815	-0.095	-0.122	-0.157	-0.496	0.081	0.127	0.077	0.058	0.055	0.116	0.108	0.058	0.082	0.076	0.053	0.097	0.089	0.027	0.081	0.067	0.173	0.058	0.069	0.063	0.080	0.112	0.079	0.086	0.068	0.075	0.086	0.037	0.082	0.113	0.135	0.168	0.097	0.047	0.022	0.061	0.136	0.087	0.091	0.033	0.021	0.047	0.089	0.115	0.094	0.057	0.130	0.131	0.114	0.059	0.008	0.083	0.089	0.051	0.101	0.076	0.033	0.056	0.039	0.088	0.080	0.113	0.105	0.032	0.095	0.115	0.109	0.032	0.100	0.106	0.055
ENSG00000148700	ILMN_1787378;ILMN_1814526;ILMN_2311278	10	111755715;111885310	+	9.685	-0.344	-0.242	-0.270	-0.504	0.065	0.125	0.091	0.092	-0.037	0.033	0.016	0.047	-0.033	0.103	0.016	-0.035	0.040	0.066	-0.031	0.071	0.062	0.094	-0.020	0.073	0.067	0.005	0.066	0.023	-0.040	0.040	-0.050	0.125	0.171	0.031	0.028	0.010	0.054	0.017	0.074	0.035	0.100	0.016	0.152	0.088	0.143	0.054	0.102	0.012	0.087	0.058	-0.036	0.092	0.005	0.028	-0.054	-0.016	-0.031	0.052	0.092	-0.015	0.055	0.027	0.076	0.013	0.064	0.033	0.106	-0.022	0.152	-0.024	0.090	0.015	0.123	0.177	0.085
ENSG00000187758	ILMN_1764309	4	100416546;100431165	-	7.170	-0.030	-0.109	-0.254	-0.683	0.121	0.123	0.129	0.136	0.137	0.127	0.091	0.068	0.144	0.113	0.120	0.162	0.074	0.107	0.121	0.131	0.153	0.072	0.085	0.177	0.169	0.143	0.148	0.070	0.142	0.060	0.085	0.078	0.116	0.055	0.171	0.074	0.032	0.129	0.143	0.155	0.086	0.203	0.099	0.085	0.162	0.137	0.035	0.146	0.122	0.184	0.110	0.082	0.141	0.152	0.070	0.036	0.105	0.131	0.022	0.094	0.020	0.149	0.131	0.149	0.186	0.133	0.094	0.110	0.089	0.123	0.156	0.126	0.149	0.142	0.138
ENSG00000196616	ILMN_1811598	4	100445156;100461579	-	6.980	-0.048	-0.179	-0.261	-0.658	0.114	0.155	0.115	0.150	0.101	0.131	0.117	0.129	0.082	0.116	0.106	0.110	0.185	0.138	0.124	0.100	0.152	0.096	0.130	0.148	0.119	0.099	0.130	0.089	0.132	0.066	0.080	0.140	0.077	0.095	0.075	0.107	0.089	0.112	0.088	0.073	0.127	0.103	0.127	0.104	0.116	0.120	0.067	0.114	0.113	0.127	0.115	0.121	0.161	0.039	0.045	0.113	0.175	0.093	0.101	0.090	0.133	0.097	0.139	0.112	0.085	0.155	0.146	0.118	0.135	0.117	0.127	0.083	0.158	0.133	0.129
ENSG00000172955	ILMN_1691175	4	100342817;100359426	-	6.963	-0.033	-0.197	-0.240	-0.674	0.116	0.096	0.129	0.114	0.120	0.026	0.140	0.078	0.080	0.128	0.136	0.097	0.073	0.132	0.122	0.147	0.116	0.120	0.096	0.147	0.094	0.175	0.081	0.138	0.130	0.207	0.098	0.156	0.083	0.163	0.050	0.135	0.135	0.084	0.131	0.169	0.116	0.098	0.062	0.138	0.037	0.073	0.078	0.013	0.132	0.086	0.132	0.120	0.121	0.140	0.079	0.114	0.105	0.103	0.137	0.120	0.092	0.133	0.119	0.213	0.126	0.143	0.036	0.145	0.097	0.111	0.110	0.151	0.126	0.094	0.125
ENSG00000196344	ILMN_2223359	4	100552440;100575548	-	7.284	-0.067	-0.118	-0.208	-0.620	0.106	0.115	0.171	0.064	0.122	0.048	0.086	0.122	0.151	0.153	0.093	0.091	0.061	0.131	0.091	0.160	0.109	0.158	0.147	0.123	0.079	0.074	0.120	0.122	0.077	0.129	0.129	0.056	0.120	0.034	0.155	0.068	0.137	0.101	0.049	0.129	0.071	0.093	0.099	0.107	0.099	0.158	0.152	0.099	0.034	0.122	0.107	0.105	0.156	0.095	0.085	0.128	0.116	0.198	0.082	0.078	0.078	0.065	0.076	0.082	0.108	0.130	0.115	0.042	0.041	0.176	0.093	0.064	0.118	0.116	0.048
ENSG00000147576	ILMN_1702858;ILMN_2363634	8	67507271;67543592	+	7.669	-0.060	-0.031	-0.021	-0.360	0.058	0.058	0.014	0.052	0.075	0.061	0.129	0.047	-0.035	0.039	0.002	0.081	0.027	0.111	0.069	0.052	0.044	0.065	0.057	0.105	0.028	0.102	0.032	0.041	0.035	0.049	0.088	0.085	0.117	0.132	0.072	0.040	0.062	0.074	0.063	0.007	0.042	0.021	0.073	0.124	0.034	0.051	0.080	0.073	0.105	0.062	0.117	0.105	0.095	0.096	0.021	0.059	0.065	0.016	-0.041	0.106	0.045	0.068	0.045	-0.002	0.063	0.015	0.037	0.146	0.078	0.082	0.091	0.113	0.045	0.016	0.087
ENSG00000182551	ILMN_1813975	2	3480697;3502306	-	7.516	-0.047	-0.109	-0.171	-0.374	0.064	0.057	0.157	-0.047	0.015	0.013	-0.096	0.066	0.022	0.105	0.022	0.067	0.102	-0.024	-0.053	0.037	0.024	0.120	-0.022	0.021	-0.077	-0.007	0.125	-0.012	-0.080	0.063	0.029	0.149	0.172	0.169	0.150	0.101	0.056	-0.042	0.142	0.106	0.144	0.086	0.174	0.154	0.059	-0.071	0.007	0.116	0.178	0.173	0.119	0.076	0.010	0.038	0.123	0.042	-0.012	0.108	-0.030	-0.021	0.113	0.092	0.003	0.075	0.080	0.023	0.104	0.014	0.227	0.012	0.174	0.115	0.126	0.120	0.082
ENSG00000181092	ILMN_1775045	3	188043156;188058944	+	7.337	-0.114	-0.175	-0.261	-0.643	0.107	0.082	0.108	0.093	0.150	0.073	0.073	0.199	0.158	0.088	0.106	0.123	0.100	0.089	0.116	0.165	0.100	0.079	0.111	0.074	0.123	-0.011	0.158	0.094	0.077	0.076	0.136	0.063	0.035	0.129	0.088	0.111	0.075	0.116	0.083	0.080	0.092	0.170	0.107	0.074	0.112	0.105	0.050	0.203	0.142	0.075	0.147	0.088	0.145	0.101	0.152	0.133	0.098	0.169	0.031	0.107	0.067	0.138	0.168	0.116	0.081	0.088	0.204	0.118	0.010	0.086	0.132	0.083	0.093	0.096	0.081
ENSG00000159346	ILMN_2096322;ILMN_1688322	1	201176576;201194040	-	10.539	-0.035	-0.094	-0.100	-0.376	0.063	0.040	0.039	0.049	0.094	0.057	0.085	0.079	0.013	0.033	0.023	0.060	0.077	0.053	0.085	0.069	0.049	0.076	0.083	0.065	0.080	0.107	0.089	0.078	0.065	0.086	0.085	0.049	0.094	0.084	0.059	0.037	0.046	0.049	0.061	0.016	0.063	0.103	0.064	0.052	0.030	0.076	0.060	0.012	0.086	0.062	0.046	0.055	0.058	0.086	0.066	0.057	0.052	0.065	0.059	0.097	0.077	0.077	0.043	0.120	0.067	0.061	0.069	0.050	0.028	0.052	0.072	0.037	0.070	0.078	0.048
ENSG00000006831	ILMN_2224833	12	1670507;1768105	+	10.864	-0.033	-0.111	-0.288	-0.793	0.141	0.130	0.150	0.182	0.142	0.177	0.198	0.167	0.141	0.109	0.147	0.184	0.161	0.174	0.154	0.117	0.165	0.116	0.183	0.126	0.125	0.132	0.138	0.126	0.186	0.190	0.223	0.108	0.122	0.156	0.146	0.167	0.137	0.151	0.140	0.201	0.149	0.123	0.054	0.106	0.096	0.124	0.178	0.148	0.097	0.123	0.123	0.174	0.180	0.206	0.225	0.145	0.218	0.154	0.196	0.183	0.117	0.145	0.177	0.099	0.138	0.188	0.145	0.206	0.086	0.125	0.118	0.164	0.099	0.071	0.182
ENSG00000156110	ILMN_2358626;ILMN_1768062;ILMN_2358628;ILMN_1801020	10	75580970;76139066	+	8.441	0.199	0.100	0.067	-0.177	0.046	0.009	0.081	0.050	0.080	0.115	0.047	0.045	0.050	0.009	0.051	0.145	0.084	0.184	-0.027	0.075	0.085	0.049	-0.005	0.201	0.041	0.077	-0.011	0.027	0.067	0.028	0.106	0.004	0.011	-0.009	0.081	-0.021	0.030	0.047	0.033	0.045	-0.026	-0.025	0.031	0.067	0.145	0.021	0.021	0.001	0.156	0.017	-0.110	-0.017	0.006	0.092	0.068	-0.004	0.084	0.066	0.150	0.098	0.080	0.062	0.062	0.009	0.102	0.074	0.104	0.039	-0.027	0.100	0.079	0.036	0.064	-0.005	0.136
ENSG00000148926	ILMN_1708934	11	10283218;10285518	+	9.573	-0.435	-1.207	-1.728	-2.456	0.414	0.406	0.339	0.208	0.418	0.327	0.529	0.416	0.179	0.687	0.084	0.711	0.288	0.179	0.349	0.266	0.256	0.193	0.460	0.504	0.284	0.191	0.430	0.258	0.508	0.262	0.365	0.633	0.424	0.785	0.339	0.331	0.227	0.481	0.387	0.624	0.422	0.394	0.311	0.342	0.173	0.253	0.502	0.322	0.452	0.378	0.500	0.762	0.466	0.498	0.232	0.560	0.603	0.332	0.144	0.360	0.245	0.227	0.158	0.188	0.529	0.519	0.319	0.640	0.240	0.164	0.559	0.724	0.649	0.318	0.659
ENSG00000128165	ILMN_1702933	22	49266877;49271732	+	7.656	-0.057	-0.141	-0.338	-0.915	0.162	0.122	0.164	0.134	0.135	0.149	0.148	0.113	0.190	0.170	0.196	0.128	0.081	0.256	0.131	0.140	0.182	0.100	0.159	0.186	0.171	0.153	0.151	0.168	0.209	0.136	0.224	0.040	0.149	0.166	0.139	0.146	0.339	0.136	0.118	0.162	0.129	0.152	0.124	0.139	0.154	0.160	0.150	0.181	0.154	0.146	0.177	0.190	0.075	0.144	0.210	0.188	0.147	0.162	0.172	0.128	0.208	0.175	0.174	0.136	0.157	0.189	0.179	0.169	0.150	0.187	0.091	0.229	0.162	0.157	0.202
ENSG00000101126	ILMN_1657993;ILMN_1666019	20	48938991;48980934	-	8.945	-0.109	-0.301	-0.710	-1.464	0.260	0.259	0.262	0.320	0.279	0.237	0.346	0.217	0.265	0.328	0.188	0.250	0.228	0.217	0.258	0.209	0.282	0.290	0.304	0.237	0.246	0.292	0.317	0.291	0.227	0.243	0.198	0.386	0.231	0.280	0.233	0.258	0.265	0.296	0.288	0.244	0.289	0.207	0.259	0.209	0.257	0.272	0.340	0.310	0.230	0.308	0.243	0.309	0.315	0.252	0.232	0.335	0.229	0.273	0.251	0.202	0.237	0.265	0.205	0.203	0.228	0.215	0.279	0.294	0.288	0.219	0.317	0.277	0.275	0.274	0.166
ENSG00000101544	ILMN_2080751	18	75967902;75999217	+	9.338	-0.002	-0.100	-0.701	-1.556	0.290	0.214	0.232	0.324	0.273	0.296	0.369	0.282	0.306	0.241	0.361	0.315	0.146	0.350	0.301	0.216	0.337	0.318	0.292	0.239	0.268	0.360	0.360	0.377	0.322	0.299	0.366	0.408	0.249	0.352	0.316	0.313	0.313	0.339	0.267	0.303	0.313	0.281	0.283	0.202	0.263	0.322	0.353	0.481	0.194	0.287	0.268	0.276	0.373	0.253	0.254	0.340	0.370	0.338	0.401	0.221	0.340	0.377	0.299	0.257	0.282	0.285	0.361	0.275	0.339	0.356	0.321	0.403	0.341	0.246	0.140
ENSG00000181915	ILMN_1690352	10	64234521;64238244	+	10.366	-0.192	-0.500	-0.981	-1.943	0.340	0.350	0.295	0.306	0.354	0.337	0.391	0.408	0.353	0.325	0.377	0.335	0.271	0.332	0.355	0.348	0.316	0.351	0.321	0.287	0.306	0.408	0.344	0.391	0.391	0.280	0.412	0.387	0.301	0.439	0.296	0.399	0.345	0.348	0.356	0.370	0.348	0.371	0.319	0.318	0.374	0.317	0.387	0.443	0.310	0.355	0.352	0.327	0.417	0.317	0.329	0.325	0.297	0.320	0.357	0.280	0.389	0.282	0.407	0.364	0.403	0.410	0.315	0.332	0.334	0.288	0.391	0.346	0.364	0.342	0.423
ENSG00000163485	ILMN_2373444;ILMN_1747227;ILMN_1895120	1	201326404;201403156	+	7.269	-0.071	-0.130	-0.279	-0.636	0.111	0.093	0.076	0.060	0.039	0.130	0.052	0.090	0.058	0.129	0.158	0.134	0.108	0.152	0.117	0.135	0.144	0.118	0.039	0.071	0.106	0.153	0.097	0.153	0.059	0.149	0.115	0.156	0.061	0.073	0.135	0.144	0.033	0.057	0.110	0.152	0.047	0.098	0.126	0.133	0.145	0.038	0.111	0.115	0.075	0.151	0.175	0.123	0.095	0.074	0.090	0.152	0.119	0.146	0.083	0.165	0.115	0.137	0.035	0.109	0.080	0.130	0.149	0.113	0.148	0.130	0.172	0.109	0.106	0.050	0.104
ENSG00000128271	ILMN_1807372	22	22996865;23168324	+	9.501	-0.104	-0.294	-0.567	-1.411	0.247	0.222	0.232	0.253	0.203	0.187	0.236	0.264	0.239	0.174	0.249	0.257	0.213	0.151	0.273	0.154	0.192	0.189	0.302	0.101	0.236	0.337	0.387	0.277	0.297	0.266	0.280	0.159	0.174	0.267	0.183	0.397	0.293	0.219	0.242	0.331	0.287	0.262	0.172	0.157	0.231	0.258	0.254	0.292	0.144	0.177	0.273	0.194	0.361	0.204	0.198	0.292	0.258	0.264	0.275	0.212	0.239	0.310	0.184	0.246	0.199	0.227	0.286	0.245	0.276	0.302	0.130	0.246	0.248	0.196	0.264
ENSG00000170425	ILMN_1703946;ILMN_3282245;ILMN_3198715	17	15788955;15819935	+	6.905	-0.041	-0.112	-0.225	-0.668	0.117	0.114	0.141	0.098	0.137	0.086	0.063	0.067	0.119	0.154	0.123	0.202	0.064	0.078	0.114	0.142	0.107	0.113	0.101	0.101	0.104	0.110	0.134	0.099	0.152	0.082	0.120	0.135	0.126	0.109	0.134	0.103	0.107	0.096	0.117	0.142	0.112	0.142	0.123	0.097	0.129	0.127	0.102	0.153	0.133	0.077	0.140	0.114	0.122	0.129	0.121	0.107	0.153	0.133	0.099	0.125	0.047	0.103	0.126	0.121	0.140	0.120	0.104	0.102	0.144	0.102	0.127	0.117	0.137	0.141	0.145
ENSG00000121933	ILMN_1733259;ILMN_1730710	1	111827494;111908120	-	7.136	-0.053	-0.159	-0.274	-0.692	0.120	0.113	0.114	0.080	0.146	0.131	0.071	0.126	0.128	0.116	0.100	0.140	0.167	0.066	0.135	0.091	0.106	0.133	0.070	0.109	0.114	0.075	0.169	0.178	0.089	0.108	0.154	0.079	0.068	0.104	0.105	0.068	0.086	0.082	0.140	0.087	0.097	0.086	0.085	0.129	0.139	0.126	0.140	0.122	0.141	0.126	0.067	0.128	0.143	0.127	0.075	0.105	0.094	0.134	0.142	0.112	0.151	0.124	0.098	0.100	0.101	0.126	0.152	0.167	0.154	0.095	0.138	0.128	0.099	0.138	0.084
ENSG00000159322	ILMN_1793959	15	70830762;70863114	-	9.909	-0.094	-0.188	-0.245	-0.580	0.096	0.055	0.110	0.197	0.090	0.154	0.104	0.044	0.054	0.036	0.124	0.157	0.092	0.092	0.215	0.105	0.104	0.096	0.109	0.117	0.075	0.153	0.053	0.117	0.156	0.070	0.158	0.098	0.131	0.145	0.105	0.127	0.165	0.106	0.092	0.071	0.152	0.038	0.125	0.085	0.083	0.162	0.084	0.104	0.048	0.063	0.196	0.009	0.078	0.137	0.112	0.090	0.141	0.156	0.040	0.114	0.145	0.104	0.089	0.146	0.114	0.114	0.103	0.129	0.094	0.109	-0.014	0.134	0.054	0.138	0.078
ENSG00000144843	ILMN_1794512	3	120781212;120791481	+	9.366	-0.020	-0.134	-0.398	-1.215	0.218	0.244	0.280	0.247	0.256	0.244	0.240	0.209	0.275	0.109	0.278	0.149	0.244	0.141	0.161	0.224	0.169	0.172	0.244	0.094	0.214	0.307	0.126	0.196	0.192	0.235	0.301	0.103	0.212	0.193	0.189	0.240	0.210	0.186	0.309	0.219	0.237	0.248	0.132	0.187	0.237	0.243	0.187	0.171	0.208	0.128	0.190	0.189	0.187	0.243	0.151	0.230	0.199	0.224	0.225	0.220	0.191	0.205	0.236	0.197	0.227	0.272	0.227	0.249	0.208	0.257	0.259	0.179	0.248	0.239	0.210
ENSG00000153531	ILMN_1760335;ILMN_1788530	13	113124262;113155753	-	7.009	-0.059	-0.140	-0.231	-0.673	0.116	0.108	0.084	0.067	0.165	0.125	0.122	0.119	0.081	0.108	0.108	0.119	0.117	0.111	0.124	0.124	0.087	0.160	0.138	0.099	0.104	0.119	0.080	0.112	0.127	0.089	0.131	0.124	0.102	0.063	0.130	0.148	0.111	0.136	0.085	0.098	0.129	0.170	0.115	0.113	0.061	0.113	0.124	0.146	0.130	0.119	0.117	0.048	0.156	0.108	0.136	0.141	0.109	0.119	0.085	0.092	0.161	0.118	0.153	0.086	0.114	0.059	0.088	0.122	0.130	0.114	0.113	0.097	0.119	0.126	0.119
ENSG00000116863	ILMN_1811480	1	36327072;36332119	+	10.465	-0.125	-0.255	-0.648	-1.658	0.292	0.234	0.194	0.324	0.273	0.341	0.394	0.335	0.277	0.200	0.378	0.325	0.205	0.289	0.283	0.150	0.248	0.294	0.306	0.208	0.226	0.347	0.354	0.393	0.363	0.244	0.320	0.389	0.174	0.284	0.277	0.384	0.314	0.290	0.264	0.308	0.249	0.303	0.193	0.184	0.258	0.360	0.304	0.250	0.140	0.184	0.230	0.235	0.357	0.291	0.231	0.280	0.236	0.317	0.336	0.179	0.168	0.259	0.265	0.291	0.259	0.245	0.199	0.307	0.309	0.336	0.185	0.320	0.343	0.292	0.232
ENSG00000120907	ILMN_1709167	8	26661583;26778839	-	6.855	-0.095	-0.171	-0.285	-0.693	0.118	0.140	0.137	0.154	0.139	0.150	0.108	0.143	0.093	0.095	0.126	0.128	0.134	0.146	0.097	0.152	0.114	0.082	0.109	0.106	0.133	0.137	0.120	0.132	0.114	0.122	0.106	0.132	0.121	0.107	0.126	0.096	0.107	0.151	0.151	0.126	0.119	0.137	0.131	0.160	0.068	0.102	0.109	0.108	0.096	0.116	0.103	0.130	0.104	0.102	0.154	0.097	0.140	0.115	0.137	0.122	0.127	0.080	0.097	0.145	0.121	0.141	0.201	0.119	0.149	0.093	0.065	0.084	0.124	0.133	0.140
ENSG00000170214	ILMN_1679754	5	159276317;159332595	+	6.860	-0.076	-0.184	-0.287	-0.687	0.117	0.098	0.125	0.121	0.090	0.143	0.175	0.104	0.083	-0.009	0.116	0.182	0.125	0.120	0.055	0.112	0.124	0.102	0.162	0.088	0.077	0.120	0.160	0.108	0.108	0.144	0.111	0.125	0.113	0.144	0.131	0.142	0.109	0.097	0.124	0.132	0.108	0.137	0.132	0.114	0.132	0.105	0.122	-0.001	0.098	0.088	0.115	0.159	0.138	0.185	0.180	0.115	0.116	0.104	0.126	0.138	0.146	0.084	0.133	0.155	0.164	0.131	0.105	0.170	0.112	0.107	0.115	0.201	0.086	0.111	0.108
ENSG00000171873	ILMN_1716421	20	4149277;4177659	-	6.711	-0.082	-0.128	-0.266	-0.673	0.116	0.109	0.103	0.103	0.107	0.145	0.134	0.126	0.093	-0.042	0.138	0.125	0.086	0.149	0.147	0.118	0.102	0.153	0.121	0.083	0.105	0.126	0.123	0.102	0.112	0.138	0.090	0.112	0.143	0.092	0.134	0.112	0.095	0.103	0.132	0.107	0.074	0.098	0.133	0.105	0.072	0.132	0.083	0.068	0.073	0.119	0.112	0.077	0.093	0.093	0.125	0.135	0.161	0.125	0.148	0.114	0.092	0.105	0.113	0.201	0.137	0.083	0.175	0.135	0.112	0.159	0.122	0.094	0.138	0.137	0.131
ENSG00000150594	ILMN_1659371	10	112826910;112830560	+	7.537	-0.124	-0.134	-0.245	-0.672	0.112	0.155	0.077	0.097	0.132	0.049	0.128	0.093	0.163	0.107	0.079	0.202	0.102	0.217	0.107	0.169	0.172	0.131	0.167	0.073	0.091	0.070	0.133	0.106	0.109	0.140	0.092	0.069	0.117	0.157	0.099	0.107	0.112	0.130	0.072	0.132	0.128	0.137	0.129	0.121	0.104	0.132	0.119	0.086	0.093	0.155	0.158	0.151	0.051	0.025	0.119	0.101	0.137	0.088	0.092	0.162	0.209	0.075	0.084	0.082	0.127	0.059	0.099	0.107	0.090	0.176	0.099	0.087	0.129	0.148	0.136
ENSG00000222040	ILMN_1677868	2	96142433;96145711	-	7.713	-0.003	-0.050	-0.113	-0.441	0.078	-0.076	0.089	0.108	0.113	-0.030	0.007	0.125	-0.003	0.114	0.054	-0.022	0.080	0.204	0.094	0.165	0.026	0.107	0.045	0.115	0.098	0.082	-0.017	0.036	0.033	0.094	0.123	0.058	0.102	0.074	0.156	0.065	0.131	0.016	0.087	-0.013	0.134	0.109	0.119	0.057	0.026	0.097	0.073	0.152	0.101	-0.002	0.085	0.118	0.101	0.092	0.001	0.087	0.112	0.054	0.037	0.050	0.026	0.104	0.085	0.118	0.092	0.084	0.120	0.122	0.055	0.122	-0.002	0.049	0.117	0.013	0.083
ENSG00000184160	ILMN_1733963	4	3738093;3740051	+	6.954	-0.080	-0.121	-0.264	-0.687	0.119	0.081	0.110	0.093	0.114	0.118	0.132	0.102	0.086	0.149	0.082	0.132	0.068	0.146	0.120	0.093	0.143	0.112	0.092	0.158	0.128	0.124	0.107	0.109	0.059	0.166	0.215	0.100	0.143	0.105	0.089	0.184	0.160	0.159	0.108	0.165	0.105	0.158	0.107	0.134	0.100	0.106	0.117	0.042	0.127	0.128	0.093	0.122	0.115	0.136	0.180	0.123	0.093	0.079	0.099	0.128	0.045	0.078	0.175	0.176	0.166	0.094	0.143	0.171	0.130	0.126	0.107	0.146	0.107	0.100	0.124
ENSG00000169252	ILMN_1695590	5	148186348;148188381	+	7.642	0.006	-0.107	-0.202	-0.574	0.103	0.117	0.124	0.102	-0.032	0.005	0.071	0.123	0.035	0.095	0.168	0.188	0.124	0.069	0.139	0.052	-0.045	0.081	0.132	0.241	0.107	0.123	0.086	0.108	0.128	0.015	0.103	0.084	0.090	0.122	0.104	0.133	0.243	0.139	0.029	0.097	0.086	0.149	0.138	0.173	0.118	0.042	-0.007	0.084	0.148	0.223	0.117	-0.086	0.194	0.105	0.097	0.026	0.115	0.103	0.039	0.080	0.110	0.100	0.057	0.078	0.098	-0.011	0.082	0.210	0.111	0.106	0.014	0.115	0.112	0.140	0.081
ENSG00000188778	ILMN_1694007	8	37939672;37943341	-	7.111	-0.084	-0.109	-0.248	-0.680	0.117	0.137	0.092	0.158	0.128	0.162	0.083	0.112	0.034	0.094	0.164	0.141	0.086	0.137	0.097	0.127	0.126	0.150	0.098	0.122	0.069	0.152	0.086	0.133	0.124	0.111	0.129	0.134	-0.033	0.105	0.145	0.115	0.093	0.165	0.132	0.107	0.106	0.111	0.102	0.122	0.131	0.123	0.099	0.145	0.087	0.144	0.092	0.101	0.118	0.102	0.109	0.070	0.109	0.121	0.142	0.159	0.109	0.161	0.140	0.097	0.093	0.113	0.077	0.137	0.147	0.105	0.139	0.074	0.090	0.120	0.027
ENSG00000173020	ILMN_3307926	11	66790480;66810605	+	12.526	-0.079	-0.110	-0.247	-0.673	0.116	0.095	0.112	0.092	0.116	0.104	0.120	0.160	0.092	0.096	0.123	0.105	0.107	0.125	0.119	0.115	0.121	0.129	0.091	0.161	0.111	0.120	0.119	0.120	0.104	0.101	0.103	0.104	0.130	0.140	0.118	0.146	0.092	0.105	0.142	0.071	0.098	0.117	0.137	0.093	0.117	0.115	0.098	0.097	0.078	0.085	0.142	0.097	0.094	0.112	0.121	0.113	0.110	0.086	0.121	0.094	0.124	0.093	0.104	0.155	0.095	0.098	0.123	0.155	0.069	0.144	0.104	0.115	0.133	0.111	0.081
ENSG00000130706	ILMN_2389013;ILMN_1760143	20	60311421;60317311	+	10.333	-0.176	-0.182	-0.208	-0.634	0.099	0.088	0.112	0.109	0.163	0.133	0.128	0.065	0.088	0.014	0.086	0.136	0.081	0.075	0.137	0.050	0.090	0.080	0.127	0.045	0.076	0.150	0.068	0.081	0.130	0.174	0.147	0.136	0.119	0.141	0.093	0.160	0.150	0.115	0.108	0.114	0.143	0.114	0.057	0.067	0.021	0.101	0.122	0.115	0.144	0.056	0.167	0.099	0.130	0.101	0.087	0.139	0.141	0.105	0.133	0.131	0.071	0.185	0.137	0.146	0.092	0.158	0.041	0.100	0.072	0.076	0.020	0.131	0.075	0.084	0.098
ENSG00000035687	ILMN_2092664	1	242638419;242682036	-	10.766	-0.075	-0.163	-0.331	-0.754	0.131	0.188	0.124	0.156	0.133	0.162	0.161	0.147	0.106	0.161	0.122	0.117	0.083	0.164	0.127	0.118	0.116	0.148	0.156	0.154	0.120	0.088	0.132	0.116	0.139	0.094	0.105	0.147	0.122	0.126	0.106	0.078	0.133	0.154	0.136	0.112	0.119	0.145	0.085	0.095	0.128	0.116	0.189	0.160	0.088	0.120	0.140	0.123	0.123	0.082	0.115	0.140	0.138	0.146	0.124	0.114	0.114	0.161	0.182	0.099	0.116	0.120	0.130	0.066	0.138	0.150	0.145	0.106	0.089	0.155	0.131
ENSG00000185100	ILMN_1749804;ILMN_2240009	14	104261578;104284690	+	7.231	-0.047	-0.108	-0.230	-0.637	0.111	0.122	0.154	0.090	0.133	0.113	0.134	0.110	0.103	0.090	0.129	0.104	0.129	0.127	0.108	0.094	0.192	0.128	0.146	0.162	0.098	0.075	0.127	0.123	0.090	0.089	0.103	0.151	0.096	0.074	0.121	0.083	0.072	0.080	0.087	0.133	0.113	0.124	0.161	0.097	0.120	0.098	0.063	0.140	0.116	0.135	0.109	0.128	0.122	0.131	0.131	0.069	0.098	0.103	0.163	0.130	0.115	0.142	0.086	0.142	0.099	0.095	0.076	0.115	0.109	0.146	0.101	0.088	0.076	0.115	0.138
ENSG00000106624	ILMN_1736178	7	44110484;44120683	+	7.458	-0.030	-0.150	-0.269	-0.652	0.115	0.118	0.122	0.084	0.161	0.109	0.146	0.114	0.177	0.039	-0.018	0.060	0.080	0.120	0.085	0.090	0.063	0.102	0.097	0.117	0.148	0.101	0.162	0.155	0.087	0.105	0.111	0.144	0.062	0.152	0.039	0.120	0.156	0.159	0.091	0.109	0.123	0.086	0.111	0.143	0.033	0.124	0.103	0.146	0.057	0.133	0.137	0.100	0.167	0.158	0.077	0.029	0.092	0.096	0.017	0.036	0.157	0.139	0.143	0.124	0.098	0.095	0.130	0.039	0.093	0.124	0.091	0.123	-0.057	0.060	0.141
ENSG00000139154	ILMN_1803376	12	19483899;19566440	+	9.027	-0.080	-0.284	-0.592	-1.198	0.213	0.196	0.118	0.261	0.252	0.129	0.125	0.214	0.243	0.220	0.204	0.211	0.163	0.120	0.211	0.177	0.245	0.238	0.286	0.185	0.226	0.073	0.223	0.231	0.216	0.175	0.130	0.176	0.169	0.202	0.241	0.231	0.158	0.246	0.200	0.267	0.239	0.197	0.142	0.180	0.327	0.154	0.261	0.235	0.195	0.211	0.173	0.269	0.203	0.292	0.232	0.170	0.290	0.254	0.216	0.232	0.193	0.210	0.270	0.211	0.254	0.256	0.287	0.256	0.203	0.192	0.227	0.162	0.250	0.153	0.268
ENSG00000181026	ILMN_3240321;ILMN_1814282	15	86965592;86976516	+	9.217	-0.159	-0.405	-1.082	-1.591	0.288	0.232	0.275	0.331	0.173	0.228	0.271	0.318	0.156	0.191	0.273	0.295	0.199	0.359	0.266	0.260	0.280	0.241	0.292	0.239	0.274	0.362	0.285	0.332	0.346	0.338	0.424	0.281	0.333	0.288	0.298	0.334	0.318	0.183	0.337	0.212	0.247	0.256	0.356	0.202	0.264	0.317	0.204	0.319	0.204	0.287	0.341	0.263	0.300	0.268	0.260	0.263	0.343	0.273	0.325	0.275	0.351	0.290	0.316	0.200	0.326	0.192	0.315	0.148	0.289	0.267	0.297	0.292	0.259	0.298	0.325
ENSG00000104964	ILMN_1712944;ILMN_2333107;ILMN_1707958	19	3003907;3013964	-	10.633	-0.100	-0.091	-0.112	-0.248	0.037	0.112	0.010	0.017	-0.054	0.107	0.075	-0.016	0.084	0.010	0.018	0.074	0.075	-0.009	0.027	0.072	0.028	0.009	0.053	-0.004	0.028	0.092	-0.010	0.052	0.108	0.026	0.105	-0.040	0.069	0.047	0.062	0.059	0.120	0.025	-0.005	0.023	0.074	0.069	0.025	0.094	-0.034	0.069	0.040	0.014	0.036	-0.020	-0.049	-0.015	0.034	0.130	0.031	0.114	0.072	0.027	0.041	0.120	-0.010	0.009	0.020	0.004	0.036	0.023	0.007	-0.055	0.054	0.022	0.057	0.042	-0.021	-0.016	0.018
ENSG00000196526	ILMN_1660424;ILMN_1701998	4	7811340;7992553	-	7.146	-0.097	-0.164	-0.275	-0.721	0.122	0.150	0.105	0.071	0.099	0.114	0.133	0.167	0.112	0.103	0.122	0.098	0.125	0.145	0.145	0.121	0.128	0.151	0.061	0.115	0.120	0.137	0.130	0.113	0.122	0.101	0.100	0.120	0.122	0.100	0.130	0.097	0.112	0.154	0.113	0.105	0.107	0.159	0.120	0.117	0.127	0.121	0.083	0.105	0.098	0.137	0.120	0.105	0.148	0.090	0.124	0.096	0.140	0.153	0.098	0.125	0.115	0.137	0.143	0.103	0.124	0.125	0.140	0.084	0.119	0.113	0.132	0.108	0.149	0.132	0.147
ENSG00000157510	ILMN_1694140	5	148631650;148701558	+	7.246	-0.070	-0.178	-0.290	-0.649	0.111	0.051	0.143	0.049	0.120	0.103	0.013	0.089	0.138	0.098	0.070	0.110	0.211	0.106	0.113	0.106	0.109	0.112	0.111	0.116	0.039	0.070	0.105	0.098	0.091	0.146	0.135	0.163	0.139	0.097	0.098	0.102	0.160	0.133	0.164	0.102	0.134	0.125	0.046	0.100	0.166	0.148	0.108	0.137	0.159	0.057	0.137	0.161	0.131	0.110	0.052	0.041	0.142	0.034	0.108	0.155	0.122	0.119	-0.008	0.057	0.140	0.138	0.098	0.162	0.163	0.098	0.140	0.075	0.124	0.106	0.126
ENSG00000169129	ILMN_1730995;ILMN_2404917	10	116044574;116154505	-	7.733	0.015	0.060	-0.007	-0.503	0.091	0.103	0.146	0.128	0.126	0.137	0.193	0.101	0.097	0.169	0.107	0.115	0.074	0.125	0.094	0.042	0.095	0.052	0.184	0.124	0.127	0.183	0.088	0.099	0.126	0.118	0.069	0.068	0.117	0.152	0.076	0.149	0.147	0.094	0.100	0.088	0.067	0.070	0.088	0.045	0.046	0.116	0.110	0.090	0.120	0.055	0.092	0.147	0.097	0.189	0.134	0.137	0.123	0.074	0.107	0.108	0.105	0.079	0.099	0.052	0.085	0.104	0.101	0.098	0.121	0.098	0.147	0.183	0.086	0.086	0.151
ENSG00000211454	ILMN_1702696;ILMN_3243152	1	19465064;19473155	-	7.063	-0.108	-0.131	-0.267	-0.681	0.115	0.101	0.114	0.149	0.108	0.123	0.079	0.137	0.118	0.125	0.067	0.105	0.109	0.126	0.147	0.105	0.131	0.126	0.121	0.109	0.074	0.082	0.125	0.130	0.124	0.100	0.083	0.080	0.149	0.083	0.104	0.103	0.134	0.121	0.126	0.122	0.117	0.102	0.114	0.106	0.115	0.123	0.079	0.118	0.151	0.104	0.091	0.101	0.099	0.149	0.129	0.118	0.143	0.118	0.129	0.129	0.102	0.098	0.062	0.140	0.096	0.095	0.179	0.131	0.145	0.108	0.131	0.068	0.081	0.117	0.111
ENSG00000172493	ILMN_1673119	4	88147176;88281215	+	7.700	-0.108	-0.215	-0.417	-0.880	0.152	0.149	0.126	0.197	0.146	0.184	0.212	0.163	0.146	0.189	0.165	0.207	0.125	0.193	0.118	-0.004	0.117	0.137	0.179	0.261	0.183	0.133	0.181	0.145	0.170	0.136	0.048	0.261	0.155	0.149	0.216	0.110	0.232	0.258	0.142	0.159	0.149	0.078	0.125	0.179	0.202	0.160	0.185	0.162	0.046	0.169	0.032	0.016	0.209	0.144	0.174	0.122	0.182	0.159	0.085	0.108	0.148	0.167	0.111	0.123	0.230	0.201	0.165	0.148	0.110	0.122	0.186	0.097	0.150	0.136	0.077
ENSG00000155966	ILMN_1725889	X	147389830;147889899	+	6.982	-0.092	-0.114	-0.269	-0.648	0.111	0.106	0.085	0.114	0.126	0.128	0.133	0.096	0.084	0.085	0.138	0.048	0.131	0.110	0.122	0.130	0.088	0.163	0.072	0.099	0.139	0.117	0.082	0.149	0.015	0.147	0.107	0.180	0.115	0.148	0.053	0.157	0.077	0.084	0.130	0.107	0.157	0.079	0.124	0.132	0.139	0.116	0.148	0.095	0.125	0.102	0.165	0.121	0.089	0.065	0.138	0.097	0.100	0.167	0.077	0.158	0.126	0.120	0.121	0.050	0.006	0.108	0.117	0.051	0.133	0.125	0.112	0.083	0.151	0.126	0.100
ENSG00000144218	ILMN_1775235;ILMN_1697308	2	99530149;100125469	-	6.993	-0.076	-0.140	-0.236	-0.689	0.117	0.088	0.101	0.136	0.083	0.132	0.159	0.137	0.135	0.104	0.112	0.115	0.141	0.101	0.125	0.096	0.087	0.093	0.114	0.119	0.100	0.087	0.122	0.145	0.125	0.168	0.054	0.141	0.085	0.146	0.148	0.087	0.134	0.239	0.072	0.123	0.200	0.116	0.114	0.148	0.085	0.131	0.136	0.240	0.111	0.123	0.105	0.074	0.116	0.124	0.139	0.112	0.063	0.129	0.150	0.150	0.085	0.091	0.231	0.123	0.137	0.118	0.123	0.200	0.117	0.117	0.139	0.100	0.150	0.134	0.161
ENSG00000072364	ILMN_1708502	5	132238969;132327253	-	9.340	-0.169	-0.415	-0.752	-1.281	0.222	0.202	0.199	0.306	0.155	0.225	0.240	0.210	0.208	0.246	0.239	0.236	0.144	0.190	0.186	0.199	0.215	0.179	0.179	0.238	0.287	0.228	0.222	0.262	0.203	0.164	0.250	0.171	0.153	0.240	0.212	0.195	0.202	0.283	0.230	0.165	0.236	0.129	0.219	0.166	0.177	0.180	0.183	0.182	0.116	0.227	0.086	0.207	0.204	0.162	0.216	0.282	0.222	0.163	0.229	0.121	0.290	0.260	0.159	0.208	0.245	0.344	0.213	0.277	0.165	0.170	0.183	0.204	0.254	0.199	0.150
ENSG00000214234	ILMN_2409898;ILMN_2295698	16	88566488;88594696	+	7.177	-0.095	-0.129	-0.305	-0.684	0.118	0.119	0.084	0.113	0.047	0.114	0.081	0.147	0.089	0.120	0.095	0.114	0.147	0.095	0.146	0.147	0.120	0.157	0.126	0.063	0.127	0.086	0.121	0.099	0.123	0.152	0.141	0.089	0.134	0.104	0.144	0.113	0.028	0.071	0.092	0.142	0.117	0.096	0.130	0.130	0.144	0.108	0.094	0.148	0.112	0.079	0.137	0.109	0.110	0.117	0.151	0.125	0.110	0.127	0.116	0.091	0.130	0.080	0.080	0.110	0.097	0.091	0.145	0.049	0.145	0.083	0.099	0.133	0.114	0.134	0.117
ENSG00000141385	ILMN_2066124	18	12319107;12367194	-	11.434	-0.040	-0.159	-0.382	-1.006	0.179	0.149	0.163	0.166	0.222	0.210	0.181	0.157	0.182	0.129	0.206	0.208	0.188	0.196	0.172	0.158	0.218	0.176	0.201	0.154	0.113	0.180	0.204	0.208	0.221	0.155	0.221	0.157	0.146	0.171	0.150	0.221	0.177	0.167	0.174	0.190	0.192	0.167	0.104	0.129	0.177	0.144	0.144	0.196	0.153	0.170	0.174	0.132	0.223	0.213	0.176	0.167	0.241	0.170	0.197	0.188	0.208	0.204	0.156	0.167	0.169	0.157	0.147	0.243	0.146	0.224	0.153	0.149	0.140	0.185	0.181
ENSG00000183077	ILMN_2095653;ILMN_1707551	17	73694992;73715377	+	8.217	0.111	0.148	0.205	-0.073	0.018	0.063	0.024	-0.012	0.072	0.021	-0.002	0.049	0.048	0.001	0.008	0.038	0.016	0.013	0.029	0.020	0.085	0.025	-0.038	0.073	0.015	-0.091	0.045	0.025	-0.013	-0.091	0.073	0.017	-0.064	-0.020	0.019	0.037	-0.001	0.015	-0.008	0.001	0.039	0.021	0.031	0.032	0.065	-0.036	-0.011	-0.023	-0.001	0.034	-0.036	-0.069	0.067	0.034	-0.026	-0.063	-0.004	0.040	-0.002	0.028	0.148	-0.036	-0.010	0.025	0.045	-0.024	0.054	0.019	-0.006	0.017	0.059	-0.018	0.078	0.069	0.007
ENSG00000119844	ILMN_1767722;ILMN_2342841	2	64604968;64673635	+	9.184	-0.079	-0.203	-0.599	-1.403	0.251	0.287	0.252	0.328	0.222	0.218	0.339	0.281	0.256	0.242	0.238	0.195	0.208	0.257	0.231	0.206	0.243	0.297	0.248	0.228	0.208	0.256	0.272	0.332	0.262	0.304	0.153	0.339	0.241	0.257	0.182	0.238	0.298	0.317	0.249	0.309	0.268	0.277	0.344	0.189	0.248	0.248	0.307	0.296	0.193	0.272	0.199	0.277	0.210	0.288	0.220	0.287	0.154	0.250	0.265	0.128	0.243	0.233	0.207	0.219	0.218	0.299	0.254	0.298	0.322	0.197	0.285	0.280	0.337	0.301	0.279
ENSG00000038002	ILMN_1802631	4	178588917;178600585	-	8.276	-0.085	-0.079	-0.117	-0.329	0.052	0.103	0.062	0.102	0.067	0.017	0.057	0.021	0.031	0.080	0.048	0.036	0.074	-0.019	0.038	0.095	0.054	0.035	0.041	0.092	0.029	0.066	-0.032	-0.044	-0.021	0.028	0.022	0.049	0.072	0.057	0.065	0.031	0.139	0.034	0.061	0.012	-0.008	-0.019	0.085	0.109	0.002	-0.018	0.104	0.080	0.110	0.033	0.140	-0.016	0.005	0.090	-0.049	0.013	0.015	-0.023	-0.048	0.057	0.018	0.050	0.095	0.002	0.053	0.020	0.139	-0.021	0.054	-0.063	0.052	0.079	-0.063	0.015	0.066
ENSG00000157985	ILMN_2318481;ILMN_2245223;ILMN_1800530	2	236067471;236699937	+	7.134	-0.066	-0.103	-0.235	-0.678	0.118	0.160	0.103	0.080	0.123	0.122	0.097	0.114	0.132	0.124	0.140	0.144	0.134	0.052	0.123	0.098	0.109	0.160	0.144	0.158	0.167	0.039	0.173	0.163	0.090	0.113	0.105	0.138	0.098	0.137	0.156	0.139	0.133	0.078	0.144	0.078	0.118	0.062	0.055	0.109	0.173	0.159	0.109	0.103	0.083	0.066	0.152	0.061	0.075	0.106	0.031	0.112	0.133	0.178	0.102	0.074	0.125	0.122	0.124	0.132	0.166	0.086	0.146	0.118	0.097	0.074	0.141	0.124	0.177	0.109	0.131
ENSG00000135439	ILMN_1735591	12	56405250;56422209	-	6.880	-0.036	-0.143	-0.262	-0.726	0.128	0.107	0.136	0.100	0.127	0.128	0.116	0.132	0.155	0.066	0.128	0.137	0.076	0.122	0.130	0.090	0.097	0.150	0.132	0.149	0.112	0.165	0.112	0.107	0.108	0.113	0.150	0.181	0.147	0.123	0.121	0.019	0.147	0.136	0.119	0.104	0.170	0.153	0.129	0.150	0.189	0.144	0.060	0.104	0.161	0.171	0.088	0.202	0.215	0.084	0.106	0.174	0.108	0.112	0.130	0.133	0.168	0.066	0.114	0.182	0.116	0.186	0.166	0.179	0.143	0.161	0.200	0.116	0.103	0.142	0.126
ENSG00000133612	ILMN_2362126;ILMN_2269136;ILMN_1795918	7	150414758;150472456	+	7.841	-0.044	-0.033	-0.041	-0.539	0.091	0.091	0.121	0.129	0.098	0.056	0.216	0.083	0.098	0.100	0.064	0.122	0.138	0.045	0.144	0.078	0.131	0.043	0.057	0.065	0.002	0.133	0.093	0.141	0.101	0.111	0.162	0.200	0.067	0.228	0.058	0.161	0.108	0.105	0.079	0.142	0.062	0.082	0.070	0.101	0.080	0.054	0.096	0.051	0.038	0.090	0.077	0.138	0.196	0.072	0.030	0.075	0.140	0.071	0.088	0.165	0.053	0.020	0.106	0.075	0.100	0.036	0.117	0.132	0.066	0.016	0.031	0.197	0.080	0.054	0.144
ENSG00000204149	ILMN_3239130	10	51418355;51440265	+	8.483	-0.094	-0.219	-0.090	-0.303	0.042	0.023	0.077	-0.080	-0.002	0.019	0.070	0.076	-0.034	-0.036	0.024	0.046	0.086	0.025	0.049	-0.005	-0.016	0.001	0.092	0.034	0.024	0.052	0.034	0.117	0.050	-0.054	0.096	0.005	0.055	0.127	0.160	0.178	0.110	0.014	0.071	0.006	0.173	0.074	-0.029	0.075	0.023	0.133	0.090	0.082	0.028	-0.026	0.053	-0.005	0.062	0.067	0.057	0.032	0.119	-0.017	-0.077	0.117	0.073	-0.001	-0.015	-0.026	0.029	-0.035	0.069	0.077	0.039	0.067	0.009	-0.020	0.001	0.009	0.110
ENSG00000204169	ILMN_2120103	10	51134156;51156333	-	7.209	-0.066	-0.163	-0.215	-0.625	0.106	0.092	-0.010	0.123	0.122	0.102	0.090	0.179	0.091	0.100	0.105	0.056	0.099	0.127	0.131	0.166	0.170	0.063	0.091	0.091	0.072	0.079	0.128	0.086	0.133	0.123	0.084	0.036	0.084	0.135	0.091	0.133	0.097	0.140	0.060	0.122	0.157	0.130	0.125	0.118	0.095	0.136	0.107	0.094	0.095	0.116	0.119	0.133	0.119	0.129	0.082	0.049	0.122	0.153	0.117	0.109	0.082	0.085	0.112	0.069	0.172	0.149	0.110	0.131	0.108	0.100	0.163	0.055	0.088	0.111	0.124
ENSG00000166748	ILMN_1887648	15	84486245;85332327	-	6.855	-0.091	-0.166	-0.296	-0.720	0.123	0.006	0.093	0.064	0.117	0.170	0.131	0.089	0.030	0.128	0.146	0.077	0.030	0.120	0.134	0.131	0.152	0.149	0.197	0.122	0.123	0.120	0.061	0.160	0.059	0.138	0.142	0.127	0.136	0.117	0.132	0.147	0.135	0.176	0.135	0.091	0.088	0.106	0.132	0.173	0.109	0.112	0.087	0.119	0.103	0.160	0.098	0.192	0.164	0.173	0.098	0.080	0.104	0.128	0.145	0.171	0.154	0.140	0.106	0.076	0.110	0.074	0.111	0.107	0.087	0.117	0.094	0.098	0.124	0.124	0.074
ENSG00000165923	ILMN_1688627	11	47637720;47692878	-	7.219	-0.088	-0.151	-0.235	-0.628	0.106	0.050	0.133	0.107	0.149	0.088	0.102	0.122	0.170	0.116	0.056	0.091	0.137	0.157	0.115	0.039	0.126	0.078	0.134	0.123	0.105	0.136	0.118	0.117	0.061	0.117	0.090	0.105	0.135	0.086	0.100	0.151	0.050	0.131	0.085	0.115	0.095	0.121	0.122	0.095	0.169	0.129	0.115	0.144	0.042	0.081	0.035	0.116	0.071	0.072	0.109	0.140	0.100	0.133	0.054	0.099	0.050	0.083	0.067	0.104	0.138	0.116	0.100	0.092	0.066	0.123	0.085	0.086	0.119	0.132	0.131
ENSG00000146856	ILMN_1672767	7	134321801;134451158	+	7.076	-0.060	-0.108	-0.237	-0.666	0.116	0.142	0.169	0.070	0.150	0.133	0.117	0.145	0.110	0.053	0.110	0.166	0.147	0.143	0.073	0.102	0.083	0.169	0.103	0.068	0.095	0.152	0.153	0.105	0.150	0.090	0.153	0.119	0.127	0.074	0.144	0.117	0.023	0.096	0.133	0.148	0.110	0.063	0.160	0.157	0.035	0.079	0.141	0.107	0.171	0.118	0.085	0.156	0.160	0.116	0.091	0.111	0.058	0.059	0.025	0.129	0.127	0.094	0.154	0.088	0.103	0.136	0.112	0.090	0.140	0.106	0.126	0.098	0.155	0.086	0.131
ENSG00000084693	ILMN_2290776	2	27127994;27146985	+	7.780	-0.029	-0.140	-0.153	-0.477	0.081	0.021	0.110	0.117	0.060	0.083	0.046	0.168	0.106	0.062	0.049	0.060	0.078	0.108	0.086	0.050	0.144	0.032	0.056	0.143	0.089	0.187	0.113	0.080	0.147	0.131	0.068	0.015	0.166	0.079	0.168	0.095	0.174	0.125	0.130	0.040	0.087	0.134	0.051	0.089	0.084	0.105	0.093	0.124	0.063	0.039	0.123	0.042	0.079	0.157	0.028	0.163	0.103	0.032	0.076	0.144	0.002	0.068	0.049	0.068	0.058	0.099	0.116	0.071	0.059	0.140	0.161	-0.021	0.057	0.096	0.091
ENSG00000204305	ILMN_1729777;ILMN_1690829;ILMN_2257015	6	32256722;32260001	-	7.316	-0.095	-0.192	-0.311	-0.693	0.118	0.152	0.119	0.105	0.116	0.086	0.115	0.083	0.051	0.139	0.162	0.143	0.148	0.150	0.132	0.143	0.105	0.145	0.149	0.118	0.099	0.166	0.118	0.045	0.123	0.137	0.128	0.053	0.034	0.095	0.124	0.077	0.017	0.136	0.069	0.045	0.068	0.088	0.096	0.170	0.092	0.140	0.109	0.123	0.074	0.078	0.167	0.122	0.142	0.143	0.102	0.080	0.124	0.122	0.129	0.145	0.129	0.114	0.049	0.118	0.121	0.108	0.117	0.103	0.111	0.137	0.115	0.124	0.144	0.106	0.124
ENSG00000106351	ILMN_1703228;ILMN_1652023	7	99974769;100003778	+	7.845	0.018	-0.050	-0.194	-0.588	0.108	0.087	0.067	0.097	0.058	0.116	0.086	0.128	0.145	0.115	0.071	0.078	0.155	0.119	0.122	0.047	0.089	0.141	0.113	0.116	0.066	0.111	0.114	0.160	0.132	0.088	0.119	0.153	0.068	0.084	0.155	0.161	0.099	0.104	0.082	0.134	0.096	0.137	0.082	0.115	0.090	0.109	0.032	0.193	0.043	0.059	0.108	0.110	0.094	0.098	0.146	0.036	0.127	0.134	0.154	0.097	0.118	0.152	0.115	0.138	0.121	0.137	0.086	0.091	0.144	0.125	0.044	0.111	0.117	0.062	0.115
ENSG00000164252	ILMN_2064917;ILMN_1776153	5	76361987;76396789	+	8.911	-0.133	-0.282	-0.545	-1.084	0.188	0.175	0.212	0.201	0.151	0.149	0.175	0.197	0.184	0.204	0.208	0.188	0.239	0.168	0.150	0.202	0.182	0.227	0.226	0.165	0.218	0.141	0.220	0.206	0.230	0.159	0.217	0.230	0.155	0.199	0.213	0.231	0.161	0.200	0.217	0.206	0.160	0.197	0.125	0.185	0.207	0.174	0.258	0.222	0.130	0.220	0.163	0.242	0.223	0.141	0.210	0.183	0.209	0.212	0.174	0.152	0.219	0.141	0.172	0.218	0.174	0.192	0.212	0.255	0.154	0.216	0.165	0.195	0.176	0.143	0.209
ENSG00000006530	ILMN_1772645	7	140901711;141000678	+	10.774	-0.018	-0.007	-0.045	-0.286	0.050	0.073	0.059	0.062	0.092	0.059	0.088	0.056	0.058	0.035	0.082	0.033	0.099	0.028	0.047	0.073	0.052	0.048	0.052	0.069	0.069	0.077	0.042	0.056	0.062	0.065	0.018	0.027	0.067	0.074	0.067	0.057	0.007	0.034	0.094	0.041	0.047	0.059	0.088	0.086	0.057	0.056	0.097	0.047	0.102	0.029	0.052	-0.010	0.058	0.016	0.092	0.075	0.059	0.079	0.093	0.058	0.057	0.069	0.066	0.058	0.030	0.053	0.073	0.052	0.059	0.037	0.077	0.013	0.033	0.075	0.051
ENSG00000162688	ILMN_1680343;ILMN_2371825;ILMN_1717468;ILMN_1664006	1	100088227;100162167	+	8.112	-0.043	-0.083	-0.107	-0.463	0.078	0.092	0.132	0.095	0.120	0.074	0.087	0.101	0.056	0.107	0.064	0.045	0.097	0.163	0.044	0.070	0.104	0.125	0.103	0.106	0.127	0.041	0.064	0.048	0.087	0.042	-0.019	0.126	0.143	0.011	0.079	0.086	0.029	0.047	0.066	0.022	0.057	0.100	0.135	0.105	0.116	0.079	0.072	0.092	0.037	0.117	0.064	0.108	0.046	0.026	0.040	0.048	-0.020	0.095	0.029	0.043	0.089	0.057	0.144	0.043	0.089	0.115	0.119	0.088	0.123	0.051	0.118	0.043	0.177	0.130	0.106
ENSG00000116771	ILMN_1707169	1	15771738;15784192	-	7.596	-0.021	-0.178	-0.250	-0.574	0.101	0.142	0.084	0.099	0.167	0.038	0.192	0.040	0.062	0.116	0.118	0.125	0.110	0.077	0.058	0.144	0.075	0.068	0.162	0.135	0.118	0.109	0.020	0.052	0.080	0.144	0.113	-0.009	0.088	0.066	0.138	0.068	0.055	0.108	0.088	0.030	0.119	0.066	0.112	0.092	0.126	0.062	0.048	0.082	0.134	0.141	0.020	0.073	0.072	0.155	0.121	0.110	0.098	0.059	0.011	0.141	0.134	0.063	0.139	0.083	0.077	0.157	0.125	-0.045	0.024	0.091	0.119	0.103	0.074	0.055	0.196
ENSG00000204310	ILMN_1697790;ILMN_1679520	6	32243966;32253851	-	8.081	-0.085	-0.111	-0.126	-0.480	0.078	0.148	0.064	0.083	0.052	0.070	0.082	0.080	0.052	0.028	0.081	0.088	0.089	0.067	0.113	0.085	0.106	0.077	0.119	0.090	0.071	0.202	0.085	0.089	0.074	0.055	0.119	0.042	0.102	0.114	0.094	0.120	0.072	0.069	0.060	0.064	0.090	0.100	0.009	0.116	0.083	0.072	0.042	0.079	0.080	0.045	0.110	0.021	0.127	0.102	0.066	0.127	0.111	0.055	0.045	0.076	0.031	0.087	0.069	0.068	0.030	0.083	0.048	0.085	0.004	0.058	0.064	0.049	0.040	0.042	0.063
ENSG00000169692	ILMN_1732176;ILMN_1681081;ILMN_2377430	9	138687415;138701732	-	8.151	-0.070	-0.105	-0.144	-0.604	0.101	0.038	0.141	0.041	-0.007	0.065	0.061	0.078	0.109	0.079	0.148	0.057	0.165	0.081	0.095	0.075	0.179	0.142	0.100	0.036	0.087	0.177	0.091	0.108	0.099	0.089	0.109	0.070	0.065	0.112	0.076	0.139	0.037	0.077	0.116	0.052	0.197	0.150	0.016	0.135	0.121	0.140	0.146	0.105	0.129	0.065	0.171	0.038	0.130	0.095	0.097	0.063	0.106	0.178	0.090	0.102	0.123	0.135	0.101	0.176	0.099	0.076	0.003	0.154	0.105	0.105	0.063	0.063	0.087	0.089	0.093
ENSG00000160216	ILMN_1661373;ILMN_2288175;ILMN_1654010	21	44109543;44231903	+	7.637	-0.050	-0.101	-0.256	-0.598	0.106	0.088	0.135	0.104	0.138	0.037	0.175	0.048	0.083	0.162	0.065	0.101	0.079	0.185	0.129	0.144	0.098	0.198	0.148	0.089	0.145	0.140	0.084	0.080	0.125	0.178	0.132	0.131	0.133	0.113	0.099	0.031	0.176	0.086	0.130	0.043	0.199	0.176	0.176	0.142	0.053	0.057	0.049	0.111	0.164	0.049	0.102	0.204	0.057	0.152	0.149	0.093	0.155	0.039	0.083	0.139	0.070	0.065	0.096	0.159	0.031	0.035	-0.001	0.260	0.047	-0.003	0.102	0.119	0.146	0.064	0.122
ENSG00000026652	ILMN_1730504	6	161471049;161615097	-	7.172	-0.135	-0.185	-0.310	-0.739	0.123	0.117	0.102	0.129	0.111	0.109	0.173	0.094	0.150	0.134	0.052	0.068	0.055	0.083	0.095	0.191	0.146	0.151	0.155	0.071	0.099	0.147	0.106	0.122	0.146	0.101	0.027	-0.013	0.164	0.139	0.117	0.122	0.136	0.077	0.187	0.069	0.069	0.068	0.145	0.108	0.101	0.074	0.097	0.147	0.128	0.129	0.141	0.153	0.045	0.147	0.132	0.158	0.157	0.106	0.118	0.113	0.069	0.072	0.081	0.121	0.126	0.110	0.119	0.122	0.089	0.026	0.146	0.111	0.072	0.112	0.145
ENSG00000155189	ILMN_1662049	8	6553285;6606427	+	11.070	0.011	-0.116	-0.239	-0.735	0.132	0.100	0.110	0.174	0.157	0.196	0.180	0.118	0.186	0.077	0.177	0.195	0.135	0.206	0.104	0.105	0.117	0.088	0.126	0.195	0.138	0.098	0.069	0.106	0.163	0.141	0.122	0.108	0.083	0.159	0.152	0.093	0.163	0.157	0.074	0.183	0.116	0.091	0.058	0.140	0.217	0.087	0.130	0.129	0.082	0.138	-0.054	0.124	0.139	0.084	0.249	0.085	0.173	0.112	0.226	0.167	0.125	0.171	0.167	0.167	0.152	0.148	0.193	0.163	0.046	0.137	0.121	0.121	0.130	0.063	0.153
ENSG00000158669	ILMN_1740752	8	41554875;41598588	+	7.788	-0.102	-0.157	-0.196	-0.695	0.115	0.136	0.066	0.105	0.077	0.147	0.139	0.118	0.134	0.103	0.102	0.085	0.119	0.105	0.128	0.158	0.153	0.142	0.126	0.030	0.163	0.277	0.134	0.129	0.080	0.101	0.167	0.136	0.172	0.145	0.103	0.172	0.201	0.182	0.139	0.158	0.055	0.123	0.092	0.038	0.203	0.232	0.108	0.132	0.066	0.139	0.074	0.065	0.154	0.093	0.067	0.030	0.097	0.142	0.097	0.097	0.057	0.081	0.127	0.129	0.097	0.157	0.058	0.094	0.137	0.113	0.117	0.139	0.105	0.139	0.095
ENSG00000138678	ILMN_1794875	4	84676247;84746052	+	7.956	-0.077	-0.088	-0.213	-0.504	0.086	0.103	0.108	0.077	0.060	0.073	0.136	0.060	0.141	0.089	0.078	0.153	0.127	0.145	0.091	0.120	0.066	0.089	0.079	0.080	0.054	0.022	0.070	0.104	0.085	0.047	0.049	0.065	0.033	0.191	0.137	0.108	0.090	0.128	0.061	0.150	0.107	0.074	0.034	0.116	0.090	0.006	0.048	0.096	0.144	0.051	0.083	0.124	0.119	0.098	-0.041	0.167	0.063	0.053	0.126	0.206	0.079	0.042	0.076	0.091	0.116	0.064	0.042	0.037	-0.003	0.046	0.112	0.076	0.038	-0.004	0.066
ENSG00000018510	ILMN_1698209	2	177965730;178112409	+	9.947	-0.021	-0.061	-0.232	-0.758	0.136	0.096	0.133	0.169	0.170	0.185	0.124	0.153	0.102	0.202	0.156	0.179	0.156	0.154	0.117	0.172	0.160	0.146	0.180	0.155	0.132	0.067	0.152	0.077	0.156	0.132	0.091	0.100	0.123	0.123	0.151	0.121	0.078	0.136	0.095	0.155	0.145	0.109	0.072	0.100	0.199	0.109	0.156	0.161	0.139	0.064	0.126	0.158	0.079	0.100	0.149	0.155	0.136	0.110	0.147	0.164	0.109	0.102	0.183	0.121	0.168	0.146	0.199	0.081	0.108	0.109	0.155	0.064	0.093	0.125	0.145
ENSG00000106541	ILMN_3307841;ILMN_1814151	7	16797962;16811136	-	6.925	-0.070	-0.114	-0.267	-0.657	0.114	0.087	0.118	0.136	0.168	0.114	0.107	0.141	0.095	0.133	0.141	0.120	0.099	0.105	0.125	0.109	0.102	0.109	0.136	0.076	0.163	0.117	0.093	0.119	0.131	0.136	0.119	0.042	0.119	0.112	0.116	0.122	0.108	0.032	0.131	0.147	0.104	0.135	0.111	0.101	0.132	0.138	0.081	0.125	0.110	0.166	0.137	0.161	0.102	0.137	0.132	0.134	0.089	0.110	0.093	0.098	0.143	0.112	0.102	0.143	0.130	0.077	0.127	0.089	0.122	0.073	0.109	0.145	0.103	0.103	0.129
ENSG00000173467	ILMN_2050246;ILMN_1728787	7	16865553;16888138	-	7.145	-0.085	-0.128	-0.249	-0.672	0.115	0.107	0.111	0.124	0.125	0.105	0.157	0.110	0.105	0.153	0.120	0.103	0.160	0.116	0.091	0.128	0.169	0.126	0.147	0.106	0.149	0.116	0.015	0.078	0.077	0.139	0.157	0.094	0.134	0.129	0.150	0.096	0.122	0.144	0.096	0.085	0.111	0.109	0.051	0.109	0.114	0.120	0.032	0.136	0.054	0.134	0.097	0.060	0.137	0.082	0.100	0.149	0.139	0.135	0.115	0.102	0.088	0.144	0.140	0.122	0.121	0.107	0.115	0.109	0.115	0.121	0.110	0.120	0.138	0.137	0.103
ENSG00000188157	ILMN_1770454	1	945365;981355	+	9.816	-0.133	-0.154	-0.191	-0.389	0.059	0.029	0.097	0.049	0.056	0.105	0.036	0.043	-0.070	-0.007	0.051	0.082	0.122	0.004	0.095	0.060	0.061	0.100	0.107	0.036	0.104	0.111	0.106	0.047	0.066	0.102	0.100	0.015	0.098	0.050	0.112	0.151	0.056	0.101	0.064	0.050	0.018	0.142	0.056	-0.025	0.000	0.127	-0.002	0.018	0.067	-0.019	0.188	0.036	0.006	0.089	-0.005	0.098	0.078	0.052	-0.027	0.062	0.074	0.109	0.035	0.082	0.038	0.026	0.059	0.043	0.060	0.147	0.004	-0.015	-0.001	0.070	0.022
ENSG00000159723	ILMN_1770336	16	66073977;66075217	-	7.140	-0.058	-0.141	-0.288	-0.682	0.119	0.115	0.114	0.149	0.100	0.137	0.027	0.118	0.131	0.136	0.136	0.101	0.144	0.068	0.160	0.118	0.120	0.084	0.035	0.135	0.087	0.102	0.121	0.118	0.066	0.137	0.104	0.085	0.078	0.118	0.175	0.101	0.136	0.147	0.175	0.202	0.143	0.102	0.073	0.072	0.128	0.099	0.078	0.141	0.124	0.106	0.127	0.043	0.104	0.097	0.124	0.068	0.147	0.110	0.095	0.105	0.117	0.078	0.085	0.101	0.024	0.103	0.105	0.155	0.157	0.179	0.132	0.149	0.126	0.148	0.150
ENSG00000135744	ILMN_1813530	1	228904896;228916564	-	7.189	-0.092	-0.087	-0.244	-0.671	0.115	0.122	0.115	0.154	0.101	0.158	0.013	0.134	0.086	0.187	0.145	0.157	0.147	0.103	0.130	0.041	-0.009	0.127	0.120	0.119	0.080	0.003	0.072	0.091	0.178	0.107	0.100	0.174	0.089	0.141	0.110	0.038	0.066	0.154	0.118	0.129	0.151	0.195	0.127	0.206	0.043	0.124	0.113	0.030	0.137	0.103	0.143	0.124	0.117	0.086	0.080	0.101	0.089	0.108	0.072	0.069	0.160	0.107	0.093	0.066	0.131	0.116	0.107	0.023	0.063	0.083	0.140	0.099	0.081	0.174	-0.018
ENSG00000135049	ILMN_1718071	9	87351274;87546709	-	10.178	-0.048	-0.073	-0.175	-0.732	0.127	0.140	0.136	0.095	0.148	0.174	0.119	0.124	0.166	0.136	0.068	0.143	0.162	0.173	0.114	0.102	0.183	0.120	0.192	0.160	0.137	0.096	0.117	0.116	0.136	0.162	0.098	0.107	0.099	0.111	0.137	0.120	0.097	0.228	0.048	0.138	0.133	0.115	0.104	0.083	0.154	0.103	0.097	0.166	0.141	0.136	0.149	0.091	0.078	0.133	0.044	0.204	0.168	0.164	0.060	0.129	0.118	0.122	0.159	0.111	0.160	0.119	0.135	0.142	0.101	0.066	0.161	0.149	0.056	0.071	0.120
ENSG00000144891	ILMN_1814327;ILMN_2341343	3	149898347;149943478	+	7.199	-0.078	-0.163	-0.277	-0.695	0.119	0.109	0.114	0.067	0.146	0.131	0.092	0.141	0.091	0.054	0.089	0.128	0.158	0.164	0.145	0.119	0.126	0.130	0.124	0.105	0.132	0.082	0.190	0.127	0.089	0.133	0.119	0.142	0.111	0.106	0.128	0.094	0.088	0.124	0.158	0.123	0.064	0.110	0.119	0.108	0.128	0.136	0.142	0.130	0.097	0.089	0.116	0.085	0.139	0.117	0.093	0.142	0.086	0.139	0.095	0.135	0.121	0.113	0.079	0.130	0.101	0.103	0.117	0.094	0.110	0.080	0.126	0.087	0.156	0.159	0.060
ENSG00000180772	ILMN_1775634	X	115215985;115220248	+	7.006	-0.131	-0.186	-0.323	-0.761	0.128	0.131	0.150	0.109	0.128	0.184	0.114	0.107	0.114	0.069	0.128	0.046	0.148	0.112	0.124	0.131	0.142	0.028	0.178	0.084	0.194	0.152	0.079	0.196	0.119	0.139	0.183	0.112	0.132	0.140	0.159	0.138	0.123	0.131	0.174	0.108	0.135	0.129	0.137	0.130	0.089	0.117	0.119	0.039	0.128	0.084	0.025	0.150	0.108	0.093	0.163	0.111	0.101	0.105	0.097	0.047	0.143	0.116	0.120	0.134	0.159	0.095	0.108	0.247	0.110	0.111	0.111	0.212	0.128	0.103	0.132
ENSG00000177674	ILMN_1802458;ILMN_2307656	1	11718728;11733412	+	7.144	-0.029	-0.089	-0.313	-0.931	0.167	0.132	0.144	0.162	0.213	0.204	0.227	0.107	0.153	0.159	0.183	0.155	0.150	0.175	0.156	0.135	0.133	0.169	0.166	0.098	0.202	0.060	0.100	0.128	0.168	0.142	0.159	0.177	0.124	0.249	0.151	0.192	0.120	0.179	0.150	0.240	0.167	0.143	0.134	0.139	0.160	0.182	0.156	0.171	0.136	0.206	0.172	0.201	0.188	0.153	0.148	0.133	0.176	0.137	0.115	0.130	0.147	0.220	0.173	0.166	0.203	0.199	0.131	0.192	0.162	0.150	0.141	0.235	0.164	0.141	0.160
ENSG00000172482	ILMN_1709796	2	241456834;241467210	+	7.280	-0.109	-0.159	-0.312	-0.668	0.113	0.068	0.154	0.120	0.192	0.128	0.031	0.113	0.114	0.092	0.120	0.107	0.153	0.145	0.106	0.086	0.067	0.055	0.078	0.104	0.094	0.157	0.096	0.134	0.112	0.144	0.169	0.126	0.101	0.134	0.125	0.144	0.139	0.106	0.038	0.104	0.130	0.187	0.116	0.126	0.074	0.126	0.148	0.059	0.067	0.068	0.080	0.102	0.092	0.079	0.090	0.126	0.132	0.114	0.141	0.147	0.121	0.037	0.113	0.137	0.155	0.081	0.089	0.147	0.123	0.137	0.100	0.126	0.112	0.099	0.109
ENSG00000164089	ILMN_1757807	4	109882656;109903658	-	7.061	-0.127	-0.136	-0.296	-0.724	0.122	0.087	0.133	0.116	0.168	0.117	0.090	0.076	0.124	0.156	0.115	0.144	0.196	0.172	0.128	0.104	0.167	0.130	0.098	0.082	0.133	0.065	0.157	0.143	0.184	0.158	0.111	0.130	0.117	0.144	0.179	0.090	0.082	-0.037	0.108	0.119	0.127	0.177	0.066	0.029	0.116	0.138	0.133	0.097	0.185	0.138	0.153	0.121	0.104	0.135	0.027	0.126	0.184	0.090	0.077	0.110	0.092	0.132	0.167	0.091	0.114	0.133	0.139	0.070	0.140	0.098	0.171	0.099	0.053	0.158	0.128
ENSG00000175309	ILMN_1686370	5	177568196;177592392	-	7.735	-0.097	-0.176	-0.208	-0.503	0.082	0.021	0.028	0.096	0.133	0.168	0.193	-0.002	0.069	0.056	0.069	0.125	0.078	0.170	0.069	0.165	0.121	0.025	0.087	0.055	0.076	0.095	0.063	0.050	0.170	0.156	0.097	0.108	0.096	0.042	0.053	0.134	0.178	0.163	0.053	0.104	0.080	0.038	0.007	0.019	0.101	0.095	0.028	0.118	0.132	0.133	-0.019	0.134	0.082	0.126	0.053	0.093	0.105	0.121	0.016	0.063	0.069	0.058	0.018	0.038	0.073	0.130	0.008	0.065	0.052	0.113	0.140	0.201	0.059	0.070	0.077
ENSG00000153207	ILMN_1809139	1	245069022;245162122	-	8.587	-0.305	-0.663	-1.190	-1.999	0.344	0.341	0.408	0.367	0.449	0.336	0.309	0.360	0.444	0.398	0.370	0.340	0.361	0.307	0.317	0.301	0.405	0.303	0.414	0.217	0.345	0.324	0.315	0.320	0.400	0.388	0.279	0.322	0.366	0.284	0.294	0.316	0.310	0.348	0.412	0.356	0.301	0.382	0.307	0.320	0.327	0.291	0.343	0.439	0.292	0.381	0.367	0.469	0.286	0.347	0.379	0.383	0.332	0.357	0.354	0.325	0.453	0.355	0.379	0.368	0.345	0.362	0.334	0.342	0.377	0.406	0.385	0.295	0.291	0.254	0.367
ENSG00000101444	ILMN_1657862	20	32331736;32354811	-	12.186	-0.024	-0.027	-0.002	-0.238	0.039	0.062	0.033	0.017	0.058	0.038	0.076	0.028	0.022	0.024	-0.001	0.059	0.091	0.031	0.035	0.040	0.033	0.039	0.054	0.102	0.062	0.079	0.028	0.033	0.036	0.049	0.070	0.016	0.024	0.058	0.040	0.034	0.015	0.034	0.046	0.042	0.106	0.047	0.006	0.061	0.022	0.015	0.023	0.013	0.066	0.041	-0.071	0.046	-0.002	0.010	0.112	0.059	0.079	0.024	0.029	0.084	0.036	0.075	0.031	0.011	0.051	0.034	0.016	0.011	0.008	0.051	0.046	0.033	0.014	0.008	0.052
ENSG00000168710	ILMN_1770412	1	110328830;110374500	+	11.911	-0.064	-0.139	-0.127	-0.359	0.057	0.046	0.081	0.062	0.023	0.042	0.091	0.059	0.018	0.085	0.029	0.039	0.083	0.045	0.065	0.072	0.056	0.095	0.072	0.069	0.060	0.098	0.059	0.075	0.057	0.043	0.067	0.052	0.086	0.078	0.114	0.029	0.112	0.057	0.061	0.054	0.056	0.055	0.037	0.067	0.071	0.072	0.048	0.028	0.079	0.047	0.064	0.034	0.021	0.057	0.033	0.050	0.082	0.034	0.023	0.080	0.080	0.044	0.011	0.057	0.058	0.061	0.046	0.032	0.048	0.067	0.052	0.029	0.043	0.067	0.057
ENSG00000158467	ILMN_1712786	7	128652099;128857287	+	7.486	-0.064	-0.150	-0.218	-0.642	0.109	0.146	0.169	0.132	0.121	0.058	0.124	0.054	0.076	0.125	0.119	0.115	0.127	0.141	0.128	0.161	0.133	0.109	0.144	0.096	0.123	0.109	0.061	0.094	0.125	0.135	0.124	0.073	0.148	0.187	0.111	0.156	0.107	0.117	0.083	0.094	0.094	0.103	0.082	0.148	0.091	0.064	0.170	0.148	0.125	0.140	0.170	0.173	0.054	0.169	0.118	0.162	0.106	0.098	0.157	0.119	0.117	0.019	0.037	0.140	0.093	0.173	0.095	0.136	0.081	0.110	0.085	0.069	0.111	0.124	0.208
ENSG00000126705	ILMN_1680111	1	27733132;27803275	-	7.117	-0.121	-0.265	-0.588	-1.088	0.191	0.164	0.146	0.176	0.158	0.172	0.217	0.172	0.095	0.226	0.156	0.156	0.117	0.157	0.200	0.195	0.143	0.141	0.226	0.127	0.275	0.139	0.150	0.189	0.216	0.134	0.164	0.176	0.249	0.206	0.194	0.193	0.249	0.168	0.232	0.222	0.190	0.122	0.245	0.131	0.163	0.254	0.162	0.240	0.108	0.234	0.318	0.227	0.283	0.301	0.209	0.191	0.237	0.120	0.104	0.117	0.158	0.180	0.162	0.188	0.159	0.211	0.129	0.210	0.145	0.181	0.174	0.187	0.178	0.217	0.247
ENSG00000135541	ILMN_1791006	6	135646816;135871912	-	7.438	-0.132	-0.224	-0.394	-0.720	0.122	0.147	0.136	0.138	0.117	0.106	0.227	0.062	0.126	0.172	0.076	0.126	0.098	0.143	0.126	0.116	0.150	0.087	0.152	0.143	0.128	0.172	0.023	0.133	0.118	0.149	0.028	0.120	0.180	0.046	0.143	0.118	0.090	0.068	0.129	0.093	0.126	0.105	0.121	0.094	-0.036	0.134	0.160	0.075	0.162	0.122	0.148	0.207	0.090	0.162	0.034	0.148	0.108	0.085	0.005	0.124	0.152	0.094	0.058	-0.005	0.104	0.243	0.137	0.090	0.132	0.120	0.139	0.129	0.074	0.100	0.181
ENSG00000124942	ILMN_1714567;ILMN_1752159;ILMN_1712435	11	61957591;62070908	-	7.362	-0.049	-0.097	-0.213	-0.645	0.112	0.127	0.110	0.155	0.170	0.083	0.082	0.137	0.037	0.062	0.151	0.095	0.134	0.074	0.039	0.039	0.024	0.067	0.154	0.127	0.100	0.107	0.133	0.130	0.088	0.113	0.057	0.159	0.127	0.086	0.081	0.076	0.026	0.120	0.095	0.112	0.146	0.105	0.060	0.161	0.098	0.096	0.080	0.059	0.091	0.103	0.108	0.100	0.107	0.096	0.077	0.151	0.158	0.029	0.099	0.119	0.019	0.097	0.104	0.138	0.140	0.171	0.026	0.087	0.061	0.139	0.138	0.088	0.048	0.151	0.002
ENSG00000185567	ILMN_3243156;ILMN_1790688;ILMN_1657111;ILMN_1750352	14	104474635;104515739	-	7.091	-0.058	-0.117	-0.264	-0.687	0.120	0.134	0.098	0.100	0.128	0.113	0.102	0.129	0.139	0.134	0.116	0.121	0.144	0.139	0.090	0.093	0.113	0.134	0.140	0.134	0.152	0.101	0.093	0.108	0.126	0.129	0.135	0.088	0.068	0.117	0.123	0.054	0.092	0.150	0.139	0.127	0.115	0.131	0.118	0.126	0.104	0.129	0.119	0.092	0.114	0.119	0.135	0.155	0.097	0.128	0.129	0.092	0.110	0.105	0.117	0.115	0.076	0.110	0.091	0.091	0.109	0.120	0.173	0.046	0.092	0.112	0.140	0.113	0.104	0.126	0.096
ENSG00000106546	ILMN_2162799;ILMN_3291063	7	17304831;17352294	+	7.631	-0.077	-0.149	-0.327	-0.737	0.129	0.119	0.096	0.207	0.106	0.082	0.159	0.129	0.186	0.133	0.156	0.136	0.130	0.158	0.156	0.112	0.112	0.141	0.135	0.130	0.163	0.196	0.142	0.112	0.117	0.145	0.096	0.124	0.098	0.158	0.089	0.143	0.106	0.117	0.154	0.151	0.145	0.101	0.090	0.137	0.174	0.108	0.082	0.103	0.087	0.110	0.104	0.089	0.142	0.156	0.150	0.164	0.130	0.133	0.083	0.124	0.149	0.156	0.150	0.152	0.157	0.127	0.151	0.113	0.113	0.119	0.164	0.128	0.118	0.150	0.212
ENSG00000063438	ILMN_1782679;ILMN_1733931	5	324735;491392	+	9.664	-0.043	-0.120	-0.268	-0.788	0.139	0.151	0.114	0.128	0.174	0.133	0.194	0.115	0.159	0.122	0.145	0.130	0.114	0.144	0.162	0.157	0.115	0.104	0.172	0.130	0.168	0.127	0.099	0.102	0.142	0.161	0.148	0.111	0.159	0.188	0.117	0.171	0.131	0.126	0.120	0.155	0.168	0.142	0.119	0.131	0.120	0.145	0.105	0.132	0.090	0.126	0.120	0.154	0.142	0.168	0.165	0.177	0.183	0.122	0.140	0.147	0.087	0.159	0.166	0.131	0.161	0.166	0.148	0.135	0.117	0.115	0.132	0.170	0.122	0.149	0.163
ENSG00000100591	ILMN_1703617	14	76994154;77005560	+	10.854	-0.078	-0.100	-0.196	-0.787	0.134	0.133	0.174	0.148	0.142	0.146	0.147	0.118	0.141	0.129	0.143	0.139	0.114	0.119	0.177	0.085	0.145	0.072	0.150	0.144	0.060	0.096	0.104	0.168	0.131	0.096	0.158	0.099	0.155	0.174	0.163	0.148	0.150	0.177	0.150	0.088	0.121	0.141	0.176	0.161	0.082	0.125	0.172	0.060	0.066	0.143	0.088	0.070	0.069	0.094	0.093	0.163	0.109	0.106	0.112	0.105	0.106	0.101	0.128	0.148	0.152	0.163	0.147	0.182	0.106	0.104	0.161	0.087	0.138	0.100	0.125
ENSG00000169877	ILMN_1696512	16	31446679;31447624	+	7.572	-0.036	-0.135	-0.200	-0.462	0.080	0.116	0.051	0.055	0.092	0.071	-0.056	0.051	0.088	0.126	0.030	0.090	0.066	-0.011	0.098	0.064	0.175	0.152	-0.019	0.172	0.111	0.110	0.181	0.057	0.070	0.094	0.193	0.122	0.094	0.041	0.126	0.031	0.094	0.076	0.078	0.046	0.122	0.127	0.092	0.139	0.162	0.105	0.002	0.134	0.066	0.041	0.057	0.157	0.058	0.130	0.099	0.020	0.079	0.097	0.061	0.076	0.018	0.111	0.039	0.105	-0.007	0.091	0.117	0.069	0.055	0.173	0.089	0.070	0.153	0.063	0.031
ENSG00000111732	ILMN_2164164	12	8646028;8656706	-	8.803	-0.073	-0.300	-0.422	-1.047	0.181	0.305	0.277	0.178	0.169	0.133	0.134	0.309	0.298	0.300	0.165	-0.004	0.106	0.238	0.179	0.172	0.175	0.253	0.090	0.125	0.100	0.297	0.257	0.225	0.058	0.236	0.126	0.256	0.185	0.151	0.149	0.100	0.160	0.148	0.336	0.154	0.273	0.280	0.345	0.130	0.294	0.181	0.184	0.378	0.232	0.231	0.104	0.397	0.132	0.155	0.145	0.239	-0.006	0.216	0.214	0.036	0.304	0.184	0.136	0.169	0.108	0.127	0.231	0.308	0.268	0.144	0.175	0.117	0.262	0.291	0.171
ENSG00000204472	ILMN_1703538;ILMN_1792473	6	31690986;31692777	+	9.503	0.057	-0.004	-0.009	-0.223	0.043	0.046	0.088	0.044	0.018	-0.003	0.060	0.016	0.119	0.040	0.018	0.040	0.094	-0.003	0.057	0.037	0.059	0.033	0.035	0.040	0.080	0.141	0.041	0.011	0.049	0.074	0.123	0.020	0.028	0.005	0.042	0.016	0.076	0.038	-0.001	0.015	0.021	0.020	0.061	0.106	0.071	0.085	-0.038	-0.040	0.064	0.002	0.048	0.027	-0.008	0.101	0.066	0.060	0.065	0.034	-0.003	0.090	0.134	0.055	0.059	0.026	0.052	0.063	0.060	0.042	0.076	0.097	-0.011	0.037	0.008	0.017	0.090
ENSG00000126878	ILMN_3246401	9	132961732;132991202	+	7.477	-0.060	-0.042	-0.113	-0.396	0.067	0.023	0.033	-0.021	-0.012	0.061	0.081	0.030	-0.022	0.089	0.033	0.053	0.079	0.036	0.023	0.114	0.076	0.092	0.050	0.108	0.096	0.071	0.062	0.054	0.071	0.098	0.083	0.024	0.089	0.085	0.103	0.103	0.055	-0.020	0.105	0.021	0.003	-0.038	0.110	0.125	0.070	0.067	-0.032	-0.007	0.018	0.095	0.080	0.040	0.094	0.118	0.152	0.179	0.084	0.075	0.125	0.091	0.057	0.029	0.040	0.114	0.099	-0.018	0.089	0.121	0.115	0.027	0.059	0.041	0.057	0.131	0.031
ENSG00000156709	ILMN_2313821;ILMN_1717357;ILMN_1668408;ILMN_1667183	X	129091017;129127489	-	8.742	-0.113	-0.103	-0.133	-0.380	0.059	0.040	0.113	0.043	0.074	0.144	0.043	0.039	0.057	0.077	0.027	0.089	0.041	0.110	-0.004	0.063	0.077	0.063	0.009	0.122	0.058	0.101	0.044	0.039	0.061	0.053	0.043	0.020	0.030	0.019	0.056	0.076	0.024	0.023	0.084	0.008	0.006	0.006	0.034	0.081	0.096	0.040	0.096	0.007	0.078	0.090	0.000	0.027	0.004	0.051	0.059	-0.002	0.016	0.050	0.084	0.105	0.050	-0.007	0.071	0.036	0.065	0.086	0.081	0.014	0.011	0.082	0.045	0.106	0.095	0.082	0.067
ENSG00000042286	ILMN_1712639	10	71527984;71562696	-	7.770	-0.033	-0.111	-0.233	-0.630	0.111	0.142	0.108	0.200	0.095	0.220	0.190	0.134	0.136	0.071	0.124	0.117	0.090	0.155	0.057	0.186	0.098	0.100	0.194	0.037	0.113	0.215	0.094	0.036	0.146	0.118	0.181	0.178	0.133	0.187	0.063	0.096	0.159	0.118	0.223	0.105	0.129	0.088	-0.009	0.092	0.127	0.194	0.180	0.059	0.137	0.045	0.114	0.176	0.114	0.137	0.169	0.100	0.163	0.156	0.128	0.134	0.068	0.094	0.112	0.176	0.126	0.153	0.028	0.164	0.108	0.167	0.048	0.180	0.049	0.061	0.170
ENSG00000183773	ILMN_1704173	22	19649433;19665649	+	6.967	-0.125	-0.142	-0.304	-0.706	0.119	0.105	0.147	0.143	0.149	0.167	0.116	0.022	0.127	0.107	0.107	0.106	0.120	0.146	0.061	0.133	0.138	0.103	0.146	0.110	0.091	0.131	0.078	0.151	0.117	0.131	0.113	0.034	0.095	0.114	0.002	0.114	0.169	0.119	0.181	0.106	0.125	0.153	0.110	0.072	0.133	0.096	0.115	0.073	0.107	0.069	0.092	0.125	0.156	0.121	0.178	0.161	0.106	0.049	0.113	0.154	0.073	0.102	0.100	0.143	0.127	0.125	0.132	0.123	0.075	0.183	0.081	0.134	0.150	0.146	0.084
ENSG00000146416	ILMN_1797974	6	143423715;143703134	+	9.393	-0.018	-0.013	0.029	-0.034	0.003	-0.011	-0.041	-0.006	-0.008	-0.017	0.006	-0.030	0.041	0.033	0.004	0.002	-0.033	0.011	0.009	0.002	-0.008	0.036	0.001	0.048	0.016	0.033	-0.016	-0.013	-0.046	0.022	-0.018	0.020	0.060	-0.037	-0.001	0.008	0.036	-0.093	-0.053	-0.032	0.027	-0.013	0.060	0.001	0.020	-0.010	0.010	0.006	0.051	-0.041	0.028	0.032	-0.025	0.032	-0.022	0.012	-0.004	-0.007	-0.029	0.040	-0.027	0.019	0.003	-0.009	-0.007	0.011	-0.002	0.039	0.021	0.002	-0.021	-0.001	-0.046	-0.012	0.015
ENSG00000112297	ILMN_1688625	6	107066422;107125028	+	9.254	-0.090	-0.165	-0.124	-0.547	0.087	0.157	0.166	0.072	0.111	0.104	0.084	0.120	0.038	0.054	0.100	-0.001	-0.002	0.175	0.035	0.080	0.034	0.144	0.028	0.197	0.078	0.067	0.094	0.107	0.025	0.010	-0.025	0.158	0.121	0.009	0.104	0.088	0.041	0.070	0.120	0.063	0.111	0.218	0.224	0.063	0.173	0.051	0.117	0.029	0.081	0.081	0.057	0.167	0.061	0.053	0.011	0.044	0.001	0.087	0.076	0.047	0.138	0.143	0.146	0.054	0.002	0.095	0.074	0.069	0.172	0.159	0.108	0.035	0.215	0.207	0.122
ENSG00000163568	ILMN_2214232;ILMN_1681301	1	157298664;157313180	-	8.478	-0.142	-0.169	-0.289	-0.763	0.127	0.102	0.130	0.087	0.171	0.123	0.120	0.151	0.174	0.139	0.160	0.113	0.061	0.127	0.060	0.096	0.113	0.135	0.129	0.075	0.119	0.133	0.114	0.171	0.178	0.161	0.106	0.158	0.114	0.121	0.106	0.140	0.138	0.121	0.093	0.116	0.120	0.159	0.081	0.158	0.157	0.127	0.125	0.168	0.115	0.116	0.077	0.126	0.141	0.124	0.005	0.108	0.122	0.083	0.143	0.164	0.123	0.166	0.140	0.095	0.132	0.149	0.176	0.173	0.087	0.127	0.133	0.128	0.112	0.091	0.116
ENSG00000106305	ILMN_1673252	7	6015407;6029990	+	11.215	-0.021	-0.109	-0.397	-1.203	0.217	0.173	0.186	0.155	0.329	0.305	0.222	0.215	0.227	0.156	0.255	0.241	0.208	0.287	0.170	0.189	0.261	0.186	0.259	0.168	0.160	0.116	0.178	0.181	0.200	0.235	0.283	0.197	0.151	0.209	0.268	0.168	0.100	0.244	0.161	0.287	0.213	0.230	0.146	0.187	0.237	0.122	0.206	0.252	0.200	0.181	0.251	0.129	0.195	0.185	0.244	0.256	0.247	0.200	0.280	0.251	0.188	0.241	0.278	0.214	0.145	0.221	0.226	0.243	0.140	0.294	0.226	0.218	0.226	0.175	0.178
ENSG00000110711	ILMN_2103841	11	67007096;67015150	+	11.049	0.003	-0.025	-0.092	-0.521	0.093	0.132	0.067	0.064	0.071	0.109	0.067	0.088	0.077	0.048	0.129	0.144	0.123	0.139	0.114	0.094	0.094	0.102	0.081	0.019	0.129	0.083	0.131	0.108	0.128	0.104	0.227	0.062	0.115	0.069	0.090	0.149	0.067	0.083	0.108	0.112	0.099	0.089	0.064	0.077	0.045	0.121	0.087	0.065	0.147	0.030	0.181	0.017	0.037	0.100	0.037	0.076	0.135	0.111	0.093	0.126	0.037	0.067	0.079	0.106	0.090	0.107	0.081	0.094	0.087	0.165	0.062	0.095	0.070	0.140	0.073
ENSG00000129221	ILMN_2368268;ILMN_2415292	17	6267783;6279243	-	6.869	-0.068	-0.124	-0.248	-0.671	0.116	0.113	0.099	0.104	0.136	0.085	0.098	0.118	0.071	0.098	0.105	0.158	0.106	0.135	0.080	0.105	0.108	0.117	0.158	0.121	0.163	0.106	0.101	0.081	0.142	0.122	0.145	0.100	0.131	0.163	0.121	0.120	0.144	0.064	0.148	0.121	0.154	0.102	0.136	0.151	0.099	0.066	0.109	0.116	0.120	0.127	0.109	0.107	0.120	0.143	0.178	0.127	0.143	0.126	0.119	0.125	0.145	0.120	0.122	0.156	0.169	0.118	0.121	0.144	0.106	0.104	0.110	0.183	0.106	0.104	0.119
ENSG00000160224	ILMN_1670282;ILMN_2261519;ILMN_1791236	21	44530190;44542530	+	7.200	-0.028	-0.190	-0.212	-0.615	0.105	0.115	0.086	0.012	0.136	0.104	0.113	0.082	0.083	0.140	0.060	0.123	0.132	0.099	0.101	0.143	0.135	0.138	0.073	0.038	0.118	0.077	0.109	0.117	0.079	0.157	0.081	0.114	0.079	0.093	0.119	0.075	0.134	0.095	0.111	0.121	0.065	0.103	0.076	0.111	0.068	0.037	0.047	0.107	0.122	0.137	0.075	0.139	0.144	0.156	0.138	0.104	0.008	0.034	0.100	0.200	0.127	0.161	0.089	0.171	0.097	0.173	0.102	0.155	0.148	0.165	0.144	0.112	0.120	0.108	0.149
ENSG00000196581	ILMN_2242299;ILMN_2312764	1	4614964;4743711	+	7.250	-0.059	-0.118	-0.243	-0.628	0.109	0.117	0.098	0.096	0.102	0.108	0.139	0.159	0.129	0.131	0.141	0.111	0.103	0.080	0.162	0.115	0.110	0.103	0.093	0.054	0.120	0.098	0.091	0.122	0.150	0.103	0.096	0.067	0.121	0.092	0.102	0.101	0.111	0.125	0.136	0.136	0.155	0.077	0.129	0.122	0.147	0.124	0.051	0.123	0.098	0.083	0.103	0.155	0.084	0.129	0.138	0.147	0.136	0.095	0.109	0.082	0.113	0.148	0.152	0.089	0.117	0.072	0.091	0.154	0.065	0.080	0.024	0.057	0.079	0.091	0.075
ENSG00000004455	ILMN_1655645	1	33246172;33275079	-	8.137	-0.213	-0.346	-0.435	-0.697	0.109	0.178	0.178	0.045	0.160	0.145	0.100	0.019	0.098	0.153	0.082	0.146	0.090	0.130	0.139	0.194	0.186	0.108	0.046	0.093	0.111	0.133	0.054	0.069	0.065	0.124	0.153	0.014	0.235	0.091	0.132	0.101	0.089	0.087	0.115	0.086	0.087	0.068	0.101	0.090	0.108	0.124	0.115	0.102	0.091	0.108	0.097	0.108	0.103	0.203	0.125	0.174	0.138	0.087	0.042	0.136	0.178	0.092	0.115	0.103	0.114	0.156	0.080	0.113	0.117	0.053	0.143	0.045	0.065	0.065	0.151
ENSG00000147853	ILMN_1778173	9	4701157;4732043	-	11.275	-0.064	-0.064	-0.093	-0.316	0.051	0.064	0.063	0.048	0.042	0.056	0.031	0.054	0.008	0.078	0.039	0.094	0.088	0.058	0.084	0.065	0.047	0.025	0.031	0.090	0.066	0.111	0.015	0.060	0.092	0.020	0.100	-0.004	0.032	0.040	0.014	0.076	0.130	0.009	0.038	0.019	0.062	0.048	0.046	0.054	0.033	0.053	0.040	0.031	0.075	0.016	0.104	0.004	0.097	0.053	0.034	0.054	0.091	0.060	0.077	0.125	0.067	0.072	0.060	0.073	0.072	0.054	0.063	0.032	0.072	0.039	0.026	0.027	0.010	0.061	0.072
ENSG00000162433	ILMN_1686522;ILMN_1843198	1	65385819;65470407	+	9.422	-0.035	-0.100	-0.222	-0.517	0.091	0.084	0.071	0.103	0.144	0.150	0.071	0.048	0.101	0.123	0.075	0.084	0.094	0.087	0.072	0.103	0.116	0.115	0.078	0.115	0.108	0.033	0.096	0.125	0.108	0.073	0.112	0.014	0.109	0.016	0.107	0.136	0.054	0.062	0.084	0.097	0.080	0.073	0.111	0.077	0.148	0.073	0.065	0.106	0.120	0.079	0.070	0.107	0.109	0.081	0.097	0.074	0.088	0.123	0.103	0.097	0.121	0.090	0.049	0.066	0.093	0.082	0.096	0.092	0.070	0.082	0.102	0.082	0.086	0.057	0.069
ENSG00000154027	ILMN_1656593;ILMN_2387712	1	77520249;77798238	+	7.206	-0.066	-0.156	-0.298	-0.675	0.117	0.120	0.089	0.095	0.116	0.155	0.125	0.095	0.151	0.145	0.095	0.114	0.135	0.105	0.132	0.151	0.127	0.196	0.099	0.102	0.113	0.103	0.148	0.135	0.084	0.118	0.146	0.124	0.105	0.113	0.145	0.087	0.143	0.116	0.089	0.086	0.119	0.124	0.104	0.113	0.144	0.083	0.118	0.128	0.126	0.113	0.118	0.131	0.154	0.097	0.150	0.127	0.077	0.131	0.056	0.133	0.046	0.168	0.117	0.080	0.105	0.045	0.123	0.134	0.107	0.097	0.083	0.143	0.107	0.127	0.117
ENSG00000121057	ILMN_1712530	17	52517551;52553709	+	7.309	-0.027	-0.066	-0.343	-0.979	0.177	0.158	0.209	0.202	0.139	0.229	0.241	0.199	0.179	0.223	0.185	0.128	0.122	0.145	0.184	0.151	0.136	0.131	0.197	0.056	0.167	0.204	0.172	0.126	0.149	0.122	0.092	0.321	0.199	0.154	0.091	0.148	0.172	0.170	0.197	0.136	0.218	0.121	0.229	0.190	0.172	0.202	0.257	0.191	0.102	0.157	0.177	0.235	0.138	0.195	0.214	0.165	0.097	0.218	0.178	0.061	0.166	0.175	0.122	0.178	0.162	0.192	0.224	0.172	0.202	0.117	0.212	0.156	0.215	0.215	0.181
ENSG00000108599	ILMN_1718808	17	19749343;19821721	-	8.040	-0.095	-0.271	-0.431	-0.761	0.131	0.171	0.144	0.130	0.153	0.085	0.160	0.214	0.052	0.136	0.144	0.102	0.135	0.168	0.154	0.123	0.100	0.112	0.200	0.081	0.138	0.107	0.127	0.130	0.114	0.099	0.198	0.078	0.088	0.206	0.164	0.108	0.112	0.114	0.170	0.146	0.151	0.186	0.089	0.137	0.184	0.095	0.127	0.103	0.068	0.049	0.056	0.113	0.190	0.157	0.149	0.077	0.167	0.156	0.163	0.150	0.107	0.180	0.082	0.140	0.129	0.080	0.115	0.125	0.120	0.251	0.150	0.053	0.156	0.090	0.097
ENSG00000023516	ILMN_1783818;ILMN_2293758;ILMN_1693220	13	41744288;41795402	+	10.007	-0.147	-0.321	-0.406	-0.679	0.111	0.140	0.150	0.090	0.116	0.063	0.135	0.089	0.094	0.225	0.071	0.113	0.063	0.115	0.080	0.128	0.121	0.248	0.113	0.216	0.092	0.068	0.101	0.111	0.145	0.117	0.038	0.164	0.192	0.080	0.139	0.066	0.081	0.109	0.127	0.078	0.119	0.111	0.198	0.138	0.165	0.067	0.240	0.097	0.150	0.138	0.143	0.130	0.090	0.051	0.166	0.079	0.081	0.106	0.104	0.107	0.175	0.062	0.067	0.143	0.102	0.077	0.176	0.163	0.166	0.089	0.215	0.101	0.111	0.202	0.125
ENSG00000131016	ILMN_1684836;ILMN_1715532;ILMN_1686846;ILMN_2308950	6	151603201;151719601	+	7.218	-0.064	-0.143	-0.298	-0.682	0.119	0.100	0.115	0.137	0.110	0.127	0.124	0.089	0.099	0.107	0.136	0.124	0.134	0.142	0.108	0.095	0.100	0.125	0.093	0.106	0.110	0.113	0.157	0.128	0.082	0.114	0.121	0.127	0.114	0.094	0.134	0.114	0.068	0.131	0.100	0.097	0.133	0.110	0.150	0.086	0.132	0.105	0.135	0.123	0.129	0.138	0.115	0.135	0.155	0.095	0.134	0.104	0.136	0.107	0.130	0.149	0.099	0.105	0.138	0.114	0.097	0.143	0.052	0.120	0.059	0.087	0.153	0.107	0.125	0.119	0.074
ENSG00000170776	ILMN_1709101;ILMN_1752247;ILMN_2396956	15	83724874;84093590	+	9.245	-0.147	-0.214	-0.624	-1.278	0.225	0.293	0.243	0.291	0.220	0.233	0.256	0.267	0.218	0.241	0.219	0.212	0.231	0.183	0.163	0.237	0.199	0.172	0.120	0.218	0.216	0.317	0.275	0.346	0.227	0.184	0.241	0.177	0.235	0.251	0.153	0.299	0.419	0.222	0.156	0.221	0.317	0.165	0.223	0.136	0.197	0.261	0.251	0.301	0.255	0.142	0.149	0.237	0.145	0.249	0.270	0.294	0.247	0.275	0.226	0.260	0.250	0.236	0.236	0.232	0.234	0.301	0.152	0.309	0.229	0.261	0.132	0.205	0.239	0.202	0.258
ENSG00000186471	ILMN_1679987	X	118913827;118938707	+	7.082	-0.045	-0.143	-0.249	-0.712	0.124	0.114	0.044	0.099	0.135	0.116	0.094	0.130	0.134	0.148	0.144	0.104	0.128	0.108	0.210	0.123	0.114	0.106	0.130	0.050	0.130	0.110	0.170	0.098	0.106	0.122	0.145	0.102	0.116	0.085	0.134	0.095	0.172	0.123	0.119	0.115	0.125	0.040	0.081	0.110	0.151	0.159	0.097	0.129	0.124	0.118	0.152	0.129	0.007	0.185	0.068	0.121	0.085	0.149	0.116	0.025	0.064	0.084	0.142	0.143	0.136	0.126	0.060	0.144	0.049	0.168	0.098	0.083	0.168	0.129	0.010
ENSG00000157654	ILMN_1675507;ILMN_1691959;ILMN_2369403	9	111442892;111974613	+	7.336	-0.096	-0.072	-0.255	-0.729	0.126	0.081	0.111	0.120	0.110	0.117	0.154	0.149	0.193	0.108	0.142	0.109	0.052	0.153	0.077	0.161	0.077	0.115	0.154	0.150	0.066	0.090	0.102	0.133	0.123	0.179	0.142	0.112	0.130	0.109	0.084	0.183	0.149	0.080	0.084	0.101	0.088	0.102	0.131	0.115	0.112	0.107	0.140	0.097	0.136	0.133	0.121	0.106	0.143	0.195	0.185	0.073	0.110	0.131	0.168	0.108	0.161	0.139	0.139	0.171	0.100	0.140	0.179	0.153	0.091	0.080	0.110	0.148	0.108	0.106	0.107
ENSG00000111254	ILMN_1808905	12	4594937;4624604	-	6.933	-0.086	-0.142	-0.261	-0.684	0.117	0.152	0.116	0.125	0.066	0.100	0.098	0.102	0.139	0.106	0.147	0.126	0.112	0.098	0.120	0.144	0.112	0.079	0.095	0.154	0.036	0.146	0.048	0.124	0.125	0.155	0.106	0.149	0.105	0.121	0.090	0.022	0.160	0.170	0.046	0.141	0.146	0.132	0.130	0.120	0.109	0.124	0.069	0.130	0.114	0.151	0.110	0.133	0.116	0.187	0.060	0.107	0.134	0.127	0.082	0.121	0.161	0.170	0.113	0.138	0.108	0.169	0.129	0.157	0.097	0.106	0.023	0.187	0.092	0.089	0.115
ENSG00000147081	ILMN_2268556;ILMN_2253207;ILMN_1734794	X	49842145;49852404	-	6.884	-0.066	-0.128	-0.304	-0.692	0.121	0.117	0.129	0.121	0.096	0.182	0.111	0.116	0.128	0.107	0.159	0.120	0.096	0.140	0.102	0.131	0.099	0.129	0.111	0.142	0.109	0.119	0.114	0.126	0.124	0.094	0.148	0.123	0.098	0.128	0.124	0.135	0.143	0.126	0.126	0.121	0.116	0.101	0.115	0.113	0.109	0.111	0.148	0.079	0.138	0.118	0.135	0.122	0.144	0.164	0.138	0.124	0.126	0.115	0.108	0.131	0.105	0.116	0.125	0.097	0.137	0.108	0.131	0.125	0.127	0.088	0.113	0.173	0.085	0.108	0.114
ENSG00000179841	ILMN_1690818	14	64004255;64016821	+	7.086	-0.068	-0.096	-0.276	-0.678	0.119	0.114	0.092	0.062	0.146	0.189	0.119	0.113	0.101	0.178	0.110	0.103	0.078	0.076	0.106	0.092	0.074	0.114	0.050	0.143	0.161	0.090	0.150	0.084	0.148	0.131	0.107	0.083	0.111	0.156	0.112	0.103	0.145	0.136	0.086	0.120	0.087	0.128	0.109	0.114	0.156	0.116	0.121	0.151	0.073	0.177	0.120	0.169	0.143	0.085	0.169	0.075	0.153	0.066	0.054	0.145	0.053	0.157	0.153	0.054	0.113	0.102	0.073	0.068	0.110	0.141	0.141	0.106	0.133	0.128	0.121
ENSG00000118507	ILMN_1733690	6	131508153;131646366	+	7.737	0.009	-0.052	-0.100	-0.529	0.094	0.056	0.066	0.099	0.107	0.107	0.131	0.062	0.166	0.156	0.097	0.061	0.098	0.144	0.110	-0.024	0.055	0.059	0.123	0.083	0.140	0.075	0.017	0.077	0.055	0.121	0.043	0.236	0.033	0.102	0.082	0.069	-0.003	0.025	0.090	0.110	0.095	0.070	0.060	0.080	0.066	0.066	0.174	0.084	0.084	0.028	0.121	0.161	0.094	0.103	-0.006	0.043	0.101	0.039	0.132	0.085	0.102	0.108	0.109	0.024	0.148	0.121	0.145	0.071	0.054	0.060	0.216	0.112	0.069	0.092	0.141
ENSG00000105127	ILMN_1741572	19	15325340;15351603	-	8.914	-0.039	-0.225	-0.351	-0.839	0.147	0.163	0.160	0.163	0.083	0.130	0.189	0.217	0.222	0.184	0.154	0.139	0.138	0.152	0.169	0.087	0.068	0.195	0.180	0.093	0.075	0.222	0.097	0.237	0.093	0.209	0.162	0.166	0.150	0.192	0.156	0.206	0.208	0.108	0.202	0.111	0.089	0.077	0.156	0.122	0.147	0.269	0.199	0.092	0.089	0.074	0.209	0.165	0.216	0.123	0.176	0.212	0.162	0.236	0.179	0.121	0.293	0.212	0.189	0.206	0.102	0.165	0.144	0.224	0.206	0.194	0.130	0.144	0.151	0.148	0.122
ENSG00000127914	ILMN_2396691	7	91408127;91577925	+	6.950	0.006	-0.121	-0.274	-0.647	0.118	0.081	0.146	0.085	0.115	0.135	0.104	0.134	0.130	0.094	0.115	0.132	0.071	0.123	0.002	0.178	0.044	0.079	0.109	0.103	0.161	0.103	0.088	0.150	0.153	0.115	0.083	0.096	0.095	0.154	0.101	0.081	0.066	0.031	0.125	0.149	0.081	0.133	0.145	0.096	0.138	0.085	0.090	0.090	0.105	0.201	0.132	0.151	0.106	0.171	0.203	0.073	0.116	0.078	0.107	0.127	0.140	0.085	0.133	0.158	0.122	0.038	0.161	0.111	0.121	0.183	0.127	0.166	0.181	0.119	0.123
ENSG00000174574	ILMN_1802799;ILMN_1679383	1	39229503;39257279	+	8.685	-0.091	-0.163	-0.284	-0.662	0.113	0.147	0.095	0.149	0.099	0.156	0.145	0.106	0.078	0.073	0.155	0.122	0.127	0.137	-0.004	0.146	0.107	0.026	0.118	0.151	0.161	0.113	0.053	0.092	0.143	0.066	0.122	0.113	0.105	0.114	0.083	0.062	0.182	0.111	0.074	0.107	0.133	0.069	0.094	0.096	0.135	0.138	0.181	0.057	0.137	0.125	0.024	0.054	0.132	0.095	0.214	0.101	0.136	0.097	0.119	0.124	0.134	0.044	0.125	0.157	0.102	0.119	0.089	0.153	0.050	0.095	0.128	0.148	0.067	0.059	0.149
ENSG00000135334	ILMN_2148847	6	88441695;88468645	-	11.035	-0.057	-0.256	-0.845	-2.023	0.367	0.274	0.244	0.402	0.376	0.343	0.572	0.359	0.447	0.304	0.418	0.396	0.300	0.348	0.335	0.206	0.244	0.302	0.411	0.313	0.436	0.340	0.422	0.369	0.390	0.384	0.411	0.568	0.230	0.442	0.305	0.445	0.274	0.460	0.275	0.423	0.393	0.332	0.263	0.272	0.350	0.362	0.403	0.430	0.184	0.428	0.448	0.437	0.529	0.283	0.311	0.444	0.387	0.313	0.388	0.274	0.369	0.448	0.327	0.414	0.366	0.343	0.403	0.384	0.324	0.371	0.296	0.430	0.361	0.226	0.312
ENSG00000106948	ILMN_1770673	9	116136256;116196506	-	10.219	-0.142	-0.270	-0.484	-1.197	0.205	0.243	0.214	0.236	0.194	0.292	0.213	0.230	0.213	0.213	0.217	0.185	0.181	0.205	0.234	0.172	0.194	0.184	0.263	0.093	0.245	0.183	0.251	0.237	0.247	0.190	0.308	0.036	0.239	0.209	0.262	0.328	0.256	0.137	0.218	0.265	0.267	0.256	0.193	0.132	0.218	0.222	0.247	0.180	0.113	0.164	0.270	0.233	0.257	0.300	0.285	0.223	0.228	0.203	0.182	0.212	0.134	0.216	0.233	0.244	0.236	0.228	0.199	0.257	0.228	0.214	0.089	0.145	0.181	0.212	0.157
ENSG00000162641	ILMN_2205785	1	109160054;109201239	-	7.235	-0.068	-0.152	-0.276	-0.710	0.123	0.110	0.117	0.042	0.078	0.164	0.082	0.080	0.136	0.085	0.087	0.129	0.145	0.033	0.145	0.112	0.150	0.127	0.089	0.120	0.088	0.138	0.154	0.147	0.072	0.149	0.138	0.158	0.039	0.126	0.072	0.123	0.055	0.114	0.139	0.083	0.156	0.123	0.102	0.170	0.074	0.101	0.101	0.125	0.057	0.095	0.158	0.155	0.165	0.051	0.094	0.111	0.119	0.139	0.161	0.181	0.100	0.183	0.039	0.168	0.109	0.099	0.057	0.111	0.186	0.085	0.040	0.001	0.168	0.077	0.111
ENSG00000085662	ILMN_1701731	7	133777648;133794428	-	11.402	-0.085	-0.100	-0.081	-0.275	0.041	-0.006	0.024	0.008	0.040	0.064	0.059	0.044	-0.003	-0.001	0.047	0.088	0.066	0.067	0.069	0.046	0.058	0.018	0.050	0.082	0.094	0.060	0.034	0.034	0.076	0.044	0.088	0.003	0.024	0.047	0.052	0.081	0.079	0.043	0.021	0.043	0.056	0.066	0.054	0.078	0.052	0.025	0.009	0.023	0.062	0.000	-0.011	-0.015	0.050	0.033	0.078	0.040	0.085	0.011	0.019	0.078	-0.030	0.062	0.045	0.021	0.017	0.013	0.010	0.032	0.008	0.053	0.015	-0.010	0.047	0.014	0.034
ENSG00000151632	ILMN_2412336	10	5021965;5050207	-	7.351	-0.060	-0.110	-0.230	-0.628	0.109	0.159	0.005	0.030	0.090	0.173	0.025	0.089	0.068	0.142	0.161	0.062	0.151	0.049	0.084	0.019	0.182	0.136	0.134	0.106	0.070	0.097	0.130	0.182	0.064	0.088	0.069	0.066	0.140	0.094	0.119	0.062	0.094	0.065	0.106	0.103	0.115	0.108	0.150	0.099	0.098	0.110	0.151	0.158	0.138	0.041	0.082	0.088	0.082	0.037	0.062	0.150	0.101	0.113	0.119	0.140	0.179	0.101	0.106	0.081	0.110	0.107	0.088	0.075	0.135	0.121	0.130	0.108	0.111	0.099	0.054
ENSG00000196326	ILMN_3307911	10	5186334;5217144	-	6.998	-0.089	-0.129	-0.260	-0.690	0.118	0.172	0.115	0.120	0.095	0.094	0.058	0.089	0.092	0.165	0.116	0.095	0.147	0.050	0.145	0.080	0.099	0.086	-0.008	0.113	0.129	0.051	0.155	0.218	0.127	0.148	0.110	0.073	0.135	0.144	0.052	0.107	0.161	0.138	0.099	0.123	0.105	0.135	0.134	0.126	0.112	0.128	0.143	0.121	0.187	0.027	0.111	0.133	0.181	0.139	0.119	0.131	0.124	0.118	0.132	0.176	0.133	0.122	0.081	0.156	0.112	0.116	0.111	0.130	0.120	0.148	0.147	0.125	0.076	0.094	0.117
ENSG00000122787	ILMN_1692661	7	137411735;137453590	+	7.162	-0.026	-0.085	-0.239	-0.708	0.126	0.127	0.123	0.081	0.129	0.146	0.180	0.102	0.152	0.127	0.115	0.136	0.126	0.131	0.110	0.073	0.127	0.111	0.107	0.087	0.054	0.165	0.154	0.091	0.151	0.103	0.157	0.154	0.102	0.084	0.131	0.103	0.078	0.132	0.157	0.124	0.112	0.125	0.112	0.125	0.140	0.145	0.029	0.123	0.170	0.125	0.140	0.113	0.137	0.173	0.026	0.082	0.029	0.149	0.154	0.090	0.130	0.195	0.177	0.087	0.141	0.161	0.128	0.055	0.127	0.145	0.090	0.106	0.098	0.172	0.074
ENSG00000165568	ILMN_1694985	10	4858401;4880249	+	7.097	-0.088	-0.108	-0.263	-0.687	0.118	0.091	0.145	0.129	0.057	0.139	0.082	0.087	0.138	0.074	0.146	0.128	0.151	0.115	0.156	0.160	0.169	0.129	0.099	0.082	0.102	0.144	0.134	0.106	0.113	0.077	0.098	0.046	0.099	0.121	0.131	0.146	0.103	0.104	0.149	0.072	0.085	0.150	0.114	0.030	0.127	0.099	0.121	0.126	-0.002	0.113	0.107	0.090	0.149	0.145	0.116	0.128	0.116	0.128	0.153	0.114	0.128	0.146	0.173	0.164	0.132	0.124	0.079	0.093	0.106	0.119	0.108	0.110	0.093	0.095	0.118
ENSG00000053371	ILMN_1677043	1	19503045;19511227	-	11.717	-0.051	0.013	-0.001	-0.183	0.029	0.003	0.032	0.057	0.025	0.054	0.046	0.056	0.064	0.020	0.035	0.064	0.004	0.029	0.017	0.075	0.038	0.025	0.008	0.042	0.018	0.008	-0.004	0.030	0.029	0.025	0.034	0.025	0.034	0.035	0.010	0.045	-0.030	0.045	0.064	0.010	0.000	0.053	0.070	0.042	0.045	-0.044	-0.034	0.030	0.086	0.010	0.012	-0.041	-0.002	0.015	0.011	0.038	0.025	0.027	0.028	0.076	0.038	0.081	0.014	0.027	0.023	0.039	0.002	0.023	-0.009	0.012	0.028	0.037	0.033	0.039	0.036
ENSG00000162482	ILMN_2145396	1	19481643;19487867	-	9.645	-0.016	0.057	0.122	-0.024	0.001	-0.034	-0.040	0.042	0.050	0.025	0.000	0.056	0.022	0.010	-0.062	0.009	0.029	-0.070	0.040	0.041	-0.032	0.030	-0.055	0.054	-0.047	0.031	0.027	0.022	-0.044	-0.032	-0.007	0.058	0.035	-0.018	-0.062	-0.064	-0.024	0.061	0.028	-0.024	-0.101	0.021	0.123	0.008	0.016	-0.101	-0.063	0.008	0.034	-0.016	0.056	-0.006	-0.046	-0.079	-0.024	0.019	-0.054	0.039	-0.027	-0.018	0.073	-0.004	0.014	0.044	-0.010	-0.019	-0.058	-0.047	0.003	0.051	-0.008	-0.010	0.051	0.031	0.027
ENSG00000142208	ILMN_2388507;ILMN_2410909;ILMN_1748661	14	104306733;104333125	-	10.882	-0.112	-0.106	-0.181	-0.458	0.074	0.074	0.091	0.041	0.079	0.133	0.113	0.091	0.028	0.030	0.072	0.073	0.095	0.017	0.106	0.102	0.088	0.100	0.070	0.096	0.046	0.055	0.066	0.105	0.102	0.114	0.135	0.010	0.071	0.107	0.084	0.116	0.089	0.080	0.064	0.017	0.051	0.090	0.023	0.076	0.072	0.055	0.057	0.033	0.076	0.000	0.174	-0.020	0.085	0.095	0.132	0.062	0.107	0.051	0.064	0.103	-0.015	0.041	0.041	0.057	0.070	0.078	0.004	0.091	0.086	0.134	0.007	0.050	0.014	0.064	0.074
ENSG00000204673	ILMN_1726906	19	55064106;55073528	-	7.573	-0.085	-0.096	-0.208	-0.594	0.101	0.128	0.091	0.071	0.136	0.069	0.037	0.158	0.073	0.073	0.069	0.031	0.148	0.144	0.149	0.211	0.153	0.137	0.062	0.062	0.093	0.160	0.115	0.122	0.127	0.086	0.112	0.112	0.158	0.043	0.071	0.102	0.087	0.093	0.077	0.103	0.124	0.121	0.156	0.097	0.137	0.107	0.064	0.136	0.110	0.041	0.065	0.083	0.068	0.104	0.126	0.164	0.096	0.105	0.173	0.043	0.147	0.121	0.127	0.059	0.070	0.086	0.122	0.113	0.095	0.112	0.156	-0.010	0.112	0.150	0.033
ENSG00000105221	ILMN_1743347	19	45428063;45483105	-	7.118	0.004	-0.083	-0.248	-0.650	0.119	0.099	0.146	0.152	0.118	0.120	0.183	0.115	0.124	0.141	0.084	0.148	0.132	0.072	0.122	0.076	0.107	0.080	0.132	0.164	0.042	0.116	0.092	0.101	0.154	0.148	0.089	0.139	0.144	0.206	0.178	0.140	0.184	0.067	0.126	0.156	0.120	0.128	0.166	0.127	0.019	0.144	0.096	0.075	0.118	0.144	0.059	0.138	0.076	0.134	0.145	0.054	0.116	0.058	0.150	0.057	0.134	0.096	0.128	0.161	0.153	0.121	0.178	0.220	0.115	0.117	-0.002	0.140	-0.011	0.059	0.138
ENSG00000117020	ILMN_1733598;ILMN_1757130;ILMN_2325612	1	241718157;242080053	-	7.300	-0.092	-0.162	-0.297	-0.682	0.117	0.119	0.130	0.134	0.175	0.126	0.053	0.104	0.096	0.134	0.116	0.102	0.149	0.146	0.114	0.132	0.167	0.116	0.133	0.133	0.089	0.146	0.128	0.110	0.093	0.168	0.075	0.116	0.087	0.110	0.101	0.165	0.113	0.089	0.104	0.105	0.117	0.102	0.099	0.106	0.117	0.115	0.149	0.080	0.090	0.114	0.105	0.079	0.100	0.107	0.112	0.110	0.148	0.112	0.122	0.166	0.132	0.132	0.116	0.120	0.151	0.076	0.088	0.091	0.107	0.081	0.144	0.099	0.146	0.108	0.184
ENSG00000166971	ILMN_2377240;ILMN_1665982	16	52082692;52094671	-	8.737	-0.076	-0.154	-0.324	-0.765	0.133	0.129	0.102	0.162	0.099	0.118	0.155	0.090	0.176	0.137	0.129	0.150	0.086	0.123	0.147	0.071	0.126	0.160	0.125	0.130	0.108	0.114	0.157	0.164	0.127	0.108	0.067	0.196	0.150	0.132	0.127	0.127	0.156	0.156	0.162	0.191	0.149	0.141	0.203	0.133	0.162	0.156	0.148	0.158	0.051	0.108	0.146	0.190	0.155	0.100	0.169	0.131	0.105	0.147	0.137	0.089	0.182	0.169	0.092	0.110	0.144	0.145	0.175	0.147	0.166	0.125	0.130	0.135	0.150	0.105	0.131
ENSG00000148218	ILMN_2404657;ILMN_1747577;ILMN_1679898	9	115188415;115203434	-	7.320	-0.102	-0.175	-0.284	-0.635	0.107	0.097	0.181	0.135	0.125	0.027	0.120	0.070	0.108	0.099	0.123	0.095	0.061	0.066	0.107	0.082	0.065	0.100	0.097	0.137	0.142	0.023	0.074	0.071	0.122	0.170	0.089	0.070	0.097	0.176	0.161	0.123	0.114	0.113	0.150	0.100	0.042	0.136	0.109	0.143	0.119	0.076	0.078	0.040	0.090	0.189	0.105	0.087	0.031	0.119	0.127	0.178	0.155	0.160	0.011	0.149	0.092	0.156	0.140	0.103	0.129	0.109	0.122	0.056	0.187	-0.063	0.097	0.097	0.187	0.103	0.039
ENSG00000023330	ILMN_1700047;ILMN_1728309	3	52207155;52223383	+	7.067	-0.071	-0.142	-0.313	-0.750	0.131	0.118	0.108	0.139	0.155	0.143	0.185	0.147	0.104	0.112	0.136	0.141	0.143	0.142	0.087	0.163	0.117	0.091	0.155	0.125	0.190	0.158	0.084	0.128	0.108	0.165	0.128	0.102	0.157	0.175	0.121	0.107	0.112	0.136	0.095	0.128	0.159	0.092	0.117	0.138	0.086	0.124	0.158	0.121	0.126	0.157	0.133	0.171	0.094	0.147	0.169	0.118	0.059	0.110	0.114	0.107	0.139	0.142	0.131	0.122	0.133	0.165	0.108	0.183	0.136	0.134	0.147	0.187	0.119	0.132	0.140
ENSG00000158578	ILMN_1708323;ILMN_2367126;ILMN_2271875	X	55052212;55074136	-	6.995	-0.068	-0.134	-0.281	-0.701	0.122	0.083	0.106	0.104	0.138	0.151	0.129	0.159	0.106	0.152	0.115	0.156	0.144	0.123	0.130	0.119	0.079	0.114	0.119	0.126	0.135	0.155	0.186	0.126	0.172	0.114	0.092	0.100	0.157	0.141	0.091	0.091	0.170	0.172	0.145	0.155	0.106	0.076	0.140	0.131	0.071	0.015	0.123	0.101	0.097	0.155	0.129	0.109	0.146	0.128	0.073	0.099	0.118	0.059	0.140	0.136	0.121	0.110	0.110	0.148	0.130	0.097	0.132	0.101	0.130	0.092	0.103	0.069	0.141	0.106	0.141
ENSG00000170017	ILMN_1670870	3	106568402;106778433	+	10.534	-0.042	-0.155	-0.114	-0.465	0.076	0.152	0.119	0.062	0.058	0.007	0.056	0.010	0.071	0.168	0.050	0.016	0.085	0.088	0.081	0.040	0.096	0.117	0.056	0.058	0.045	0.091	0.097	0.074	0.030	0.042	-0.050	0.169	0.121	0.038	0.101	0.023	0.019	0.033	0.109	0.082	0.077	0.093	0.148	0.093	0.110	0.059	0.083	0.098	0.141	0.122	0.096	0.128	0.077	0.067	-0.006	0.137	0.025	0.098	0.135	0.062	0.094	0.018	0.077	0.080	0.073	0.083	0.030	0.007	0.147	0.014	0.138	0.003	0.045	0.108	0.100
ENSG00000059573	ILMN_2302716	10	97355676;97406557	-	10.843	-0.083	-0.136	-0.119	-0.429	0.068	0.018	0.063	0.090	0.037	0.114	0.076	0.058	0.041	0.008	0.008	0.069	0.069	0.013	0.031	0.079	0.014	0.057	0.097	0.064	0.077	0.091	0.011	0.032	0.093	0.095	0.124	0.002	0.095	0.103	0.063	0.063	0.032	0.046	0.045	0.025	0.059	0.036	0.025	0.113	0.026	0.087	0.036	-0.018	0.115	0.028	0.084	0.021	0.049	0.125	0.108	0.068	0.103	0.040	0.001	0.111	0.010	0.042	0.087	0.002	0.066	0.076	0.056	0.099	-0.021	0.085	0.066	0.089	0.037	0.032	0.060
ENSG00000165092	ILMN_2096372	9	74705407;74757792	-	6.649	-0.052	-0.148	-0.264	-0.646	0.112	0.080	0.137	0.100	0.141	0.110	0.099	0.126	0.141	0.136	0.149	0.129	0.098	0.104	0.107	0.114	0.115	0.121	0.049	0.060	0.129	0.100	0.073	0.093	0.126	0.095	-0.261	0.143	0.127	0.103	0.113	0.138	0.112	0.126	0.111	0.070	0.121	0.077	0.111	0.117	0.128	0.142	0.114	0.136	0.077	0.090	0.102	0.162	0.152	0.119	0.138	0.131	0.121	0.097	0.132	0.131	0.117	0.131	0.128	0.118	0.078	0.136	0.125	0.128	0.154	0.085	0.115	0.103	0.127	0.116	0.122
ENSG00000128918	ILMN_1748538;ILMN_2383707	15	56032919;56145908	-	7.270	-0.041	-0.091	-0.239	-0.614	0.109	0.146	0.088	0.085	0.134	0.132	0.053	0.083	0.134	0.116	0.048	0.078	0.120	0.077	0.157	0.134	0.121	0.082	0.166	0.076	0.095	0.128	0.129	0.145	0.133	0.134	0.103	0.083	0.098	0.042	0.139	0.142	0.117	0.128	0.122	0.080	0.119	0.067	0.099	0.081	0.124	0.130	0.081	0.175	0.141	0.096	0.079	0.092	0.107	0.128	0.082	0.094	0.086	0.148	0.119	0.125	0.119	0.122	0.075	0.115	0.088	0.096	0.136	0.090	0.115	0.174	0.098	0.083	0.108	0.102	0.138
ENSG00000184254	ILMN_1807439;ILMN_2139970	15	99237579;99274349	+	6.963	-0.071	-0.134	-0.258	-0.690	0.119	0.104	0.135	0.110	0.108	0.130	0.109	0.116	0.117	0.139	0.101	0.083	0.102	0.076	0.111	0.147	0.089	0.144	0.154	0.093	0.115	0.077	0.122	0.082	0.134	0.122	0.119	0.076	0.086	0.079	0.080	0.104	0.114	0.138	0.144	0.128	0.119	0.130	0.142	0.105	0.121	0.132	0.072	0.082	0.122	0.129	0.128	0.111	0.116	0.136	0.083	0.135	0.125	0.159	0.078	0.147	0.164	0.065	0.143	0.105	0.122	0.099	0.125	0.099	0.095	0.085	0.080	0.141	0.017	0.141	0.145
ENSG00000137124	ILMN_2150894;ILMN_1675398	9	38382701;38388655	+	8.064	-0.058	-0.129	-0.157	-0.597	0.100	0.128	0.110	0.113	0.115	0.088	0.063	0.120	0.133	0.111	0.061	-0.041	0.081	0.059	0.102	0.106	0.098	0.172	0.076	0.046	0.054	0.008	0.095	0.076	0.016	0.072	0.059	0.217	0.146	0.044	0.159	0.054	0.018	0.070	0.133	0.125	0.106	0.138	0.152	0.138	0.126	0.035	0.112	0.134	0.082	0.101	0.112	0.113	0.026	0.084	0.081	0.099	-0.050	0.133	0.088	0.042	0.103	0.114	0.018	0.083	0.056	0.082	0.126	0.042	0.193	0.113	0.135	0.031	0.191	0.244	0.111
ENSG00000144908	ILMN_1802167	3	127305097;127382719	-	7.237	-0.104	-0.129	-0.298	-0.683	0.117	0.165	0.072	0.144	0.178	0.103	0.155	0.187	0.154	0.045	0.016	0.125	0.122	0.058	0.033	0.092	0.146	0.181	0.133	0.056	0.100	0.158	0.053	0.008	0.067	0.144	0.081	0.082	0.129	0.030	0.105	0.083	0.149	0.138	0.147	0.085	0.120	0.145	0.158	0.079	0.076	0.119	0.074	0.097	0.135	0.120	0.130	0.079	0.128	0.136	0.057	0.102	0.100	0.130	0.138	0.092	0.148	0.069	0.139	0.054	0.100	0.154	0.035	0.055	0.115	0.075	0.125	0.087	0.046	0.088	0.056
ENSG00000136010	ILMN_2182980	12	103942331;104002366	-	7.404	-0.060	-0.111	-0.213	-0.552	0.095	0.105	0.093	0.147	0.100	0.138	0.002	0.107	0.049	0.081	0.079	0.074	0.049	0.143	0.167	0.114	0.091	0.155	0.163	0.047	0.075	0.098	-0.030	0.171	0.098	0.143	0.101	0.064	0.131	0.132	0.158	0.184	0.099	0.138	0.056	0.134	0.099	0.072	0.094	0.126	0.051	0.135	0.074	0.080	0.097	0.078	0.038	0.076	0.135	0.081	0.127	0.143	0.097	0.053	0.023	0.096	0.125	0.133	0.118	0.123	0.117	0.067	0.111	0.150	0.008	0.044	0.148	0.088	0.035	0.085	-0.011
ENSG00000111275	ILMN_1793859	12	110688728;110732165	+	8.646	-0.132	-0.118	-0.105	-0.221	0.029	0.040	0.146	0.011	0.032	0.074	-0.019	-0.046	0.087	-0.021	-0.049	0.055	0.087	-0.025	0.013	0.042	0.074	0.046	0.050	-0.001	0.043	0.163	-0.011	-0.041	-0.011	0.108	0.109	0.085	0.076	0.062	0.017	0.003	0.073	-0.017	0.133	-0.015	0.031	0.003	-0.026	0.143	-0.019	-0.012	-0.024	-0.024	0.096	0.020	-0.028	0.050	0.020	0.051	0.120	0.016	0.016	0.037	0.009	0.082	0.027	-0.004	0.052	0.046	0.178	-0.009	-0.008	-0.015	-0.027	0.011	-0.013	0.077	-0.040	0.046	0.105
ENSG00000108602	ILMN_1702503	17	19581888;19592338	-	7.163	-0.068	-0.135	-0.236	-0.687	0.118	0.073	0.069	-0.013	0.067	0.123	0.150	0.032	0.073	0.162	0.129	0.164	0.095	0.080	0.121	0.141	0.167	0.074	0.047	0.098	0.142	0.092	0.204	0.077	0.107	0.108	0.170	0.091	0.085	0.022	0.096	0.119	0.096	0.114	0.155	0.150	0.113	0.173	0.101	0.131	0.112	0.084	0.123	0.094	0.097	0.107	0.075	0.128	0.140	0.178	0.116	0.057	0.154	0.199	0.103	0.097	0.135	0.086	0.058	0.108	0.040	0.136	0.152	0.140	0.152	0.152	0.132	0.107	0.130	0.070	0.053
ENSG00000072210	ILMN_1667564;ILMN_1794825;ILMN_2401641	17	19492640;19521501	+	8.602	-0.014	-0.045	-0.020	-0.353	0.059	0.081	0.091	0.036	0.091	0.071	0.020	0.031	0.103	0.003	0.019	0.080	0.050	0.028	0.128	0.099	0.054	-0.005	0.109	0.106	0.045	0.076	-0.020	0.075	0.130	0.043	0.163	-0.031	0.036	0.041	0.145	0.096	0.026	0.078	0.063	0.022	0.031	0.075	0.021	0.072	0.009	0.025	0.038	0.105	0.117	0.039	0.105	0.013	0.071	0.132	0.090	0.195	0.076	0.012	0.039	0.116	0.130	0.083	0.121	0.082	0.090	0.110	0.064	0.061	0.057	0.094	0.059	0.138	0.040	0.097	0.105
ENSG00000006534	ILMN_1727965	11	67534365;67552183	+	7.153	-0.089	-0.093	-0.276	-0.664	0.115	0.128	0.122	0.045	0.089	0.076	0.068	0.112	0.150	0.125	0.097	0.101	0.143	0.137	0.143	0.082	0.134	0.155	-0.032	0.174	0.202	-0.015	0.175	0.136	0.068	0.148	0.098	0.043	0.105	0.083	0.122	0.156	0.127	0.085	0.065	0.124	0.157	0.115	0.125	0.152	0.136	0.084	0.079	0.125	0.033	0.154	0.053	0.139	0.077	0.095	0.097	0.133	0.119	0.102	0.082	0.146	0.039	0.085	0.150	0.077	0.128	0.057	0.059	0.040	0.115	0.124	0.163	0.101	0.115	0.139	0.084
ENSG00000132746	ILMN_2363880;ILMN_1761514;ILMN_1763666	11	67186209;67198678	-	6.851	-0.079	-0.149	-0.298	-0.688	0.119	0.133	0.136	0.102	0.102	0.141	0.124	0.139	0.120	0.084	0.137	0.126	0.130	0.091	0.106	0.139	0.104	0.094	0.109	0.118	0.155	0.142	0.135	0.093	0.104	0.105	0.129	0.128	0.121	0.140	0.138	0.087	0.119	0.141	0.126	0.129	0.113	0.125	0.137	0.105	0.112	0.064	0.099	0.091	0.077	0.096	0.139	0.121	0.089	0.134	0.155	0.067	0.097	0.149	0.146	0.132	0.075	0.120	0.081	0.124	0.152	0.136	0.095	0.146	0.128	0.153	0.082	0.166	0.102	0.118	0.116
ENSG00000159423	ILMN_2244841;ILMN_1656368;ILMN_1696099;ILMN_2406557	1	19070512;19101659	-	7.469	-0.097	-0.116	-0.169	-0.504	0.083	0.117	0.132	0.052	0.120	0.116	-0.023	0.083	0.083	0.098	0.074	0.078	0.090	0.045	0.093	0.128	0.125	0.100	0.072	0.096	0.090	0.028	0.062	0.085	0.068	0.038	0.063	0.075	0.075	0.041	0.067	0.086	0.094	0.056	0.095	0.090	0.111	0.088	0.068	0.109	0.064	0.080	0.119	0.063	0.120	0.041	0.099	0.054	0.084	0.106	0.082	0.102	0.084	0.090	0.014	0.038	0.066	0.077	0.052	0.095	0.063	0.117	0.126	0.065	0.070	0.163	0.133	0.082	0.051	0.080	0.152
ENSG00000112294	ILMN_2372403;ILMN_2372398	6	24603175;24645414	+	9.320	-0.046	-0.036	0.089	-0.133	0.016	0.043	0.086	0.046	-0.037	0.000	-0.062	0.031	0.034	0.089	-0.011	-0.026	-0.003	0.045	-0.006	0.011	0.009	0.105	-0.033	0.034	0.054	-0.017	0.090	-0.003	-0.040	0.020	-0.085	0.080	0.094	0.012	0.043	-0.004	0.017	-0.002	0.082	0.033	0.037	0.046	0.080	0.098	0.049	0.026	0.026	0.052	0.082	0.101	0.027	0.081	0.022	0.016	0.003	0.001	-0.091	0.035	-0.069	-0.036	0.056	-0.030	-0.017	0.049	-0.009	-0.047	0.070	-0.021	0.132	0.024	0.104	-0.013	0.077	0.098	0.022
ENSG00000119711	ILMN_1785284;ILMN_2096985	14	73596643;73620949	-	8.877	-0.092	-0.120	-0.079	-0.272	0.039	0.058	0.010	0.030	0.007	-0.007	0.031	0.018	-0.047	0.060	0.014	-0.005	0.071	-0.016	-0.026	0.087	0.023	0.088	0.008	0.047	0.047	-0.001	0.047	-0.040	-0.016	0.003	-0.044	0.054	0.091	0.051	0.045	0.022	0.050	-0.025	0.038	0.015	0.008	0.004	0.129	0.116	0.020	-0.017	0.046	0.001	0.083	0.066	0.062	-0.014	-0.007	0.044	0.016	0.004	-0.044	0.015	-0.010	0.017	0.019	0.086	0.061	0.016	0.052	-0.028	0.097	-0.055	0.104	0.046	0.045	0.043	0.026	0.095	0.075
ENSG00000118514	ILMN_2365176;ILMN_1699258;ILMN_1681938	6	135280221;135312937	-	7.275	-0.081	-0.166	-0.270	-0.693	0.118	0.081	0.111	0.164	0.150	0.156	0.117	0.073	0.115	0.156	0.097	0.174	0.118	0.163	0.075	0.168	0.069	0.130	0.124	0.124	0.124	0.126	0.096	0.134	0.105	0.125	0.105	0.097	0.112	0.056	0.118	0.138	0.064	0.143	0.128	0.115	0.100	0.184	0.120	0.094	0.134	0.096	0.124	0.038	0.178	0.081	0.140	0.114	0.101	0.128	0.102	0.068	0.048	0.130	0.094	0.104	0.146	0.128	0.135	0.125	0.149	0.098	0.175	0.079	0.118	0.076	0.103	0.127	0.114	0.104	0.081
ENSG00000143149	ILMN_1761804	1	163898072;163934524	-	12.800	-0.060	-0.135	-0.236	-0.559	0.096	0.079	0.079	0.089	0.103	0.102	0.120	0.120	0.111	0.100	0.115	0.125	0.119	0.131	0.081	0.092	0.123	0.065	0.112	0.117	0.102	0.119	0.073	0.077	0.106	0.089	0.068	0.066	0.110	0.136	0.106	0.098	0.091	0.086	0.113	0.090	0.099	0.108	0.079	0.094	0.123	0.067	0.068	0.119	0.109	0.083	0.082	0.075	0.121	0.069	0.137	0.124	0.100	0.070	0.107	0.116	0.098	0.081	0.106	0.071	0.105	0.099	0.142	0.054	0.072	0.109	0.108	0.098	0.089	0.064	0.091
ENSG00000149925	ILMN_1681374;ILMN_1736700	16	29971944;29989242	+	10.122	0.013	-0.042	-0.113	-0.487	0.088	0.087	0.086	0.139	0.103	0.047	0.077	0.103	0.111	0.080	0.097	0.153	0.038	0.146	0.047	0.098	0.112	0.096	0.079	0.166	0.095	0.061	0.082	0.099	0.099	0.078	0.101	0.048	0.073	0.067	0.058	0.079	0.026	0.121	0.057	0.082	0.083	0.075	0.079	0.115	0.157	0.070	0.084	0.063	0.074	0.087	-0.087	0.066	0.070	0.053	0.108	0.072	0.093	0.081	0.098	0.124	0.091	0.030	0.109	0.081	0.115	0.109	0.098	0.115	0.077	0.106	0.064	0.088	0.081	0.057	0.105
ENSG00000136872	ILMN_1747716	9	103222680;103237926	-	7.596	-0.073	-0.094	-0.150	-0.503	0.084	0.141	0.122	0.178	0.100	0.116	0.181	0.107	0.049	0.056	0.141	0.053	0.079	0.114	0.140	0.056	0.056	0.099	0.123	0.093	0.056	0.219	0.111	0.105	0.069	0.143	0.078	0.079	0.128	0.174	0.166	0.100	0.130	0.053	0.024	0.086	0.117	0.084	0.123	0.060	0.118	0.142	0.160	0.025	0.091	0.012	0.075	0.136	0.083	0.263	0.147	0.151	0.163	-0.002	-0.017	0.054	-0.028	0.128	-0.011	0.081	0.120	0.025	0.119	0.074	0.123	0.122	0.067	0.120	0.143	0.147	0.020
ENSG00000109107	ILMN_1755974	17	23924259;23928079	-	13.360	-0.054	-0.093	-0.125	-0.410	0.069	0.070	0.056	0.067	0.096	0.078	0.046	0.043	0.059	0.055	0.080	0.115	0.115	0.088	0.128	0.115	0.071	0.047	0.112	0.110	0.095	0.058	0.097	0.072	0.070	0.091	0.139	-0.036	0.101	0.106	0.033	0.120	0.035	0.074	0.103	0.095	0.065	0.075	0.010	0.108	0.070	0.081	0.024	0.062	0.075	0.056	0.067	0.056	0.051	0.110	0.091	0.079	0.136	0.067	0.080	0.122	0.062	0.073	0.070	0.059	0.104	0.104	0.105	0.107	0.034	0.113	0.056	0.082	0.076	0.038	0.117
ENSG00000033011	ILMN_1718093	16	5061820;5075588	+	7.386	0.013	-0.013	-0.120	-0.461	0.085	0.078	0.149	0.178	0.099	0.156	0.131	0.066	0.096	0.092	0.056	0.113	0.072	0.150	0.041	0.135	0.089	0.104	0.166	0.094	0.113	0.083	0.023	-0.023	0.032	0.086	0.064	0.057	0.098	0.035	0.100	0.039	0.140	0.112	0.073	0.116	0.111	0.065	0.059	0.102	0.084	0.059	0.105	0.035	0.098	0.115	0.086	0.103	0.012	0.154	0.106	-0.016	0.085	0.016	0.092	0.038	0.115	0.049	0.084	0.076	0.098	0.175	0.082	0.124	0.054	0.063	0.074	0.044	0.055	0.024	0.165
ENSG00000139133	ILMN_3243268	12	34066482;34072501	+	7.467	-0.093	-0.190	-0.348	-0.846	0.146	0.097	0.165	0.187	0.244	0.140	0.122	0.144	0.153	0.132	0.143	0.148	0.165	0.120	0.158	0.142	0.159	0.113	0.178	0.167	0.145	0.122	0.182	0.068	0.138	0.211	0.133	0.127	0.111	0.164	0.161	0.147	0.081	0.164	0.156	0.201	0.171	0.111	0.134	0.181	0.102	0.123	0.135	0.191	0.172	0.132	0.157	0.135	0.124	0.123	0.125	0.130	0.156	0.170	0.235	0.154	0.114	0.120	0.122	0.156	0.179	0.154	0.150	0.096	0.160	0.129	0.226	0.144	0.086	0.104	0.140
ENSG00000175548	ILMN_1666325	12	36996823;37009794	+	7.953	-0.047	0.036	-0.072	-0.614	0.107	0.068	0.092	0.007	0.140	0.145	0.056	0.154	0.124	0.051	0.109	0.086	0.115	0.112	0.064	0.140	0.109	0.097	0.106	0.076	0.197	0.183	0.122	0.120	0.147	0.141	0.075	0.150	0.081	0.071	0.151	0.103	0.090	0.086	0.052	0.111	0.014	0.134	0.088	0.149	0.143	0.074	0.123	0.117	0.115	0.034	0.151	0.120	0.118	0.035	0.132	0.117	0.100	0.157	0.118	0.115	0.115	0.129	0.154	0.110	0.157	0.083	0.085	0.115	0.019	0.129	0.092	0.109	0.109	0.032	0.034
ENSG00000136112	ILMN_1660856	13	51484524;51501779	+	8.436	-0.001	-0.106	-0.353	-0.791	0.146	0.167	0.114	0.164	0.124	0.192	0.136	0.178	0.209	0.226	0.181	0.162	0.137	0.149	0.190	0.105	0.205	0.156	0.214	0.177	0.128	0.113	0.197	0.120	0.158	0.150	0.133	0.234	0.128	0.125	0.163	0.110	0.176	0.115	0.143	0.102	0.138	0.154	0.163	0.212	0.132	0.132	0.193	0.164	0.153	0.099	0.142	0.074	0.173	0.181	0.144	0.153	0.139	0.151	0.151	0.140	0.194	0.166	0.108	0.156	0.095	0.175	0.196	0.105	0.146	0.159	0.167	0.154	0.124	0.071	0.153
ENSG00000182858	ILMN_1743995	22	48682861;48698110	-	7.680	-0.109	-0.150	-0.188	-0.616	0.101	0.026	0.207	0.213	0.113	0.171	0.052	0.064	0.151	0.068	0.085	0.107	0.105	0.081	0.128	0.079	0.072	0.059	0.015	0.109	0.136	0.158	0.115	0.127	0.128	0.031	0.134	0.125	0.110	0.109	0.103	0.082	0.108	0.082	0.088	0.131	0.140	0.080	0.026	0.017	0.116	0.071	0.063	0.044	0.150	0.126	0.114	0.063	0.096	0.121	0.162	0.093	0.130	0.080	0.085	0.142	0.106	-0.008	0.107	0.165	0.071	0.055	0.086	0.154	0.063	0.113	0.072	0.030	0.096	0.099	0.164
ENSG00000101901	ILMN_2147503;ILMN_1724341	X	110811068;110890528	+	7.983	-0.115	-0.153	-0.174	-0.453	0.071	0.075	0.097	0.088	0.029	0.086	0.033	0.060	0.074	0.065	0.083	0.083	0.086	0.034	0.079	0.071	0.039	0.088	0.030	0.097	0.065	0.081	0.094	0.034	0.087	0.113	0.112	0.092	0.123	0.107	0.087	0.092	0.032	0.049	0.072	0.005	0.037	0.049	0.082	0.052	0.089	0.100	0.069	0.134	0.061	0.099	0.138	0.107	0.098	0.060	0.085	0.105	0.076	0.056	0.020	0.083	0.075	0.095	0.035	0.115	0.031	0.004	0.029	0.063	0.118	0.084	0.064	0.114	0.056	0.133	-0.007
ENSG00000172339	ILMN_1743635;ILMN_2191822	1	95220866;95311095	-	7.825	-0.019	-0.042	-0.065	-0.546	0.094	0.085	0.082	0.114	0.114	0.124	0.125	0.101	0.158	0.114	0.134	0.135	0.086	0.145	0.056	0.139	0.084	0.022	0.137	0.123	0.051	0.051	0.045	0.097	0.084	0.111	0.141	0.098	0.094	0.048	0.088	0.080	0.045	0.116	0.048	0.087	0.112	0.066	0.050	0.107	0.079	0.042	0.093	0.207	0.078	0.139	0.084	0.117	0.093	0.160	0.147	0.041	0.117	0.023	0.106	0.116	0.095	0.135	0.153	0.125	0.121	0.129	0.071	0.077	0.068	0.093	0.057	0.156	0.065	0.040	0.113
ENSG00000119523	ILMN_1737945	9	101018528;101024067	-	7.433	-0.037	-0.149	-0.273	-0.753	0.132	0.164	0.082	0.032	0.184	0.173	0.095	0.134	0.172	0.094	0.113	0.171	0.171	0.113	0.146	0.156	0.135	0.138	0.057	0.052	0.131	0.092	0.181	0.072	0.107	0.048	0.153	0.168	0.168	0.134	0.137	0.179	0.071	0.139	0.071	0.169	0.138	0.125	0.083	0.118	0.097	0.149	-0.065	0.182	0.113	0.141	0.130	0.103	0.189	0.182	0.131	0.094	0.077	0.103	0.108	0.038	0.149	0.181	0.229	0.144	0.104	0.150	0.120	0.149	0.176	0.129	0.098	0.065	0.122	0.134	0.129
ENSG00000214160	ILMN_1711886	3	185442810;185449440	-	10.189	-0.060	-0.079	-0.085	-0.406	0.066	0.008	0.077	0.079	0.070	0.051	0.080	0.052	0.046	0.008	0.097	0.067	0.093	0.103	0.099	0.096	0.082	0.057	0.019	0.096	0.066	0.059	0.080	0.110	0.064	0.040	0.128	0.079	0.044	0.072	0.088	0.103	0.045	0.102	0.106	0.051	0.038	0.084	0.067	0.027	0.037	0.078	0.029	0.046	0.093	0.026	0.044	0.050	0.092	0.083	0.069	0.046	0.083	0.023	0.064	0.084	0.062	0.089	0.083	0.053	0.062	0.051	0.055	0.114	0.033	0.047	0.034	0.122	0.061	0.081	0.067
ENSG00000120697	ILMN_1664449	13	36421966;36471477	-	9.821	-0.060	-0.149	-0.118	-0.676	0.112	0.053	0.122	0.127	0.119	0.061	0.115	0.043	0.070	0.154	0.087	-0.060	0.040	0.141	0.059	0.120	0.140	0.165	0.045	0.019	0.067	0.084	0.164	0.088	-0.005	0.078	-0.050	0.217	0.100	0.082	0.067	0.131	0.091	0.068	0.154	0.161	0.120	0.109	0.211	0.107	0.141	0.091	0.171	0.175	0.162	0.108	0.209	0.163	0.105	0.133	0.030	0.109	-0.018	0.147	0.025	0.038	0.209	0.093	0.154	0.044	0.092	0.112	0.054	0.049	0.234	0.022	0.110	0.092	0.059	0.134	0.141
ENSG00000088035	ILMN_1771411	1	63605885;63675464	+	9.119	-0.104	-0.148	-0.260	-0.907	0.154	0.175	0.174	0.139	0.140	0.111	0.228	0.137	0.190	0.177	0.190	0.159	0.150	0.135	0.048	0.147	0.000	0.102	0.198	0.072	0.106	0.192	0.121	0.122	0.177	0.153	0.131	0.216	0.118	0.189	0.142	0.148	0.251	0.174	0.087	0.221	0.204	0.104	0.075	0.104	0.129	0.199	0.177	0.264	0.149	0.137	0.177	0.188	0.228	0.206	0.139	0.209	0.213	0.163	0.138	0.158	0.118	0.194	0.168	0.182	0.153	0.177	0.161	0.183	0.139	0.094	0.067	0.165	0.071	0.086	0.149
ENSG00000159063	ILMN_1685413	11	77489635;77528347	-	10.204	-0.155	-0.145	-0.183	-0.542	0.085	0.065	0.072	0.055	0.129	0.103	0.088	0.036	0.118	0.061	0.115	0.098	0.080	0.055	0.086	0.035	0.120	0.039	0.113	0.129	0.105	0.113	0.024	0.097	0.073	0.085	0.040	0.084	0.070	0.091	0.114	0.124	0.113	0.065	0.022	0.111	0.081	0.044	0.095	0.123	0.029	0.042	0.102	0.116	0.037	0.030	0.127	0.040	0.063	0.130	0.063	0.079	0.090	0.095	0.117	0.106	0.108	0.054	0.059	0.092	0.092	0.078	0.036	0.089	0.016	0.149	-0.017	0.101	0.005	0.077	0.070
ENSG00000171094	ILMN_1753135	2	29269143;29997029	-	7.188	-0.021	-0.131	-0.293	-0.656	0.118	-0.025	0.084	0.060	0.177	0.074	0.126	0.162	0.079	0.103	0.145	0.086	0.056	0.173	0.107	0.080	0.089	0.066	0.162	0.109	0.108	0.163	0.131	0.127	0.101	0.042	0.117	0.114	0.154	0.089	0.127	0.089	0.172	0.113	0.145	0.110	0.095	0.151	0.144	0.197	0.075	0.129	0.108	0.082	0.210	0.167	0.045	0.178	0.114	0.165	0.137	0.104	0.093	0.156	0.112	0.104	0.153	0.149	0.123	0.098	0.122	0.051	0.213	0.079	0.094	0.139	0.173	0.139	0.133	0.078	0.164
ENSG00000100601	ILMN_2276750;ILMN_1758038;ILMN_2375973	14	77208501;77244109	-	8.440	-0.073	-0.247	-0.750	-1.617	0.293	0.259	0.252	0.297	0.295	0.246	0.325	0.324	0.289	0.278	0.309	0.347	0.291	0.228	0.268	0.276	0.290	0.251	0.250	0.251	0.304	0.330	0.268	0.306	0.314	0.262	0.308	0.397	0.208	0.348	0.298	0.256	0.319	0.294	0.241	0.361	0.341	0.296	0.181	0.253	0.323	0.329	0.228	0.366	0.222	0.243	0.272	0.287	0.393	0.241	0.339	0.333	0.290	0.279	0.304	0.222	0.334	0.344	0.274	0.379	0.290	0.352	0.309	0.373	0.212	0.304	0.322	0.239	0.319	0.235	0.306
ENSG00000189046	ILMN_1690252	12	108010378;108015660	-	8.991	-0.112	-0.264	-0.687	-1.457	0.259	0.246	0.236	0.278	0.260	0.158	0.247	0.238	0.286	0.169	0.242	0.278	0.330	0.217	0.296	0.243	0.288	0.249	0.263	0.219	0.221	0.296	0.314	0.301	0.269	0.252	0.317	0.243	0.310	0.285	0.285	0.270	0.303	0.283	0.182	0.193	0.291	0.293	0.190	0.243	0.251	0.248	0.206	0.222	0.200	0.232	0.292	0.227	0.285	0.244	0.252	0.255	0.300	0.353	0.247	0.333	0.262	0.294	0.196	0.259	0.213	0.162	0.200	0.323	0.248	0.253	0.333	0.309	0.247	0.264	0.239
ENSG00000166199	ILMN_2134062	11	43858970;43898389	+	9.544	0.018	0.055	-0.048	-0.547	0.100	0.016	0.046	0.056	0.148	0.107	0.111	0.101	0.142	0.108	0.113	0.159	0.082	0.077	0.032	0.155	0.159	0.059	0.144	0.045	0.076	0.147	0.053	0.090	0.130	0.093	0.149	0.061	0.074	0.090	0.087	0.107	0.068	0.048	-0.009	0.107	0.100	0.062	0.022	0.077	0.064	0.071	0.137	0.130	0.146	0.088	0.090	0.103	0.109	0.138	0.123	0.071	0.120	0.128	0.104	0.133	0.098	0.095	0.117	0.108	0.085	0.192	0.108	0.104	0.005	0.104	0.054	0.103	0.028	0.004	0.151
ENSG00000160993	ILMN_1805673	7	101883701;101892293	-	7.287	-0.061	-0.194	-0.620	-1.292	0.234	0.218	0.199	0.251	0.150	0.258	0.257	0.230	0.250	0.241	0.224	0.266	0.223	0.193	0.194	0.235	0.258	0.148	0.222	0.178	0.241	0.223	0.247	0.221	0.238	0.260	0.289	0.259	0.221	0.264	0.218	0.304	0.214	0.251	0.239	0.321	0.300	0.187	0.201	0.179	0.216	0.284	0.201	0.228	0.209	0.230	0.283	0.260	0.301	0.141	0.206	0.224	0.250	0.179	0.194	0.196	0.167	0.200	0.216	0.263	0.295	0.263	0.186	0.241	0.202	0.232	0.158	0.248	0.244	0.236	0.239
ENSG00000091542	ILMN_1657283	17	18027591;18053990	+	13.264	-0.033	-0.120	-0.300	-0.755	0.135	0.098	0.110	0.111	0.135	0.129	0.134	0.103	0.157	0.121	0.141	0.159	0.096	0.115	0.130	0.130	0.160	0.126	0.127	0.130	0.143	0.166	0.155	0.145	0.175	0.145	0.144	0.133	0.145	0.153	0.161	0.143	0.138	0.109	0.098	0.152	0.144	0.134	0.092	0.138	0.133	0.157	0.099	0.132	0.109	0.135	0.131	0.106	0.139	0.145	0.133	0.118	0.132	0.116	0.132	0.116	0.136	0.129	0.135	0.141	0.134	0.128	0.131	0.172	0.109	0.155	0.146	0.131	0.113	0.092	0.146
ENSG00000221889	ILMN_1808792	19	41191861;41196981	-	10.122	-0.028	-0.039	-0.107	-0.452	0.079	0.061	0.073	0.116	-0.002	0.114	0.125	0.126	0.068	0.039	0.083	0.049	0.084	0.059	0.092	0.068	0.068	0.005	0.069	0.046	0.017	0.078	0.096	0.124	0.128	0.115	0.116	0.082	0.076	0.080	0.075	0.066	0.168	0.062	-0.007	0.080	0.102	0.066	0.066	0.080	0.088	0.098	0.021	0.103	0.106	0.010	0.154	0.048	0.056	0.085	0.103	0.067	0.136	0.080	0.064	0.152	0.070	0.024	0.110	0.035	0.032	0.030	0.047	0.115	0.037	0.086	-0.025	0.093	0.082	0.098	0.043
ENSG00000137760	ILMN_1779190	11	106880549;106941637	-	7.516	-0.070	-0.188	-0.342	-0.795	0.138	0.130	0.138	0.228	0.115	0.211	0.168	0.083	0.160	0.142	0.162	0.144	0.127	0.134	0.083	0.135	0.094	0.111	0.232	0.129	0.111	0.155	0.091	0.120	0.171	0.145	0.127	0.118	0.172	0.259	0.182	0.176	0.173	0.113	0.141	0.197	0.193	0.048	0.090	0.157	0.090	0.201	0.221	0.114	0.095	0.189	0.166	0.136	0.192	0.210	0.153	0.183	0.158	0.133	0.136	0.126	0.074	0.164	0.156	0.139	0.217	0.192	0.176	0.100	0.084	0.149	0.211	0.227	0.075	0.080	0.188
ENSG00000151360	ILMN_1784583	2	3683659;3728136	+	7.117	-0.039	-0.132	-0.270	-0.673	0.119	0.139	0.090	0.125	0.141	0.136	0.112	0.103	0.094	0.136	0.173	0.095	0.115	0.203	0.135	0.153	0.122	0.129	0.161	0.123	0.134	0.148	0.143	0.149	0.111	0.098	0.120	0.081	0.079	0.154	0.116	0.151	0.111	0.166	0.120	0.133	0.155	0.161	0.064	0.124	0.149	0.135	0.070	0.093	0.116	0.076	0.138	0.106	0.156	0.102	0.101	0.063	0.077	0.137	0.077	0.097	0.076	0.153	0.123	0.151	0.090	0.144	0.065	0.171	0.107	0.117	0.083	0.106	0.084	0.145	0.126
ENSG00000116127	ILMN_1709474	2	73466393;73690554	+	7.598	-0.080	-0.108	-0.241	-0.677	0.117	0.106	0.069	0.160	0.164	0.145	0.092	0.083	0.106	0.124	0.168	0.237	0.129	0.088	0.104	0.008	0.093	0.111	0.087	0.176	0.143	0.194	0.105	0.134	0.156	0.064	0.146	0.106	0.081	0.063	0.075	0.139	0.162	0.187	0.129	0.061	0.167	0.150	0.061	0.097	0.136	0.069	0.226	0.126	0.154	0.128	0.064	0.123	0.198	0.113	0.118	0.140	0.125	0.141	0.067	0.107	0.166	0.095	0.135	0.074	0.120	0.020	0.087	0.047	0.128	0.145	0.096	0.048	0.123	0.089	0.062
ENSG00000108839	ILMN_1713731	17	6840107;6854779	+	7.107	-0.095	-0.152	-0.254	-0.701	0.118	0.148	0.114	0.124	0.082	0.121	0.094	0.061	0.136	0.074	0.086	0.186	0.107	0.083	0.115	0.113	0.115	0.173	0.114	0.065	0.061	0.135	0.074	0.118	0.118	0.117	0.118	0.161	0.075	0.169	0.106	0.149	0.089	0.099	0.095	0.132	0.117	0.129	0.158	0.070	0.084	0.131	0.142	0.165	0.095	0.142	0.097	0.154	0.095	0.083	0.114	0.129	0.115	0.032	0.104	0.160	0.031	0.131	0.155	0.134	0.119	0.061	0.111	0.121	0.088	0.068	0.088	0.118	0.142	0.145	0.071
ENSG00000188101	ILMN_2137544;ILMN_1735987	17	6697618;6744391	+	7.364	0.004	-0.065	-0.170	-0.582	0.105	0.129	0.111	0.093	0.090	0.140	0.047	0.119	0.135	0.113	0.125	0.084	0.106	0.150	0.085	0.060	0.118	0.105	-0.007	0.118	0.110	0.139	0.147	0.169	0.106	0.049	0.137	0.094	0.147	0.070	0.084	0.159	0.145	0.098	0.099	0.128	0.145	0.102	0.034	0.075	0.093	0.118	0.138	0.082	0.079	0.115	0.128	0.116	0.119	0.140	0.098	0.067	0.072	0.140	-0.002	0.105	0.063	0.069	0.161	0.119	0.105	0.086	0.154	0.087	0.130	0.086	0.069	0.086	0.127	0.060	0.107
ENSG00000161905	ILMN_1783443;ILMN_2403534	17	4480969;4491709	-	7.279	-0.065	-0.104	-0.244	-0.657	0.114	0.114	0.095	0.077	0.137	0.117	0.008	0.072	0.147	0.094	0.072	0.153	0.118	0.122	0.148	0.108	0.085	0.087	0.141	0.148	0.083	0.102	0.089	0.148	0.117	0.110	0.171	0.101	0.096	0.106	0.126	0.105	0.166	0.149	0.161	0.112	0.126	0.127	0.112	0.130	0.115	0.083	0.131	0.108	0.119	0.099	0.101	0.146	0.104	0.113	0.070	0.112	0.130	0.016	0.169	0.138	0.134	0.098	0.125	0.139	0.085	0.080	0.116	0.106	0.113	0.135	0.048	0.114	0.134	0.101	0.103
ENSG00000179593	ILMN_1751975;ILMN_2393149	17	7883082;7893153	+	7.304	-0.004	-0.067	-0.165	-0.582	0.104	0.091	0.138	0.069	0.111	0.132	0.051	0.030	0.119	0.087	0.110	0.106	0.103	0.081	0.113	0.112	0.120	0.115	0.075	0.124	0.075	0.098	0.099	0.138	0.100	0.115	0.126	0.117	0.092	0.118	0.098	0.073	0.106	0.137	0.130	0.062	0.099	0.120	0.021	0.121	0.093	0.049	0.082	0.116	0.112	0.089	0.083	0.053	0.106	0.083	0.097	0.093	0.079	0.179	0.084	0.088	0.060	0.141	0.074	0.092	0.083	0.157	0.111	0.057	0.097	0.085	0.102	0.093	0.116	0.102	0.081
ENSG00000012779	ILMN_1680996;ILMN_1792150	10	45189634;45261567	+	9.752	-0.040	-0.078	-0.187	-0.452	0.079	0.060	0.129	0.034	0.087	0.121	0.012	0.107	0.114	0.020	0.098	0.090	0.080	0.031	0.105	0.080	0.106	0.097	0.083	0.121	0.064	0.070	0.101	0.089	0.060	0.097	0.107	0.053	0.094	0.037	0.097	0.080	0.041	0.115	0.043	0.057	0.069	0.089	0.065	0.090	0.120	0.077	0.064	0.106	0.056	0.046	0.050	0.061	0.048	0.075	0.095	0.087	0.091	0.089	0.108	0.112	0.074	0.086	0.077	0.062	0.124	0.044	0.077	0.065	0.082	0.088	0.068	0.053	0.085	0.055	0.071
ENSG00000132965	ILMN_1797875	13	30207668;30236556	+	10.482	0.061	0.175	0.277	0.057	-0.009	-0.019	-0.034	-0.019	0.059	0.011	0.047	-0.021	0.041	-0.033	0.036	0.069	0.031	0.080	-0.052	0.080	0.012	-0.060	0.027	0.026	-0.008	-0.039	-0.091	-0.003	0.015	-0.065	-0.038	0.004	0.013	-0.071	-0.011	-0.049	-0.122	0.001	-0.088	0.077	-0.079	-0.007	-0.105	0.050	-0.006	-0.115	-0.015	-0.032	-0.006	-0.038	-0.025	-0.003	0.004	-0.052	0.076	-0.020	-0.020	-0.008	0.007	0.066	-0.063	-0.003	0.015	-0.040	0.054	-0.031	-0.011	0.042	-0.067	0.038	0.022	0.021	-0.005	-0.101	0.106
ENSG00000179148	ILMN_1678255	17	7939942;7962532	-	7.200	-0.066	-0.116	-0.298	-0.750	0.132	0.130	0.160	0.111	0.120	0.107	0.172	0.142	0.052	0.082	0.084	0.150	0.119	0.100	0.164	0.198	0.116	0.046	0.166	0.160	0.097	0.100	0.202	0.086	0.174	0.166	0.178	0.099	0.122	0.156	0.142	0.123	0.127	0.092	0.100	0.097	0.117	0.121	0.147	0.210	0.229	0.147	0.165	0.075	0.126	0.040	0.116	0.040	0.092	0.154	0.128	0.140	0.101	0.073	0.057	0.122	0.128	0.121	0.166	0.099	0.111	0.145	0.076	0.089	0.134	0.150	0.133	0.160	0.122	0.115	0.077
ENSG00000163295	ILMN_1752669	2	233029076;233032984	+	7.309	-0.063	-0.152	-0.212	-0.604	0.102	0.133	0.079	-0.003	0.150	0.067	0.112	0.119	0.125	0.152	0.126	0.063	0.081	0.151	0.081	0.103	0.096	0.092	0.089	0.140	0.104	0.121	0.128	0.108	0.138	0.083	0.099	0.096	0.129	0.010	0.035	0.085	0.114	0.154	0.178	0.086	0.121	0.187	0.135	0.123	0.151	0.114	0.007	-0.008	0.111	0.266	0.018	0.102	0.139	0.024	0.143	0.003	0.094	0.149	0.065	0.132	0.147	0.108	0.194	0.114	0.114	0.078	0.129	0.116	0.167	0.090	0.075	0.073	0.151	0.096	0.051
ENSG00000073331	ILMN_2078697	4	113437947;113583211	+	9.622	-0.105	-0.041	-0.113	-0.655	0.109	0.128	0.046	0.107	0.000	0.040	0.223	0.098	0.094	0.126	0.091	0.120	0.085	0.118	0.118	0.022	0.070	0.126	0.177	0.053	0.153	0.214	0.039	0.118	0.127	0.128	0.110	0.114	0.086	0.205	0.155	0.189	0.166	0.070	0.034	0.164	0.106	0.073	0.058	0.062	0.120	0.196	0.139	0.148	0.057	0.115	0.162	0.140	0.178	0.141	0.124	0.141	0.181	0.067	0.084	0.089	0.115	0.162	0.111	0.161	0.127	0.154	0.128	0.143	0.116	0.087	0.052	0.170	0.043	0.117	0.096
ENSG00000198796	ILMN_1811238	18	54299458;54447169	-	7.974	-0.034	0.010	-0.142	-0.566	0.101	0.073	0.094	0.066	0.135	0.126	0.227	0.124	0.141	0.107	0.072	0.116	0.120	0.125	0.078	0.092	0.137	0.080	0.147	0.097	0.108	0.043	0.044	0.078	0.072	0.187	0.131	0.124	0.098	0.175	0.125	0.092	0.044	0.064	0.076	0.131	0.172	0.015	0.042	0.047	0.141	0.050	0.149	0.007	0.101	0.207	0.087	0.163	0.166	0.157	0.022	0.096	0.079	0.102	-0.057	0.113	0.141	0.155	0.073	0.066	0.100	0.109	0.105	0.075	0.094	0.035	0.072	0.212	0.145	0.071	0.219
ENSG00000136383	ILMN_1734630	15	83160914;83217714	+	7.263	-0.054	-0.123	-0.267	-0.638	0.112	0.091	0.132	0.158	0.024	0.152	0.044	0.108	0.173	0.130	0.102	0.123	0.091	0.023	0.022	0.122	0.087	0.105	0.135	0.090	0.073	0.146	0.063	0.080	0.169	0.094	0.074	0.105	0.104	0.157	0.187	0.146	0.194	0.147	0.078	0.145	0.061	0.025	0.127	0.049	0.193	0.142	0.121	0.038	0.088	0.193	0.111	0.067	0.026	0.089	0.126	0.102	0.116	0.139	0.124	0.106	0.034	0.110	0.127	0.147	0.107	0.072	0.031	0.084	0.100	0.133	-0.001	0.168	0.129	0.117	0.085
ENSG00000162551	ILMN_1701603	1	21708444;21777492	+	7.017	-0.106	-0.158	-0.280	-0.657	0.111	0.121	-0.016	0.091	0.135	0.126	0.064	0.090	0.126	0.164	0.001	0.139	0.127	0.103	0.107	0.070	0.181	0.053	0.103	0.101	0.155	0.007	0.061	0.100	0.155	0.106	0.094	0.047	0.145	0.138	0.041	0.032	0.159	0.108	0.088	0.144	0.080	0.127	0.155	0.145	0.180	0.069	0.096	0.118	0.091	-0.015	0.142	0.131	0.108	0.066	0.135	0.135	0.058	0.125	0.150	0.082	0.149	0.109	0.107	0.166	0.072	0.152	0.123	0.022	0.094	0.092	0.124	0.103	0.156	0.140	0.113
ENSG00000163283	ILMN_1693789	2	232951591;232955841	+	11.163	-0.551	-0.915	-1.540	-2.191	0.363	0.388	0.452	0.391	0.298	0.309	0.222	0.363	0.238	0.280	0.253	0.245	0.353	0.311	0.344	0.355	0.406	0.429	0.327	0.232	0.333	0.387	0.318	0.432	0.324	0.457	0.292	0.368	0.524	0.252	0.390	0.159	0.454	0.321	0.403	0.226	0.378	0.373	0.526	0.303	0.312	0.414	0.391	0.382	0.387	0.448	0.567	0.489	0.340	0.482	0.154	0.353	0.322	0.360	0.308	0.195	0.276	0.360	0.312	0.359	0.296	0.262	0.384	0.284	0.443	0.313	0.443	0.286	0.430	0.502	0.350
ENSG00000003393	ILMN_1750256	2	202273521;202353983	-	8.841	-0.088	-0.175	-0.347	-0.766	0.133	0.086	0.134	0.157	0.059	0.140	0.113	0.130	0.104	0.175	0.200	0.126	0.125	0.057	0.125	0.138	0.126	0.157	0.095	0.177	0.169	0.149	0.175	0.174	0.179	0.144	0.116	0.112	0.143	0.127	0.186	0.055	0.111	0.141	0.177	0.119	0.090	0.043	0.111	0.123	0.188	0.107	0.120	0.264	0.087	0.189	0.192	0.129	0.138	0.131	0.078	0.062	0.155	0.094	0.147	0.109	0.137	0.157	0.119	0.079	0.098	0.194	0.123	0.160	0.068	0.149	0.148	0.098	0.156	0.109	0.172
ENSG00000178038	ILMN_1700596;ILMN_1702322;ILMN_1690636	3	46685682;46710195	-	6.801	-0.066	-0.120	-0.240	-0.648	0.112	0.100	0.097	0.149	0.139	0.096	0.103	0.112	0.129	0.070	0.080	0.131	0.088	0.127	0.128	0.109	0.126	0.092	0.106	0.125	0.117	0.126	0.112	0.120	0.169	0.098	0.098	0.161	0.104	0.104	0.083	0.164	0.143	0.070	0.109	0.120	0.185	0.115	0.051	0.083	0.131	0.118	0.092	0.064	0.142	0.085	0.113	0.108	0.087	-0.001	0.140	0.102	0.096	0.097	0.099	0.136	0.144	0.113	0.102	0.146	0.095	0.110	0.139	0.176	0.081	0.104	0.122	0.134	0.102	0.145	0.110
ENSG00000155749	ILMN_1765674	2	201861238;201930346	-	7.198	-0.053	-0.177	-0.331	-0.726	0.128	0.121	0.067	0.181	0.122	0.120	0.140	0.173	0.046	0.091	0.155	0.077	0.089	0.138	0.176	0.092	0.179	0.120	0.143	0.028	0.078	0.137	0.096	0.184	0.145	0.109	0.193	0.196	0.130	0.141	0.196	0.057	0.154	0.094	0.114	0.079	0.119	0.149	0.189	0.168	0.164	0.099	0.108	0.102	0.181	0.123	0.111	0.135	0.062	0.168	0.127	0.133	0.159	0.090	0.067	0.070	0.077	0.163	0.040	0.163	0.184	-0.094	0.073	0.123	0.130	0.111	0.102	0.020	0.044	0.117	0.099
ENSG00000155755	ILMN_1800958	2	202193151;202216485	-	8.795	-0.003	0.006	0.069	-0.148	0.023	0.037	0.070	0.060	0.035	0.031	0.072	0.039	0.073	0.013	0.054	0.102	0.067	0.074	0.010	0.106	0.089	0.069	0.070	0.100	0.018	-0.003	0.035	-0.017	0.040	0.026	0.007	0.075	0.025	0.002	0.097	0.000	-0.039	0.072	0.010	0.067	-0.019	0.009	0.003	0.052	0.060	0.000	0.033	0.064	0.077	0.056	0.007	0.039	-0.007	-0.006	0.079	0.056	0.072	0.048	0.027	0.116	0.040	0.039	0.113	0.016	0.069	0.085	0.077	0.064	0.021	-0.039	0.080	0.070	-0.005	-0.015	0.085
ENSG00000138380	ILMN_1760889	2	203485222;203559305	+	7.238	-0.137	-0.193	-0.419	-0.798	0.137	0.153	0.112	0.154	0.173	0.062	0.184	0.095	0.122	0.198	0.170	0.159	0.079	0.165	0.090	0.146	0.109	0.078	0.140	0.174	0.163	0.117	0.077	0.099	0.125	0.162	0.004	0.163	0.156	0.138	0.118	0.101	0.155	0.121	0.132	0.204	0.089	0.097	0.124	0.096	0.087	0.159	0.156	0.118	0.099	0.180	0.103	0.137	0.161	0.194	0.145	0.109	0.115	0.107	0.158	0.128	0.129	0.105	0.145	0.076	0.191	0.165	0.154	0.119	0.173	0.137	0.167	0.171	0.086	0.074	0.122
ENSG00000180318	ILMN_3236443;ILMN_1724540	12	84198164;84219686	+	7.367	-0.059	-0.093	-0.199	-0.564	0.097	0.050	0.053	0.078	0.121	0.123	0.119	0.109	0.077	0.093	0.117	0.103	0.055	0.131	0.044	0.101	0.133	0.102	0.132	0.057	0.072	0.107	0.117	0.127	0.077	0.062	0.126	0.076	0.090	0.097	0.078	0.051	0.031	0.085	0.102	0.106	0.048	0.104	0.079	0.074	0.100	0.114	0.109	0.073	0.148	0.130	0.117	0.076	0.088	0.067	0.137	0.090	0.152	0.072	0.089	0.147	0.138	0.066	0.097	0.095	0.124	0.091	0.056	0.118	0.033	0.101	0.061	0.120	0.083	0.053	0.118
ENSG00000156150	ILMN_2191902	1	110404519;110414845	-	6.850	-0.098	-0.155	-0.236	-0.672	0.113	0.099	0.103	0.090	0.175	0.087	0.111	0.124	0.035	0.193	0.091	0.112	0.135	0.154	0.105	0.131	0.103	0.144	0.092	0.133	0.145	0.113	0.138	0.083	0.128	0.096	0.128	0.041	0.111	0.100	0.136	0.065	0.158	0.091	0.117	0.083	0.138	0.071	0.133	0.175	0.130	0.111	0.075	0.132	0.027	0.227	0.114	0.086	0.128	0.127	0.198	0.094	0.095	0.065	0.131	0.080	0.121	0.133	0.144	0.168	0.132	0.130	0.138	0.157	0.100	0.112	0.013	0.125	0.179	0.145	0.099
ENSG00000052850	ILMN_1803384	11	44238569;44288195	-	7.041	-0.074	-0.105	-0.187	-0.649	0.110	0.137	0.129	0.102	0.063	0.098	0.077	0.172	0.108	0.122	0.124	0.138	0.159	0.084	0.109	0.106	0.153	0.099	0.154	0.118	0.139	0.172	0.147	0.155	0.101	0.123	0.120	0.073	0.072	0.081	0.155	0.055	0.142	0.131	0.138	0.077	0.093	0.127	0.149	0.078	0.117	0.142	0.102	0.152	0.125	0.078	0.142	0.106	0.142	0.126	0.052	0.084	0.110	0.085	0.082	0.158	0.079	0.102	0.094	0.094	0.075	0.088	0.108	0.136	0.163	0.092	0.129	0.003	0.099	0.097	0.108
ENSG00000177710	ILMN_1715988;ILMN_2194619	8	11225904;11227105	+	7.266	-0.062	-0.128	-0.224	-0.687	0.118	0.134	0.122	0.116	0.144	0.083	0.061	0.140	0.112	0.132	0.111	0.060	0.144	0.171	0.125	0.071	0.144	0.174	0.104	0.118	0.091	0.087	0.152	0.083	0.138	0.081	0.154	0.069	0.152	0.105	0.095	0.069	0.139	0.125	0.121	0.095	0.135	0.144	0.107	0.130	0.153	0.139	0.109	0.161	0.112	0.087	0.173	0.123	0.142	0.109	0.104	0.087	0.089	0.048	0.095	0.104	0.091	0.092	0.084	0.124	0.145	0.163	0.116	0.122	0.069	0.113	0.131	0.094	0.124	0.088	0.097
ENSG00000082196	ILMN_1759670;ILMN_2367172;ILMN_1792741;ILMN_1804604	5	34023068;34160396	-	7.487	-0.050	-0.128	-0.265	-0.667	0.117	0.139	0.101	0.088	0.097	0.086	0.099	0.096	0.088	0.161	0.141	0.157	0.141	0.087	0.106	0.137	0.139	0.139	0.105	0.130	0.173	0.129	0.130	0.134	0.143	0.088	0.098	0.135	0.132	0.145	0.123	0.163	0.068	0.076	0.089	0.162	0.127	0.099	0.050	0.099	0.148	0.163	0.100	0.124	0.140	0.157	0.095	0.142	0.140	0.102	0.137	0.104	0.094	0.113	0.100	0.103	0.073	0.144	0.099	0.128	0.119	0.102	0.154	0.124	0.122	0.152	0.112	0.112	0.124	0.115	0.133
ENSG00000178522	ILMN_1751092;ILMN_1697611	4	71492581;71507591	+	7.154	-0.071	-0.145	-0.231	-0.682	0.116	0.119	0.155	0.137	0.141	0.157	0.072	0.128	0.120	0.082	0.114	0.128	0.150	0.086	0.124	0.111	0.126	0.105	0.097	0.061	0.090	0.084	0.096	0.093	0.107	0.183	0.120	0.074	0.137	0.116	0.079	0.133	0.132	0.091	0.129	0.077	0.112	0.155	0.070	0.099	0.067	0.118	0.107	0.128	0.103	0.087	0.146	0.119	0.160	0.104	0.048	0.065	0.123	0.202	0.131	0.122	0.084	0.160	0.092	0.082	0.125	0.117	0.100	0.092	0.126	0.120	0.109	0.104	0.094	0.120	0.087
ENSG00000106927	ILMN_1695446	9	115862230;115880536	-	6.809	-0.086	-0.111	-0.257	-0.663	0.114	0.110	0.084	0.135	0.174	0.156	0.086	0.150	0.102	0.174	0.130	0.117	0.130	0.141	0.081	0.100	0.050	0.080	0.120	0.116	0.166	0.138	0.065	0.090	0.116	0.140	0.112	0.097	0.092	0.141	0.201	0.094	0.135	0.086	0.140	0.073	0.113	0.070	0.098	0.114	0.085	0.077	0.138	0.087	0.133	0.178	0.101	0.079	0.077	0.161	0.168	0.086	0.096	0.124	0.140	0.127	0.129	0.113	0.117	0.138	0.097	0.105	0.124	0.053	0.111	0.111	0.158	0.147	0.143	0.132	0.116
ENSG00000110497	ILMN_1662681	11	46374539;46572145	-	7.462	-0.137	-0.239	-0.441	-0.982	0.168	0.177	0.195	0.168	0.104	0.175	0.172	0.143	0.112	0.103	0.145	0.197	0.164	0.195	0.161	0.229	0.170	0.155	0.205	0.158	0.125	0.219	0.173	0.116	0.140	0.179	0.098	0.159	0.103	0.187	0.140	0.169	0.128	0.085	0.143	0.128	0.238	0.095	0.174	0.161	0.122	0.219	0.176	0.236	0.206	0.179	0.200	0.184	0.109	0.162	0.204	0.128	0.180	0.144	0.191	0.100	0.149	0.196	0.140	0.147	0.110	0.085	0.198	0.218	0.177	0.211	0.199	0.175	0.154	0.201	0.181
ENSG00000123505	ILMN_1788462;ILMN_1667994	6	111302679;111323609	+	10.218	-0.027	-0.288	-0.691	-1.272	0.233	0.182	0.181	0.236	0.233	0.278	0.252	0.213	0.242	0.249	0.235	0.222	0.229	0.291	0.241	0.236	0.235	0.245	0.214	0.247	0.215	0.173	0.199	0.214	0.202	0.227	0.227	0.338	0.142	0.200	0.241	0.199	0.199	0.254	0.289	0.238	0.165	0.200	0.251	0.206	0.331	0.204	0.248	0.275	0.232	0.285	0.149	0.228	0.254	0.128	0.335	0.231	0.158	0.235	0.317	0.200	0.299	0.248	0.198	0.296	0.268	0.210	0.261	0.188	0.170	0.162	0.245	0.190	0.301	0.189	0.175
ENSG00000139344	ILMN_1788239	12	94861201;94886500	+	6.895	-0.074	-0.132	-0.264	-0.648	0.112	0.100	0.088	0.176	0.135	0.125	0.138	0.108	0.119	0.132	0.123	0.086	0.094	0.136	0.053	0.131	0.100	0.027	0.094	0.056	0.135	0.087	0.034	0.121	0.077	0.141	0.131	0.096	0.116	0.102	0.170	0.033	0.142	0.109	0.133	0.118	0.082	0.081	0.101	0.114	0.097	0.088	0.117	0.130	0.117	0.103	0.044	0.109	0.169	0.121	0.165	-0.006	0.132	0.087	0.081	0.106	0.130	0.133	0.125	0.109	0.128	0.106	0.190	0.141	0.121	0.161	0.056	0.158	0.124	0.086	0.132
ENSG00000162066	ILMN_1695759	16	2510427;2519732	+	8.426	-0.151	-0.098	-0.100	-0.512	0.078	0.053	0.073	0.204	0.173	0.185	0.075	0.110	0.157	0.063	0.073	0.073	0.128	0.064	0.078	0.089	0.062	0.071	0.047	0.114	0.100	0.116	0.072	0.098	0.085	0.081	0.100	-0.003	0.106	0.041	0.041	0.081	0.077	0.053	0.081	0.044	0.082	0.126	0.131	0.156	0.029	0.096	0.039	0.221	0.099	0.102	0.153	-0.026	0.119	0.130	0.043	0.063	0.018	0.074	0.088	0.164	0.084	-0.130	0.085	0.135	0.078	0.120	-0.018	0.139	-0.028	0.081	-0.004	0.054	0.127	0.039	-0.038
ENSG00000125363	ILMN_2397406	X	11221453;11228794	+	7.169	-0.052	-0.130	-0.244	-0.712	0.124	0.133	0.145	0.059	0.051	0.161	0.141	0.138	0.125	0.097	0.102	0.142	0.144	0.170	0.145	0.052	0.091	0.146	0.140	0.115	0.088	0.099	0.133	0.151	0.089	0.126	0.087	0.110	0.164	0.116	0.074	0.101	0.038	0.124	0.015	0.046	0.129	0.102	0.130	0.111	0.101	0.134	0.133	0.122	0.149	0.126	0.135	0.041	0.139	0.075	0.113	0.133	0.100	0.161	0.056	0.089	0.107	0.150	0.040	0.080	0.177	0.096	0.112	0.101	0.106	0.116	0.132	0.027	-0.001	0.148	0.102
ENSG00000159461	ILMN_1723116;ILMN_1666258	16	54952864;55016945	-	9.613	0.019	-0.061	-0.144	-0.383	0.071	0.063	0.075	0.048	0.079	0.062	0.114	0.073	0.042	0.070	0.044	0.059	0.102	0.093	0.111	0.049	0.035	0.074	0.051	0.075	0.031	0.089	0.071	0.052	0.053	0.044	0.042	0.075	0.041	0.072	0.060	0.087	0.031	0.054	0.055	0.043	0.075	0.039	0.059	0.047	0.067	0.101	0.092	0.054	0.043	0.066	0.013	0.032	0.080	0.064	0.074	0.058	0.109	0.068	0.066	0.050	0.080	0.036	0.046	0.095	0.119	0.082	0.074	0.071	0.006	0.080	0.074	0.003	0.031	0.037	0.070
ENSG00000135409	ILMN_1736412	12	52103907;52111579	+	6.784	-0.053	-0.116	-0.244	-0.661	0.115	0.124	0.107	0.085	0.112	0.097	0.110	0.134	0.135	0.099	0.101	0.103	0.147	0.092	0.151	0.180	0.035	0.136	0.115	0.100	0.155	0.123	0.045	0.084	0.159	0.099	0.154	0.155	0.089	0.127	0.142	0.112	0.146	0.071	0.126	0.054	0.132	0.109	0.092	0.087	0.132	0.081	0.118	0.158	0.131	0.094	0.100	0.100	0.167	0.150	0.188	0.145	0.136	0.068	0.112	0.139	0.185	0.053	0.131	0.060	0.091	0.015	0.093	0.099	0.099	0.137	0.148	0.074	0.114	0.129	0.141
ENSG00000160593	ILMN_1778723	11	117569651;117601019	-	7.856	-0.070	-0.040	-0.085	-0.323	0.053	0.058	0.095	0.063	0.139	0.106	0.138	0.023	0.132	-0.025	0.065	0.119	0.079	0.088	0.047	0.119	0.003	0.031	0.153	0.015	0.091	0.170	-0.017	0.074	0.080	0.056	0.109	0.048	0.007	0.087	0.038	0.061	0.140	0.089	0.005	0.119	0.045	0.127	0.067	0.160	-0.040	0.040	0.087	0.126	0.004	0.203	0.094	0.039	0.061	0.125	-0.098	0.140	0.122	0.028	0.063	0.140	0.115	0.116	0.107	0.114	0.132	0.160	0.137	0.096	0.041	0.113	-0.098	0.059	0.065	-0.030	0.107
ENSG00000181754	ILMN_1765460	1	109850969;109853883	-	7.247	-0.082	-0.132	-0.253	-0.738	0.126	0.051	0.136	0.146	0.111	0.145	0.172	0.089	0.146	0.092	0.126	0.144	0.054	0.031	0.096	0.114	0.131	0.124	0.157	0.225	0.081	0.123	0.107	0.145	0.162	0.114	0.149	0.139	0.115	0.141	0.134	0.160	0.095	0.099	0.113	0.158	0.121	0.071	-0.005	0.151	0.131	0.167	0.122	0.107	0.148	0.073	0.085	0.126	0.148	0.110	0.153	0.124	0.164	0.157	0.077	0.079	0.079	0.145	0.121	0.182	0.068	0.208	0.125	0.127	0.155	0.124	0.088	0.069	0.110	0.165	0.128
ENSG00000139211	ILMN_1725896	12	45755756;45759915	-	6.905	-0.063	-0.155	-0.266	-0.637	0.110	0.142	0.115	0.081	0.117	0.098	0.182	0.092	0.127	0.095	0.141	0.135	0.098	0.122	0.075	0.188	0.099	0.089	0.113	0.125	0.146	0.086	0.052	0.108	0.125	0.129	0.088	0.125	0.096	0.165	0.085	0.125	0.206	0.091	0.162	0.127	0.049	0.133	0.081	0.100	0.081	0.135	0.072	0.091	0.135	0.083	0.148	0.158	0.080	0.091	0.128	0.106	0.080	0.061	0.119	0.118	0.144	0.050	0.140	0.084	0.104	0.104	0.101	0.187	0.084	0.122	0.147	0.074	0.097	0.094	0.103
ENSG00000176020	ILMN_1738233	3	49729280;49736353	-	7.153	-0.020	-0.091	-0.221	-0.658	0.117	0.112	0.086	0.062	0.052	0.118	0.030	0.110	0.106	0.086	0.140	0.110	0.168	0.114	0.150	0.043	0.122	0.135	0.126	0.130	0.131	0.098	0.178	0.111	0.126	0.057	0.145	0.116	0.154	0.091	0.109	0.107	0.158	0.060	0.112	0.151	0.104	0.110	0.070	0.156	0.149	0.117	0.154	0.113	0.074	0.092	0.158	0.133	0.091	0.119	0.122	0.134	0.160	0.130	0.070	0.104	0.146	0.141	0.142	0.065	0.081	0.099	0.057	0.135	0.120	0.157	0.131	0.022	0.132	0.093	0.116
ENSG00000101935	ILMN_1670506;ILMN_1779374;ILMN_2394242	X	109324070;109570117	-	8.009	-0.069	-0.207	-0.248	-0.541	0.090	0.015	0.075	0.107	0.105	0.033	0.082	0.055	0.112	0.130	0.022	0.122	0.106	0.117	0.065	0.129	0.112	0.045	0.132	0.066	0.214	0.056	0.093	0.049	0.116	0.055	0.119	0.087	0.055	0.131	0.057	0.080	0.072	0.093	0.032	0.105	0.037	0.030	0.050	0.081	0.173	0.050	0.146	0.149	0.061	0.095	-0.014	0.100	0.160	0.061	0.135	0.016	0.130	0.097	0.117	0.075	0.142	0.113	0.067	0.072	0.131	0.077	0.127	0.128	0.083	0.174	0.174	0.104	0.192	0.162	0.040
ENSG00000144233	ILMN_1727023	2	128335673;128359966	-	8.372	-0.186	-0.418	-0.716	-1.462	0.251	0.229	0.251	0.223	0.166	0.174	0.243	0.256	0.311	0.316	0.276	0.168	0.142	0.188	0.208	0.234	0.252	0.261	0.224	0.198	0.214	0.236	0.210	0.311	0.253	0.276	0.141	0.323	0.290	0.167	0.224	0.204	0.305	0.294	0.278	0.217	0.238	0.227	0.388	0.213	0.274	0.285	0.314	0.273	0.170	0.233	0.213	0.291	0.197	0.211	0.224	0.249	0.179	0.318	0.237	0.144	0.305	0.197	0.188	0.152	0.195	0.186	0.217	0.288	0.278	0.261	0.319	0.284	0.311	0.381	0.131
ENSG00000166126	ILMN_1683901	14	102458746;102467282	+	7.163	-0.039	-0.103	-0.281	-0.712	0.127	0.110	0.169	0.097	0.116	0.087	0.088	0.178	0.093	0.112	0.069	0.135	0.120	0.187	0.066	0.138	0.129	0.100	0.132	0.112	0.120	0.134	0.139	0.166	0.176	0.137	0.075	0.143	0.107	0.123	0.085	0.168	0.137	0.150	0.120	0.130	0.128	0.107	0.108	0.113	0.115	0.144	0.147	0.105	0.158	0.148	0.085	-0.024	0.146	0.124	0.090	0.103	0.081	0.135	0.134	0.088	0.138	0.100	0.109	0.136	0.135	0.152	0.090	0.087	0.084	0.112	0.123	0.090	0.124	0.117	0.055
ENSG00000139160	ILMN_1750880;ILMN_1754410	12	31703387;31717299	-	7.112	-0.112	-0.155	-0.284	-0.633	0.106	0.075	0.089	0.089	0.025	0.114	0.091	0.115	0.118	0.080	0.072	0.087	0.098	0.051	0.100	0.096	0.052	0.127	0.086	0.086	0.138	0.124	0.110	0.114	0.119	0.077	0.081	0.084	0.143	0.117	0.119	0.129	0.107	0.107	0.136	0.124	0.129	0.116	0.122	0.089	0.144	0.128	0.143	0.092	0.050	0.163	0.134	0.133	0.124	0.020	0.111	0.074	0.103	0.101	0.101	0.062	0.072	0.094	0.138	0.096	0.077	0.061	0.165	0.094	0.129	0.119	0.132	0.137	0.138	0.140	0.105
ENSG00000126016	ILMN_1792409	X	111904386;111970699	-	8.021	-0.105	-0.132	-0.220	-0.463	0.076	0.095	0.080	0.131	0.141	0.037	0.029	0.076	0.035	0.108	0.047	0.071	0.114	0.018	0.049	0.088	0.083	0.117	0.039	0.107	0.119	0.085	0.067	0.060	0.047	0.072	0.129	0.065	0.063	0.017	0.067	0.067	0.099	0.070	0.071	0.006	0.078	0.085	0.018	0.066	0.099	-0.020	0.021	0.106	0.157	0.117	0.066	0.046	0.013	0.099	0.136	0.011	0.118	0.120	0.052	0.117	0.144	0.088	0.069	0.026	0.037	0.087	0.082	0.070	0.057	0.094	-0.046	0.080	-0.002	0.066	0.115
ENSG00000133805	ILMN_1774447;ILMN_1660854;ILMN_1665307	11	10428799;10485702	+	7.066	-0.135	-0.206	-0.372	-0.784	0.132	0.119	0.126	0.156	0.117	0.146	0.157	0.073	0.099	0.105	0.131	0.150	0.060	0.165	0.135	0.116	0.120	0.127	0.110	0.122	0.156	0.111	0.097	0.110	0.121	0.182	0.110	0.149	0.145	0.155	0.113	0.126	0.122	0.127	0.161	0.169	0.130	0.057	0.097	0.113	0.071	0.139	0.140	0.086	0.131	0.164	0.099	0.145	0.169	0.126	0.193	0.133	0.119	0.109	0.101	0.121	0.109	0.081	0.074	0.120	0.182	0.122	0.145	0.139	0.110	0.064	0.179	0.200	0.101	0.124	0.163
ENSG00000078053	ILMN_1685834;ILMN_1725297	7	38389831;38637545	-	7.010	-0.063	-0.107	-0.261	-0.648	0.113	0.083	0.153	0.077	0.146	0.143	0.122	0.110	0.104	0.130	0.125	0.076	0.110	0.101	0.101	0.123	0.130	0.088	0.127	0.134	0.063	0.105	0.115	0.110	0.130	0.116	0.116	0.098	0.067	0.140	0.165	0.092	0.095	0.093	0.112	0.104	0.104	0.133	0.116	0.137	0.103	0.143	0.128	0.102	0.108	0.138	0.146	0.112	0.108	0.095	0.137	0.122	0.130	0.121	0.122	0.131	0.169	0.089	0.115	0.124	0.138	0.113	0.077	0.121	0.109	0.113	0.129	0.109	0.121	0.107	0.119
ENSG00000145020	ILMN_1665331	3	49429215;49435016	-	9.578	0.022	0.028	0.180	-0.051	0.005	0.020	0.093	0.037	-0.049	0.026	-0.052	0.018	-0.004	-0.072	-0.005	-0.020	0.025	0.008	0.105	0.088	0.058	-0.024	0.002	0.021	0.005	-0.009	-0.018	0.053	-0.003	-0.026	0.040	-0.058	0.022	0.025	0.006	0.080	-0.101	-0.050	0.034	-0.049	0.012	-0.012	-0.012	0.022	-0.040	-0.030	-0.038	0.033	0.051	0.017	0.116	-0.034	0.030	0.032	0.009	0.053	0.102	0.035	0.056	0.063	0.004	0.019	-0.037	-0.055	0.013	-0.078	0.011	0.026	0.016	-0.007	0.030	0.024	0.049	0.050	0.002
ENSG00000187689	ILMN_1713927	4	71418886;71433048	+	6.744	-0.088	-0.109	-0.243	-0.665	0.114	0.118	0.126	0.149	0.082	0.069	0.111	0.116	0.097	0.107	0.117	0.153	0.083	0.117	0.143	0.095	0.122	0.136	0.113	0.130	0.125	0.138	0.122	0.128	0.111	0.071	0.141	0.099	0.109	0.114	0.125	0.126	0.090	0.157	0.130	0.115	0.132	0.115	0.130	0.124	0.091	0.122	0.146	0.090	0.098	0.161	0.108	0.102	0.159	0.088	0.138	0.090	0.107	0.113	0.156	0.090	0.158	0.104	0.117	0.126	0.129	0.092	0.143	0.130	0.107	0.102	0.104	0.096	0.087	0.151	0.084
ENSG00000197839	ILMN_1694882;ILMN_2073157	1	103898844;103923670	+	7.706	-0.088	-0.103	-0.052	-0.332	0.050	0.048	0.001	0.053	0.047	0.113	-0.020	0.081	0.025	0.084	0.025	0.026	0.062	0.044	0.029	0.070	0.088	0.115	0.030	0.114	0.068	0.033	0.073	0.022	0.037	0.025	-0.054	0.061	0.065	0.107	0.104	0.065	0.062	0.005	0.047	0.028	0.089	0.048	0.139	0.048	0.089	-0.011	-0.023	0.057	0.068	0.059	0.018	0.036	0.081	0.053	0.034	-0.014	0.025	0.059	0.036	0.036	0.035	0.075	0.054	0.005	0.054	0.025	0.058	0.013	0.116	0.054	0.081	0.023	0.047	0.055	0.064
ENSG00000141552	ILMN_2343563;ILMN_1753773;ILMN_1722102	17	77442894;77451655	+	9.036	-0.112	-0.110	-0.090	-0.392	0.060	0.032	0.082	0.039	0.019	0.062	0.057	0.052	0.081	0.079	0.043	0.129	0.027	0.064	0.037	0.090	0.044	0.035	0.067	0.058	0.065	0.093	0.050	0.058	0.082	0.096	0.065	0.054	0.058	0.032	0.038	0.106	0.087	0.119	0.056	0.069	0.069	0.004	0.047	0.072	0.093	0.014	0.036	0.009	0.066	0.070	0.028	-0.001	0.043	0.038	0.026	0.075	0.050	0.050	0.036	0.116	0.107	0.071	0.108	0.038	0.009	0.065	0.012	0.080	-0.002	0.064	0.036	0.070	0.025	0.012	0.045
ENSG00000129055	ILMN_1793894	3	135679239;135687519	-	12.010	-0.029	-0.085	-0.270	-0.751	0.135	0.105	0.143	0.086	0.171	0.135	0.133	0.161	0.197	0.148	0.144	0.128	0.136	0.145	0.157	0.138	0.166	0.079	0.134	0.135	0.148	0.146	0.119	0.128	0.131	0.117	0.145	0.169	0.114	0.111	0.096	0.040	0.105	0.120	0.102	0.132	0.122	0.118	0.106	0.147	0.170	0.089	0.147	0.177	0.121	0.156	0.083	0.131	0.132	0.087	0.161	0.101	0.124	0.122	0.159	0.137	0.154	0.113	0.156	0.171	0.136	0.156	0.144	0.118	0.090	0.144	0.149	0.125	0.112	0.119	0.110
ENSG00000176248	ILMN_1733096;ILMN_1813243	9	139189056;139202878	-	7.448	-0.037	-0.076	-0.183	-0.556	0.097	0.092	0.072	0.010	0.122	0.109	0.025	0.114	0.164	0.129	0.094	0.111	0.117	0.080	0.116	0.085	0.082	0.081	0.080	0.083	0.110	0.123	0.087	0.069	0.054	0.104	0.103	0.105	0.109	0.071	0.093	0.148	0.099	0.066	0.120	0.068	0.127	0.136	0.111	0.126	0.097	0.107	0.057	0.129	0.134	0.098	0.142	0.101	0.095	0.040	0.074	0.027	0.152	0.142	0.054	0.137	0.034	0.138	0.051	0.093	0.062	0.092	0.081	0.086	0.121	0.137	0.097	0.061	0.053	0.102	0.031
ENSG00000053900	ILMN_1802973	4	24987945;25029217	+	10.392	-0.112	-0.158	-0.333	-0.899	0.154	0.119	0.202	0.203	0.121	0.180	0.168	0.142	0.081	0.152	0.164	0.184	0.153	0.123	0.184	0.100	0.125	0.083	0.206	0.123	0.121	0.216	0.132	0.145	0.162	0.104	0.213	0.112	0.197	0.147	0.173	0.246	0.160	0.100	0.078	0.153	0.146	0.131	0.098	0.134	0.077	0.211	0.157	0.154	0.141	0.106	0.195	0.078	0.159	0.196	0.110	0.153	0.204	0.124	0.111	0.149	0.178	0.154	0.164	0.144	0.180	0.108	0.154	0.179	0.081	0.177	0.101	0.121	0.102	0.122	0.112
ENSG00000089053	ILMN_1723177	12	120230543;120274585	-	11.723	-0.048	-0.039	-0.122	-0.434	0.075	0.049	0.024	0.091	0.090	0.048	0.105	0.083	0.054	0.058	0.070	0.135	0.069	0.094	0.101	0.027	0.019	0.052	0.061	0.063	0.061	0.100	0.081	0.078	0.071	0.062	0.133	0.066	0.061	0.113	0.072	0.107	0.103	0.082	0.055	0.097	0.070	0.045	0.048	0.038	0.032	0.070	0.075	0.069	0.045	0.027	0.045	0.096	0.067	0.073	0.099	0.112	0.124	0.090	0.069	0.091	0.105	0.118	0.074	0.054	0.077	0.076	0.069	0.052	0.065	0.088	0.032	0.102	0.031	0.062	0.056
ENSG00000196510	ILMN_2199284	12	109295666;109325868	-	7.950	-0.049	-0.054	-0.082	-0.455	0.077	0.076	0.050	0.189	0.113	0.134	0.215	0.045	0.102	0.100	0.061	0.171	0.089	0.218	0.082	0.146	0.090	0.102	0.079	0.168	0.078	0.016	0.045	-0.009	0.098	0.077	0.062	0.110	0.076	0.104	0.157	0.092	0.051	0.096	0.059	0.128	0.048	0.038	0.048	0.087	0.108	-0.025	0.181	0.041	0.058	0.163	-0.006	0.100	0.045	0.011	0.123	0.092	0.066	0.088	0.031	0.061	0.099	0.053	0.132	0.052	0.075	0.096	0.084	0.013	-0.003	0.073	0.119	0.123	0.041	0.057	0.209
ENSG00000181784	ILMN_1696974;ILMN_2294976;ILMN_2239408;ILMN_2408572;ILMN_1776602;ILMN_2294978	14	20222211;20238597	+	7.232	-0.034	-0.113	-0.243	-0.734	0.129	0.148	0.085	0.141	0.128	0.145	0.161	0.060	0.158	0.133	0.153	0.181	0.086	0.139	0.108	0.149	0.134	0.103	0.135	0.142	0.156	0.121	0.121	0.116	0.148	0.129	0.089	0.161	0.116	0.159	0.088	0.103	0.150	0.127	0.144	0.157	0.136	0.125	0.090	0.117	0.115	0.135	0.153	0.077	0.149	0.152	0.112	0.111	0.118	0.143	0.117	0.165	0.123	0.149	0.123	0.146	0.119	0.134	0.120	0.123	0.128	0.149	0.134	0.108	0.114	0.097	0.117	0.135	0.057	0.066	0.049
ENSG00000214274	ILMN_1760727	14	20222612;20232178	+	8.550	0.055	0.020	-0.134	-0.749	0.139	0.078	0.145	0.118	0.188	0.143	0.050	0.137	0.176	0.036	0.171	0.192	0.115	0.147	0.183	0.102	0.089	0.095	0.153	0.124	0.143	0.020	0.155	0.157	0.085	0.117	0.233	0.145	0.040	0.130	0.138	0.191	0.240	0.184	0.007	0.146	0.177	0.174	0.008	0.071	0.174	0.085	0.139	0.237	0.077	0.150	0.145	0.105	0.161	0.059	0.063	0.169	0.146	0.123	0.146	0.155	0.041	0.173	0.107	0.141	0.074	0.172	0.112	0.134	0.061	0.246	0.086	0.072	0.150	0.083	0.073
ENSG00000013523	ILMN_1665871	14	76323340;76348983	-	8.584	-0.132	-0.143	-0.172	-0.489	0.077	0.054	-0.015	0.018	0.032	0.111	0.034	0.056	0.081	0.056	0.058	0.090	0.161	0.145	0.167	0.095	0.160	0.044	0.065	0.064	0.090	0.120	0.094	0.078	0.030	0.067	0.149	0.033	0.092	0.107	0.072	0.097	0.066	0.082	0.101	0.065	0.074	0.055	0.030	0.091	0.034	0.062	0.087	0.064	0.080	0.030	0.148	0.060	0.052	0.122	0.110	0.115	0.084	0.082	0.115	0.156	0.058	0.087	0.138	0.091	0.120	-0.003	0.084	0.045	0.030	0.127	0.081	0.089	0.006	0.011	0.024
ENSG00000174606	ILMN_1736340	1	211232146;211255791	-	10.428	-0.210	-0.258	-0.247	-0.490	0.070	0.104	0.084	0.109	0.066	0.060	0.062	0.075	0.088	0.144	0.056	0.104	0.029	0.061	0.055	0.071	0.125	0.093	0.077	0.098	0.041	0.036	0.042	0.079	0.113	0.096	0.052	0.068	0.083	0.052	0.123	0.027	0.044	0.058	0.115	0.057	0.069	0.046	0.088	0.086	0.080	0.029	0.043	0.099	0.136	0.104	0.097	0.109	0.061	0.095	0.107	0.078	0.131	0.064	0.052	0.101	0.062	0.061	0.101	0.087	0.040	0.031	0.053	0.064	0.121	0.059	0.073	0.056	0.023	0.056	0.085
ENSG00000154188	ILMN_1677723;ILMN_2086890	8	108330898;108579459	-	7.288	-0.057	-0.143	-0.297	-0.692	0.121	0.113	0.116	0.059	0.131	0.141	0.060	0.139	0.076	0.079	0.100	0.140	0.111	0.119	0.113	0.127	0.146	0.105	0.063	0.137	0.104	0.116	0.134	0.128	0.090	0.170	0.131	0.019	0.087	0.117	0.138	0.068	0.112	0.155	0.123	0.125	0.115	0.104	0.093	0.125	0.114	0.163	0.059	0.141	0.125	0.078	0.089	0.063	0.159	0.149	0.145	0.125	0.095	0.119	0.125	0.135	0.128	0.121	0.129	0.117	0.128	0.059	0.136	0.135	0.071	0.136	0.093	0.104	0.128	0.092	0.054
ENSG00000116194	ILMN_1669773	1	177085293;177106838	-	7.165	-0.104	-0.183	-0.253	-0.673	0.112	0.091	0.083	0.134	0.135	0.109	0.135	0.184	0.089	0.132	0.071	0.108	0.208	0.121	0.092	0.104	0.146	0.105	0.115	0.117	0.084	0.080	0.101	0.089	0.099	0.081	0.082	0.062	0.133	0.026	0.157	0.103	0.128	0.108	0.106	0.103	0.118	0.148	0.135	0.100	0.129	0.087	0.151	0.162	0.056	0.092	0.112	0.108	0.145	0.104	0.124	0.086	0.106	0.158	0.154	0.133	0.075	0.121	0.153	0.061	0.076	0.133	0.024	0.097	0.091	0.077	0.159	0.109	0.084	0.187	0.102
ENSG00000136859	ILMN_1772612	9	128889448;128924865	-	7.170	-0.060	-0.181	-0.339	-0.859	0.150	0.084	0.207	0.086	0.176	0.151	0.140	0.093	0.108	0.113	0.217	0.116	0.013	0.228	0.108	0.187	0.162	0.163	0.115	0.127	0.132	0.274	0.108	0.154	0.173	0.142	0.138	0.137	0.097	0.125	0.131	0.107	0.161	0.131	0.129	0.148	0.127	0.117	0.069	0.096	0.118	0.149	0.141	0.075	0.180	0.169	0.165	0.100	0.093	0.157	0.141	0.169	0.113	0.129	0.175	0.102	0.138	0.103	0.156	0.190	0.191	0.178	0.130	0.168	0.138	0.195	0.111	0.113	0.131	0.117	0.133
ENSG00000132855	ILMN_2143220	1	62835774;62843768	+	7.217	-0.100	-0.144	-0.290	-0.687	0.117	0.089	0.141	0.114	0.133	0.134	0.137	0.129	0.151	0.075	0.094	0.083	0.112	0.136	0.046	0.081	0.083	0.164	0.091	0.147	0.065	0.129	0.147	0.128	0.088	0.092	0.098	0.117	0.104	0.117	0.159	0.164	0.128	0.103	0.052	0.118	0.098	0.139	0.124	0.139	0.086	0.116	0.038	0.109	0.194	0.104	0.091	0.055	0.108	0.100	0.070	0.093	0.145	0.121	0.154	0.140	0.094	0.047	0.096	0.144	0.087	0.104	0.157	0.100	0.169	0.130	0.125	0.142	0.126	0.086	0.161
ENSG00000167772	ILMN_1674376;ILMN_2386444;ILMN_1707727	19	8335010;8345257	+	7.082	0.008	-0.133	-0.316	-0.782	0.142	0.106	0.100	0.137	0.171	0.075	0.162	0.164	0.055	0.189	0.124	0.184	0.112	0.139	0.136	0.140	0.107	0.111	0.184	0.148	0.134	0.132	0.150	0.119	0.147	0.155	0.130	0.129	0.128	0.172	0.137	0.072	0.141	0.135	0.150	0.166	0.123	0.113	0.149	0.098	0.099	0.121	0.162	0.056	0.300	0.122	0.209	0.176	0.076	0.194	0.147	0.117	0.163	0.211	0.107	0.098	0.132	0.167	0.097	0.155	0.212	0.165	0.186	0.171	0.136	0.188	0.155	0.197	0.246	0.124	0.222
ENSG00000187151	ILMN_2166696	11	101266615;101292465	-	7.148	-0.026	-0.127	-0.221	-0.700	0.123	0.129	0.140	0.115	0.107	0.077	0.129	0.082	0.163	0.123	0.103	0.169	0.123	0.104	0.140	0.080	0.150	0.160	0.032	0.114	0.111	0.098	0.146	0.065	0.053	0.084	0.125	0.145	0.126	0.063	0.060	0.152	0.081	0.096	0.126	0.063	0.112	0.138	0.129	0.102	0.132	0.120	0.125	0.112	0.161	0.131	0.096	0.126	0.185	0.094	0.129	0.129	0.146	0.139	0.130	0.086	0.110	0.090	0.130	0.152	0.049	0.109	0.099	0.120	0.096	0.134	0.109	0.062	0.084	0.131	0.135
ENSG00000130812	ILMN_1725518	19	10064014;10074472	-	10.588	-0.028	-0.090	-0.044	-0.188	0.029	0.084	0.017	0.062	0.025	0.008	0.005	0.049	0.024	0.033	0.030	0.092	0.077	-0.009	0.003	0.104	0.107	0.019	0.037	0.025	0.054	0.069	0.056	-0.004	0.054	-0.029	0.036	0.021	0.065	0.081	0.039	0.079	0.118	0.036	0.070	-0.013	0.042	0.007	0.030	0.093	-0.027	0.042	0.005	-0.013	0.055	-0.032	0.033	-0.029	0.029	0.063	0.071	0.070	0.070	0.004	-0.012	0.077	0.028	0.087	0.025	0.088	0.049	0.015	0.011	0.037	0.032	0.055	0.014	0.018	-0.042	0.010	0.023
ENSG00000029534	ILMN_1684694	8	41629900;41873155	-	7.414	-0.086	-0.182	-0.313	-0.782	0.134	0.155	0.118	0.107	0.061	0.158	0.156	0.041	0.132	0.164	0.059	0.107	0.149	0.202	0.121	0.148	0.052	0.099	0.148	0.105	0.092	0.192	0.129	0.126	0.090	0.125	0.128	0.132	0.167	0.123	0.052	0.150	0.195	0.054	0.143	0.135	0.117	0.154	0.060	0.106	0.106	0.080	0.032	0.168	0.025	0.058	0.162	0.114	0.074	0.170	0.183	0.080	0.151	0.096	0.086	0.107	0.145	0.096	0.115	0.153	0.171	0.187	0.053	0.150	0.146	0.087	-0.003	0.077	0.077	0.126	0.195
ENSG00000145362	ILMN_1776363;ILMN_1652729	4	114190280;114529333	+	7.007	-0.091	-0.157	-0.270	-0.695	0.118	0.127	0.123	0.092	0.120	0.126	0.153	0.122	0.135	0.189	0.149	0.142	0.074	0.122	0.100	0.147	0.094	0.144	0.113	0.125	0.080	0.093	0.151	0.097	0.134	0.106	0.106	0.127	0.137	0.139	0.103	0.126	0.107	0.155	0.132	0.131	0.103	0.121	0.104	0.104	0.109	0.107	0.131	0.136	0.131	0.188	0.130	0.088	0.132	0.103	0.142	0.108	0.115	0.094	0.125	0.084	0.107	0.081	0.160	0.120	0.135	0.126	0.129	0.138	0.119	0.123	0.139	0.094	0.117	0.111	0.122
ENSG00000151150	ILMN_1661875;ILMN_2390609;ILMN_1651943	10	61458164;61819494	-	7.351	-0.092	-0.141	-0.252	-0.676	0.115	0.099	0.128	0.107	0.127	0.072	0.086	0.123	0.125	0.088	0.118	0.100	0.126	0.122	0.087	0.109	0.130	0.126	0.104	0.114	0.100	0.121	0.100	0.104	0.140	0.093	0.111	0.108	0.130	0.118	0.061	0.113	0.149	0.132	0.084	0.100	0.121	0.093	0.113	0.160	0.089	0.122	0.133	0.110	0.131	0.041	0.124	0.100	0.130	0.120	0.123	0.111	0.094	0.111	0.135	0.098	0.087	0.103	0.124	0.147	0.082	0.144	0.108	0.099	0.054	0.149	0.144	0.119	0.160	0.094	0.128
ENSG00000151687	ILMN_2112829	2	190249674;190319615	+	6.861	-0.082	-0.167	-0.276	-0.678	0.116	0.128	0.166	0.107	-0.013	0.081	0.098	0.126	0.155	0.113	0.101	0.110	0.126	0.087	0.073	0.123	0.104	0.131	0.089	0.101	0.130	0.144	0.077	0.091	0.149	0.104	0.075	0.125	0.145	0.129	0.131	0.126	0.137	0.139	0.068	0.114	0.140	0.103	0.153	0.117	0.084	0.148	0.120	0.126	0.131	0.145	0.149	0.126	0.112	0.142	0.161	0.098	0.144	0.140	0.118	0.135	0.119	0.115	0.117	0.095	0.034	0.109	0.190	0.099	0.111	0.122	0.132	0.200	0.113	0.124	0.138
ENSG00000166839	ILMN_1813139	15	62991153;63038092	+	9.072	0.005	0.013	0.151	0.005	-0.005	-0.008	-0.026	0.050	-0.084	-0.030	0.012	-0.012	-0.049	0.018	-0.016	-0.002	-0.009	-0.007	-0.027	-0.022	-0.042	0.030	0.034	0.009	0.032	0.043	-0.053	-0.052	-0.025	0.031	-0.009	-0.042	0.016	0.013	0.093	0.008	0.020	-0.028	0.019	-0.057	0.007	-0.055	-0.023	0.028	-0.001	-0.016	-0.007	-0.022	0.002	-0.018	0.020	0.007	-0.005	0.087	0.149	0.003	0.026	-0.041	-0.008	0.040	-0.023	-0.049	0.009	0.005	0.039	-0.021	0.020	0.012	0.028	-0.070	-0.024	-0.041	-0.044	0.014	-0.040
ENSG00000185722	ILMN_1794470;ILMN_1735364	17	4013413;4114023	-	8.166	-0.145	-0.317	-0.541	-0.938	0.160	0.125	0.120	0.169	0.034	0.199	0.122	0.152	0.187	0.175	0.139	0.162	0.169	0.130	0.186	0.144	0.117	0.143	0.194	0.165	0.156	0.174	0.161	0.144	0.195	0.179	0.197	0.122	0.104	0.193	0.177	0.161	0.206	0.174	0.163	0.160	0.151	0.121	0.146	0.125	0.131	0.141	0.190	0.151	0.089	0.146	0.184	0.164	0.180	0.225	0.159	0.200	0.201	0.119	0.139	0.154	0.137	0.166	0.139	0.195	0.190	0.236	0.140	0.190	0.183	0.187	0.124	0.163	0.152	0.141	0.154
ENSG00000131503	ILMN_2341382;ILMN_1766560;ILMN_2197225	5	139761612;139909347	+	7.727	-0.005	-0.139	-0.226	-0.580	0.103	-0.007	0.151	0.119	0.044	0.182	0.110	0.119	0.123	0.175	0.121	0.109	0.096	0.168	0.103	0.094	0.150	0.176	0.065	0.108	0.095	0.027	0.116	0.077	0.101	0.087	0.093	0.106	0.063	0.173	0.097	0.148	0.180	0.114	0.012	0.056	0.100	0.056	0.023	0.150	0.137	0.091	0.117	0.065	0.079	0.065	0.086	0.059	0.147	-0.004	0.134	0.138	0.146	0.107	0.067	0.097	0.058	0.119	0.094	0.145	0.147	0.126	0.088	0.117	0.096	0.130	0.142	0.133	0.065	0.164	0.112
ENSG00000001629	ILMN_3241218	7	91713483;91868634	+	11.057	-0.071	-0.187	-0.343	-0.750	0.130	0.115	0.136	0.148	0.080	0.098	0.212	0.116	0.082	0.129	0.121	0.097	0.121	0.144	0.173	0.099	0.112	0.132	0.131	0.163	0.138	0.192	0.134	0.145	0.193	0.142	0.096	0.152	0.128	0.149	0.129	0.141	0.166	0.108	0.104	0.107	0.148	0.099	0.106	0.097	0.168	0.125	0.103	0.125	0.124	0.153	0.126	0.114	0.132	0.133	0.148	0.157	0.122	0.104	0.172	0.100	0.135	0.113	0.104	0.129	0.123	0.150	0.184	0.164	0.109	0.148	0.127	0.150	0.099	0.090	0.103
ENSG00000160117	ILMN_3243457;ILMN_1751744	19	17253453;17259455	+	7.305	-0.091	-0.146	-0.313	-0.765	0.132	0.118	0.113	0.166	0.137	0.145	0.140	0.189	0.162	0.135	0.102	0.122	0.128	0.104	0.153	0.122	0.128	0.192	0.121	0.119	0.188	0.142	0.153	0.113	0.148	0.133	0.149	0.114	0.159	0.105	0.104	0.144	0.034	0.110	0.162	0.094	0.120	0.180	0.105	0.132	0.149	0.137	0.105	0.132	0.133	0.148	0.173	0.118	0.140	0.138	0.117	0.158	0.154	0.126	0.072	0.145	0.104	0.163	0.121	0.149	0.096	0.148	0.164	0.157	0.108	0.124	0.144	0.138	0.145	0.181	0.094
ENSG00000176915	ILMN_3249608	12	131812327;131848524	-	9.898	0.005	-0.083	-0.200	-0.698	0.125	0.207	0.128	0.164	0.127	0.111	0.182	0.187	0.105	0.149	0.136	0.171	0.179	0.192	0.112	0.032	0.127	0.086	0.223	0.111	0.133	0.121	0.149	0.071	0.119	0.176	0.095	0.135	0.087	0.169	0.175	0.217	0.146	0.143	0.101	0.110	0.178	0.169	0.045	0.063	0.164	0.129	0.102	0.110	0.133	0.124	0.172	0.122	0.141	0.179	0.198	0.242	0.168	0.091	0.064	0.146	0.054	0.111	0.121	0.137	0.124	0.110	0.114	0.194	0.091	0.174	0.150	0.070	0.100	0.048	0.110
ENSG00000144504	ILMN_1675483;ILMN_2251062	2	241067511;241149200	-	7.541	-0.083	-0.180	-0.343	-0.749	0.130	0.091	0.132	0.139	0.107	0.154	0.126	0.121	0.127	0.105	0.097	0.094	0.080	0.145	0.171	0.133	0.147	0.111	0.141	0.142	0.133	0.153	0.081	0.111	0.161	0.153	0.153	0.091	0.134	0.159	0.151	0.064	0.142	0.089	0.125	0.154	0.074	0.138	0.115	0.099	0.108	0.134	0.145	0.101	0.145	0.140	0.164	0.115	0.118	0.179	0.141	0.165	0.129	0.085	0.071	0.142	0.154	0.120	0.081	0.124	0.111	0.120	0.059	0.114	0.085	0.184	0.107	0.171	0.091	0.087	0.123
ENSG00000164331	ILMN_1687351	5	72883918;72897254	-	10.330	-0.106	-0.157	-0.358	-0.803	0.139	0.148	0.165	0.149	0.103	0.133	0.173	0.138	0.177	0.146	0.128	0.163	0.161	0.189	0.198	0.171	0.132	0.128	0.160	0.257	0.190	0.122	0.152	0.179	0.238	0.138	0.169	0.151	0.129	0.120	0.133	0.118	0.147	0.172	0.131	0.193	0.131	0.053	0.187	0.116	0.160	0.159	0.134	0.151	0.139	0.259	0.056	0.147	0.165	0.126	0.114	0.145	0.196	0.163	0.108	0.146	0.196	0.159	0.131	0.174	0.205	0.144	0.211	0.173	0.097	0.159	0.183	0.128	0.137	0.159	0.081
ENSG00000148677	ILMN_1716264	10	92661836;92671012	-	7.232	-0.114	-0.130	-0.297	-0.679	0.116	0.125	0.138	0.103	0.123	0.065	0.031	0.153	0.123	0.108	0.160	0.070	0.101	0.159	0.133	0.093	0.185	0.112	0.057	0.047	0.165	0.035	0.137	0.094	0.167	0.062	0.072	0.069	0.058	0.128	0.123	0.063	-0.046	0.133	0.059	0.127	0.136	0.110	0.106	0.084	0.121	0.153	0.022	0.161	0.109	0.133	0.113	0.089	0.145	0.111	0.099	0.147	0.084	0.108	0.091	0.061	0.064	0.142	0.047	0.134	0.073	0.125	0.126	0.124	0.127	0.074	0.102	0.129	0.129	0.061	0.091
ENSG00000088448	ILMN_1711828;ILMN_2115218	13	110328887;110365417	-	9.373	-0.114	-0.073	-0.112	-0.391	0.061	0.125	0.049	0.036	0.055	-0.002	0.042	0.109	0.044	0.163	0.041	-0.003	0.039	0.038	0.005	0.063	-0.009	0.090	0.057	0.083	0.083	0.047	0.092	0.097	0.016	0.036	-0.023	0.147	0.140	0.019	0.144	0.028	0.037	0.022	0.116	0.009	0.127	0.030	0.179	0.055	0.098	0.060	0.090	0.048	0.082	0.038	0.101	0.084	0.013	0.103	0.029	0.033	0.002	0.082	0.031	0.021	0.086	0.007	-0.006	-0.018	0.035	0.029	0.048	0.064	0.176	0.052	0.115	0.010	0.121	0.159	-0.019
ENSG00000167522	ILMN_1690465	16	87861535;88084470	-	7.272	-0.103	-0.110	-0.299	-0.660	0.114	0.044	0.124	0.042	0.109	0.145	0.143	0.143	0.095	0.108	0.020	0.125	0.134	0.149	0.069	0.092	0.115	0.168	0.078	0.062	0.130	0.022	0.110	0.144	0.063	0.055	0.123	0.136	0.102	0.100	0.136	0.145	0.128	0.146	0.110	0.075	0.164	0.156	0.050	0.128	0.099	0.084	-0.007	0.093	0.096	0.135	0.117	0.096	0.091	0.077	0.067	0.161	0.081	0.167	0.144	0.091	0.143	0.096	0.122	0.067	-0.005	0.047	0.110	0.123	0.158	0.102	0.073	0.098	0.154	0.166	0.143
ENSG00000101745	ILMN_1661833	18	9126757;9275206	+	9.016	-0.269	-0.729	-1.470	-1.925	0.341	0.433	0.311	0.228	0.373	0.309	0.262	0.339	0.341	0.464	0.258	0.379	0.279	0.324	0.315	0.318	0.364	0.345	0.272	0.323	0.279	0.273	0.369	0.394	0.382	0.368	0.265	0.288	0.293	0.295	0.351	0.342	0.356	0.394	0.475	0.247	0.297	0.361	0.417	0.345	0.334	0.295	0.290	0.437	0.303	0.351	0.271	0.452	0.343	0.318	0.411	0.386	0.337	0.431	0.338	0.330	0.349	0.327	0.318	0.310	0.289	0.199	0.328	0.422	0.257	0.393	0.406	0.292	0.333	0.323	0.303
ENSG00000076513	ILMN_1689908	12	108921617;108961614	+	11.518	0.001	-0.042	-0.105	-0.494	0.088	0.101	0.083	0.112	0.109	0.034	0.073	0.077	0.111	0.125	0.080	0.087	0.107	0.051	0.105	0.097	0.073	0.121	0.096	0.089	0.081	0.126	0.093	0.100	0.053	0.081	0.044	0.077	0.054	0.075	0.053	0.119	0.086	0.045	0.156	0.086	0.147	0.102	0.049	0.072	0.063	0.101	0.109	0.103	0.064	0.049	0.062	0.111	0.074	0.055	0.059	0.119	0.084	0.116	0.109	0.097	0.115	0.073	0.106	0.087	0.133	0.090	0.138	0.086	0.112	0.049	0.066	0.064	0.015	0.058	0.063
ENSG00000198720	ILMN_1794070	17	24944611;24965904	+	7.241	-0.066	-0.175	-0.277	-0.668	0.115	0.129	0.047	0.099	0.077	0.009	0.133	0.086	0.092	0.073	0.109	0.166	0.133	0.011	0.080	0.103	0.127	0.155	0.071	0.086	0.184	0.137	0.141	0.055	0.100	0.123	0.084	0.170	0.125	0.061	0.104	0.167	0.099	0.129	0.095	0.098	0.146	0.139	0.058	0.158	0.107	0.096	-0.038	0.121	0.119	0.048	0.097	0.098	0.114	0.113	0.036	0.136	0.123	0.095	0.122	0.105	0.128	0.085	0.110	0.167	0.181	0.150	0.117	0.098	0.150	0.149	0.013	0.058	0.127	0.148	0.140
ENSG00000118454	ILMN_2148507	1	70500137;70592993	-	8.894	0.044	-0.061	-0.130	-0.564	0.103	0.121	0.045	0.110	0.028	0.101	0.154	0.092	0.097	0.141	0.143	0.110	0.075	0.153	0.102	0.036	0.123	0.146	0.148	0.156	0.106	0.103	0.091	0.078	0.138	0.049	0.050	0.257	0.072	0.143	0.114	0.082	0.157	0.095	0.023	0.143	0.085	0.063	0.097	0.101	0.169	0.164	0.137	0.170	0.046	0.129	0.103	0.102	0.050	0.082	0.103	0.051	0.075	0.148	0.101	0.112	0.132	0.153	0.079	0.087	0.204	0.093	0.064	0.139	0.131	0.028	0.086	0.099	0.049	0.076	0.090
ENSG00000134461	ILMN_1675435;ILMN_1659156;ILMN_2353431	10	5943696;5971807	-	7.899	-0.095	-0.099	-0.299	-0.794	0.138	0.102	0.128	0.158	0.220	0.050	0.197	0.135	0.187	0.220	0.233	0.178	0.099	0.167	0.113	0.155	0.145	0.102	0.110	0.028	0.115	0.135	0.158	0.226	0.107	0.070	0.136	0.145	0.135	0.099	0.180	0.226	0.210	0.103	0.139	0.193	0.243	0.123	0.088	0.080	0.111	0.186	0.157	0.124	0.164	0.176	0.181	0.087	0.101	0.141	0.153	0.068	0.142	0.165	0.165	0.183	0.099	0.093	0.157	0.198	0.163	0.112	0.149	0.240	0.090	0.209	0.059	0.133	0.130	0.148	0.077
ENSG00000132466	ILMN_1787064;ILMN_2406335;ILMN_1712019	4	74159368;74343366	-	8.277	-0.154	-0.293	-0.674	-1.502	0.263	0.302	0.175	0.283	0.294	0.257	0.196	0.234	0.283	0.301	0.230	0.162	0.198	0.235	0.272	0.193	0.235	0.232	0.273	0.163	0.177	0.133	0.294	0.281	0.249	0.214	0.111	0.319	0.295	0.192	0.236	0.239	0.242	0.281	0.246	0.236	0.320	0.287	0.300	0.315	0.311	0.196	0.242	0.313	0.241	0.310	0.242	0.361	0.184	0.200	0.206	0.292	0.172	0.318	0.305	0.217	0.255	0.238	0.345	0.138	0.226	0.216	0.180	0.277	0.342	0.292	0.295	0.154	0.334	0.297	0.218
ENSG00000180071	ILMN_3190486	9	38533249;38610657	-	6.989	-0.157	-0.188	-0.232	-0.640	0.102	0.165	0.100	0.130	0.066	0.095	0.114	0.067	0.067	0.114	0.126	0.110	0.056	0.100	0.133	0.076	0.123	0.140	0.130	0.071	0.091	0.116	0.089	0.111	0.104	0.121	0.152	0.111	0.057	0.117	0.153	0.119	0.088	0.109	0.097	0.120	0.008	0.084	0.118	0.097	0.091	0.050	0.094	0.046	0.122	0.080	0.151	0.081	0.129	0.155	0.071	0.070	0.124	0.092	0.123	0.083	0.059	0.159	0.108	0.036	0.092	0.181	0.163	0.102	0.164	0.109	0.166	0.065	0.092	0.089	0.100
ENSG00000165887	ILMN_1682547	10	99322187;99333631	+	7.166	-0.041	-0.109	-0.191	-0.650	0.113	0.131	0.054	0.072	0.096	0.078	0.115	0.122	0.114	0.118	0.152	0.123	0.126	0.082	0.077	0.102	0.182	0.124	0.131	0.062	0.084	0.012	0.107	0.109	0.017	0.136	0.136	0.125	0.116	0.120	0.113	0.185	0.091	0.173	0.087	0.049	0.163	0.087	0.101	0.084	0.138	0.123	0.131	0.094	0.130	0.059	0.110	0.105	0.165	0.127	0.043	0.070	0.118	0.092	0.098	0.124	0.035	0.134	0.160	0.113	0.071	0.095	0.131	0.097	0.117	0.120	0.109	0.107	0.143	0.106	0.107
ENSG00000152766	ILMN_2132599	10	90569640;90601712	-	7.873	-0.044	-0.121	-0.149	-0.342	0.057	0.084	0.135	0.046	0.076	0.143	0.114	0.082	-0.138	0.081	0.046	0.083	0.094	0.061	0.025	0.052	0.019	0.134	0.024	0.069	0.057	0.114	0.071	-0.008	0.008	0.061	0.154	0.059	0.022	0.049	-0.015	0.117	0.098	0.115	0.033	0.066	-0.135	0.123	0.009	0.126	0.137	0.058	-0.059	-0.004	0.115	0.122	0.069	0.020	-0.018	-0.014	0.023	0.014	0.212	0.035	0.148	0.120	0.006	0.109	0.068	0.139	0.071	-0.037	0.101	0.027	0.055	0.168	0.160	0.018	0.044	-0.022	0.040
ENSG00000163126	ILMN_2227338	2	96867378;96873485	-	7.883	-0.076	-0.120	-0.178	-0.436	0.072	0.114	0.121	0.053	0.083	0.131	0.023	0.072	0.112	0.100	0.067	0.082	0.104	0.038	0.120	0.098	0.119	0.034	0.116	0.085	0.130	0.088	0.103	0.066	0.107	0.075	0.105	0.072	0.077	0.072	0.081	0.085	-0.005	0.013	0.075	0.024	0.033	0.107	0.040	0.081	0.096	0.089	0.111	0.058	0.128	-0.035	0.070	0.055	-0.014	0.092	0.054	0.096	0.057	0.121	0.074	0.064	0.071	0.164	0.194	0.057	0.097	0.028	0.103	0.122	0.042	0.051	0.106	-0.029	0.064	0.116	0.067
ENSG00000089847	ILMN_1768202;ILMN_2101368	19	4134322;4175811	+	7.507	-0.071	-0.074	-0.118	-0.425	0.070	0.094	0.066	0.084	0.099	0.132	0.055	0.079	0.101	0.062	0.109	0.113	0.055	0.083	0.056	0.095	0.079	0.054	0.058	0.068	0.055	0.093	0.008	0.052	0.057	0.080	0.100	0.085	0.061	0.100	0.086	0.073	0.034	0.118	0.080	0.018	0.071	0.079	0.076	0.082	0.017	0.058	0.075	0.097	0.077	0.063	0.091	0.020	0.087	0.072	0.047	0.043	0.057	0.118	0.049	0.070	0.072	0.079	0.099	0.060	0.088	0.099	0.111	0.081	0.066	0.111	0.093	0.049	0.098	0.063	0.066
ENSG00000107890	ILMN_1740161	10	27324004;27429433	-	7.975	-0.046	-0.156	-0.268	-0.824	0.144	0.085	0.088	0.142	0.085	0.248	0.177	0.120	0.186	0.125	0.145	0.120	0.176	0.137	0.166	0.180	0.167	0.117	0.153	0.125	0.191	0.146	0.113	0.155	0.135	0.117	0.168	0.126	0.143	0.098	0.160	0.185	0.118	0.173	0.160	0.157	0.144	0.106	0.121	0.038	0.195	0.093	0.141	0.176	0.126	0.192	0.157	0.077	0.132	0.168	0.170	0.067	0.193	0.243	0.086	0.126	0.153	0.080	0.148	0.120	0.197	0.195	0.187	0.176	0.100	0.133	0.098	0.018	0.099	0.084	0.172
ENSG00000105186	ILMN_1794063	19	37779746;37857942	-	8.144	-0.115	-0.024	-0.224	-0.698	0.120	0.186	0.085	0.144	0.103	0.062	0.123	0.067	0.139	0.093	0.153	0.046	0.115	0.207	0.108	0.111	0.161	0.185	0.025	0.032	0.117	0.020	0.165	0.075	0.100	0.127	-0.003	0.152	0.105	0.035	0.122	0.105	0.102	0.121	0.089	0.201	0.078	0.113	0.219	0.106	0.198	0.135	0.128	0.236	0.111	0.218	0.124	0.057	0.097	0.159	0.124	0.123	0.053	0.145	0.090	0.027	0.073	0.110	0.102	0.090	0.091	0.154	0.192	0.100	0.235	0.114	0.161	0.062	0.187	0.193	0.122
ENSG00000206560	ILMN_1697594;ILMN_2232520	3	15683746;15876057	-	7.949	-0.163	-0.254	-0.386	-0.846	0.140	0.148	0.214	0.128	0.151	0.096	0.107	0.160	0.157	0.221	0.125	0.126	0.122	0.125	0.116	0.119	0.182	0.183	0.103	0.153	0.156	0.084	0.162	0.168	0.133	0.122	0.094	0.162	0.142	0.098	0.135	0.140	0.036	0.193	0.164	0.159	0.122	0.057	0.134	0.146	0.179	0.089	0.136	0.179	0.109	0.138	0.151	0.196	0.148	0.158	0.107	0.130	0.129	0.127	0.195	0.139	0.143	0.112	0.147	0.133	0.138	0.133	0.149	0.219	0.161	0.122	0.224	0.123	0.175	0.116	0.066
ENSG00000154065	ILMN_2075643;ILMN_1749338	18	19433977;19496849	-	7.850	-0.027	-0.119	-0.249	-0.876	0.155	0.138	0.143	0.167	0.139	0.140	0.166	0.119	0.098	0.199	0.177	0.162	0.150	0.188	0.090	0.164	0.170	0.185	0.132	0.141	0.120	0.153	0.143	0.102	0.100	0.122	0.142	0.193	0.133	0.111	0.133	0.124	0.152	0.070	0.130	0.178	0.145	0.138	0.128	0.132	0.079	0.141	0.259	0.137	0.130	0.178	0.139	0.186	0.153	0.104	0.060	0.134	0.091	0.139	0.140	0.145	0.158	0.131	0.144	0.141	0.193	0.200	0.185	0.149	0.183	0.061	0.267	0.120	0.177	0.116	0.246
ENSG00000133302	ILMN_2214278;ILMN_1805985	5	93979807;94059082	+	7.763	-0.143	-0.225	-0.482	-1.088	0.188	0.283	0.141	0.102	0.149	0.196	0.320	0.123	0.131	0.164	0.181	0.112	0.162	0.197	0.151	0.136	0.148	0.210	0.185	0.130	0.148	0.199	0.190	0.251	0.213	0.214	0.141	0.307	0.194	0.217	0.130	0.111	0.162	0.243	0.201	0.227	0.223	0.158	0.235	0.145	0.163	0.169	0.210	0.192	0.059	0.186	0.191	0.290	0.170	0.156	0.129	0.233	0.141	0.164	0.180	0.142	0.115	0.132	0.152	0.143	0.162	0.276	0.162	0.196	0.227	0.167	0.161	0.182	0.183	0.185	0.181
ENSG00000167612	ILMN_1667748	12	50568010;50571706	+	7.517	0.003	0.008	-0.051	-0.246	0.045	0.010	0.195	0.091	0.038	0.068	0.122	0.039	0.019	0.014	0.093	0.079	0.083	0.063	0.004	0.080	0.040	-0.008	-0.028	0.168	0.052	0.091	0.033	0.059	0.046	0.078	-0.022	0.008	0.016	0.035	0.073	0.080	0.073	0.010	0.048	0.084	0.056	0.045	0.091	0.097	0.043	0.004	-0.148	-0.071	0.135	0.061	0.106	0.016	0.049	0.039	0.079	-0.074	0.063	-0.121	-0.048	0.015	0.108	0.011	-0.042	0.054	0.045	0.115	0.077	0.042	0.048	0.050	0.001	0.161	0.034	0.065	0.025
ENSG00000181039	ILMN_2119793	1	144181864;144187004	+	7.523	-0.054	-0.225	-0.456	-0.845	0.151	0.181	0.103	0.189	0.223	0.184	0.182	0.195	0.188	0.076	0.204	0.144	0.110	0.151	0.110	0.166	0.113	0.187	0.142	0.175	0.179	0.170	0.160	0.127	0.182	0.177	0.082	0.155	0.106	0.280	0.120	0.160	0.072	0.224	0.162	0.111	0.078	0.144	0.076	0.187	0.169	0.175	0.211	0.069	0.131	0.125	0.188	0.148	0.103	0.067	0.183	0.264	0.177	0.197	0.117	0.151	0.154	0.208	0.162	0.159	0.173	0.138	0.170	0.202	0.175	0.127	-0.045	0.208	0.219	0.169	0.182
ENSG00000189127	ILMN_1655766	5	79888330;79901854	-	6.650	-0.066	-0.135	-0.253	-0.690	0.119	0.141	0.115	0.125	0.147	0.120	0.100	0.125	0.067	0.117	0.113	0.133	0.148	0.119	0.142	0.150	0.130	0.130	0.112	0.117	0.134	0.128	0.141	0.101	0.144	0.143	0.142	0.136	0.132	0.161	0.155	0.152	0.069	0.128	0.128	0.103	0.098	0.120	0.131	0.085	0.086	0.115	0.159	0.123	0.164	0.145	0.151	0.097	0.073	0.175	0.157	0.160	0.122	0.104	0.109	0.116	0.076	0.107	0.100	0.143	0.116	0.119	0.050	0.092	0.114	0.115	0.139	0.143	0.071	0.131	0.080
ENSG00000198483	ILMN_2145153;ILMN_1798006	1	144260572;144279883	+	7.438	-0.040	-0.150	-0.174	-0.560	0.095	0.040	0.133	0.115	0.142	0.153	0.035	0.074	0.109	0.095	0.100	0.173	0.068	0.108	0.111	0.066	0.118	0.071	0.089	0.148	0.074	0.095	0.123	0.044	0.104	0.161	0.106	0.097	0.062	0.050	0.051	0.095	0.127	0.093	0.094	0.078	0.069	0.088	0.089	0.121	0.072	0.074	0.090	0.057	0.123	0.149	0.123	0.120	0.073	0.086	0.108	0.082	0.031	0.134	0.127	0.076	0.111	0.105	0.096	0.112	0.037	0.063	0.083	0.079	0.101	0.114	0.090	0.081	0.066	0.043	0.088
ENSG00000204693	ILMN_2280568;ILMN_1738671	2	97143120;97229827	+	7.439	-0.030	-0.045	-0.088	-0.522	0.090	0.103	0.056	0.142	0.046	0.088	0.073	0.082	0.047	0.037	0.071	0.110	0.078	0.169	0.076	0.093	0.119	0.074	0.119	0.114	0.080	0.111	0.036	0.065	0.105	0.122	0.113	0.063	0.087	0.097	0.130	0.134	0.131	0.107	0.088	0.045	0.116	0.032	0.056	0.082	0.099	0.092	0.072	0.090	0.082	0.082	0.023	0.038	0.089	0.064	0.113	0.082	0.097	0.031	0.154	0.055	0.130	0.083	0.110	0.064	0.120	0.064	0.107	0.084	0.084	0.069	0.071	0.109	0.105	0.042	0.034
ENSG00000186352	ILMN_1756417	4	186554833;186558384	+	12.351	-0.172	-0.224	-0.546	-1.138	0.196	0.087	0.139	0.144	0.328	0.207	0.466	0.186	0.198	0.181	0.218	0.292	0.206	0.237	0.189	0.184	0.210	0.135	0.274	0.213	0.169	0.136	0.196	0.191	0.215	0.294	0.119	0.368	0.081	0.202	0.142	0.213	0.136	0.283	0.105	0.255	0.149	0.192	0.091	0.127	0.221	0.107	0.187	0.194	0.159	0.199	0.130	0.223	0.311	0.157	0.202	0.222	0.169	0.128	0.271	0.153	0.172	0.183	0.168	0.214	0.277	0.305	0.195	0.199	0.091	0.229	0.158	0.162	0.212	0.136	0.139
ENSG00000132854	ILMN_1776936	1	62474424;62557671	-	7.261	-0.060	-0.111	-0.232	-0.732	0.127	0.157	0.136	0.133	0.166	0.139	0.145	0.141	0.136	0.088	0.161	0.139	0.153	0.134	0.142	0.135	0.159	0.101	0.061	0.122	0.084	0.092	0.147	0.115	0.087	0.161	0.164	0.157	0.104	0.182	0.129	0.146	0.048	0.074	0.108	0.162	0.124	0.098	0.091	0.138	0.093	0.093	0.036	0.104	0.074	0.010	0.150	0.099	0.084	0.170	0.134	0.130	0.149	0.086	0.084	0.225	0.137	0.109	0.117	0.118	0.186	0.149	0.099	0.143	0.105	0.144	0.050	0.134	0.139	0.038	0.136
ENSG00000213337	ILMN_1710979	2	96877504;96887475	-	9.080	-0.008	-0.019	-0.144	-0.628	0.113	0.131	0.024	0.127	0.186	0.139	0.123	0.142	0.107	0.049	0.114	0.090	0.151	0.122	0.165	0.074	0.135	0.060	0.126	0.058	0.090	0.062	0.128	0.105	0.053	0.072	0.191	0.074	0.062	0.134	0.127	0.215	0.102	0.170	0.057	0.101	0.064	0.109	0.073	0.074	0.082	0.176	0.114	0.065	0.088	0.023	0.162	0.142	0.115	0.168	0.089	0.110	0.139	0.132	0.142	0.115	0.093	0.119	0.141	0.130	0.117	0.186	0.026	0.138	0.066	0.161	0.033	0.095	0.115	0.084	0.162
ENSG00000154945	ILMN_1758846	17	46125551;46140040	-	8.584	-0.012	-0.065	-0.187	-0.490	0.088	0.057	0.083	0.077	0.115	0.107	0.063	0.100	0.041	0.114	0.122	0.180	0.142	0.098	0.121	0.110	-0.005	0.067	0.151	0.088	0.121	0.175	0.134	0.089	0.084	0.148	0.123	0.050	0.107	0.051	0.070	0.029	0.036	0.070	0.107	0.116	0.102	0.112	0.024	0.140	0.105	0.131	0.110	0.080	0.077	0.130	0.162	0.108	0.067	0.080	0.119	0.103	0.171	0.080	0.080	0.149	0.203	0.108	0.042	0.034	-0.007	0.225	0.050	0.108	0.043	0.170	0.057	0.124	-0.001	-0.064	0.069
ENSG00000198944	ILMN_1779882	5	132176931;132180387	+	7.846	-0.169	-0.167	-0.310	-0.777	0.128	0.168	0.148	0.051	0.124	0.118	0.088	0.127	0.079	0.142	0.123	0.113	0.098	0.137	0.194	0.164	0.123	0.168	0.121	0.142	0.138	0.038	0.190	0.138	0.164	0.197	0.075	0.111	0.132	0.164	0.139	0.147	0.110	0.131	0.181	0.135	0.171	0.144	0.093	0.131	0.163	0.065	0.001	0.095	0.112	0.120	0.051	0.114	0.109	0.065	0.189	0.158	0.139	0.145	0.132	0.159	0.117	0.145	0.122	0.130	0.108	0.091	0.213	0.106	0.150	0.116	0.121	0.112	0.164	0.114	0.109
ENSG00000065413	ILMN_2059844	2	197566546;197883756	-	7.145	-0.330	-0.570	-0.820	-1.319	0.214	0.242	0.266	0.252	0.240	0.171	0.190	0.224	0.206	0.161	0.165	0.116	0.143	0.185	0.159	0.222	0.141	0.211	0.211	0.141	0.241	0.208	0.172	0.224	0.180	0.158	0.195	0.201	0.235	0.219	0.246	0.178	0.224	0.205	0.295	0.165	0.204	0.205	0.270	0.184	0.197	0.238	0.322	0.209	0.265	0.210	0.336	0.278	0.222	0.241	0.215	0.241	0.206	0.143	0.130	0.182	0.223	0.225	0.195	0.256	0.235	0.257	0.225	0.206	0.261	0.122	0.253	0.165	0.230	0.227	0.193
ENSG00000183831	ILMN_1733716	1	171844097;171905624	-	7.104	-0.094	-0.129	-0.300	-0.700	0.121	0.159	0.091	0.017	0.126	0.115	0.113	0.060	0.139	0.104	0.112	0.056	0.136	0.060	0.205	0.074	0.086	0.086	0.121	0.131	0.137	0.137	0.097	0.126	0.158	0.107	0.097	0.145	0.152	0.103	0.130	0.139	0.185	0.048	0.105	0.147	0.181	0.070	0.093	0.101	0.172	0.071	0.122	0.150	0.109	0.108	0.162	0.052	0.124	0.101	0.066	0.149	0.068	0.055	0.125	0.072	0.134	0.080	0.165	0.101	0.090	0.143	0.092	0.163	0.100	0.086	0.101	0.139	0.165	0.126	0.098
ENSG00000186106	ILMN_1712298	8	101591980;101641188	-	9.227	-0.209	-0.578	-0.944	-1.325	0.228	0.241	0.251	0.325	0.206	0.204	0.295	0.229	0.223	0.265	0.206	0.279	0.174	0.151	0.222	0.168	0.205	0.201	0.252	0.234	0.285	0.277	0.203	0.214	0.287	0.269	0.269	0.272	0.209	0.279	0.178	0.206	0.246	0.229	0.225	0.265	0.186	0.165	0.172	0.165	0.250	0.255	0.348	0.307	0.232	0.209	0.204	0.247	0.218	0.228	0.251	0.257	0.241	0.225	0.185	0.277	0.202	0.233	0.170	0.182	0.268	0.237	0.215	0.219	0.177	0.173	0.254	0.341	0.237	0.216	0.180
ENSG00000186994	ILMN_1755588;ILMN_3241744	19	8293468;8314146	-	7.265	-0.099	-0.127	-0.222	-0.614	0.103	0.088	0.099	0.081	0.140	0.121	0.054	0.118	0.065	0.097	0.091	0.090	0.064	0.107	0.100	0.085	0.090	0.057	0.113	0.117	0.115	0.114	0.126	0.105	0.095	0.069	0.113	0.176	0.133	0.101	0.093	0.116	0.119	0.085	0.120	0.078	0.096	0.062	0.127	0.105	0.139	0.125	0.164	0.037	0.072	0.138	0.101	0.140	0.080	0.026	0.124	0.077	0.152	0.058	0.083	0.135	0.098	0.053	0.068	0.094	0.089	0.096	0.032	0.050	0.134	0.150	0.150	0.116	0.048	0.112	0.080
ENSG00000168876	ILMN_1669259	11	93866800;93872385	+	9.580	-0.275	-0.632	-1.091	-1.353	0.231	0.234	0.216	0.315	0.165	0.168	0.280	0.205	0.146	0.247	0.191	0.367	0.142	0.176	0.285	0.195	0.199	0.210	0.199	0.299	0.272	0.339	0.239	0.192	0.318	0.232	0.200	0.257	0.230	0.300	0.179	0.206	0.262	0.165	0.239	0.237	0.196	0.172	0.277	0.193	0.226	0.206	0.262	0.269	0.232	0.224	0.172	0.168	0.281	0.241	0.200	0.227	0.306	0.198	0.220	0.238	0.281	0.219	0.172	0.171	0.207	0.234	0.255	0.185	0.189	0.234	0.233	0.287	0.208	0.166	0.239
ENSG00000132623	ILMN_1793466;ILMN_2367300	20	9963688;9985405	+	7.204	-0.091	-0.143	-0.245	-0.687	0.116	0.090	0.115	0.110	0.166	0.123	0.098	0.080	0.145	0.115	0.138	0.105	0.107	0.159	0.087	0.124	0.136	0.111	0.145	0.121	0.098	-0.001	0.137	0.111	0.116	0.108	0.162	0.151	0.117	0.104	0.122	0.083	0.122	0.098	0.104	0.114	0.106	0.115	0.119	0.115	0.119	0.132	0.072	0.108	0.170	0.101	0.125	0.118	0.119	0.085	0.072	0.073	0.086	0.053	0.124	0.108	0.065	0.109	0.037	0.070	0.099	0.141	0.186	0.049	0.155	0.148	0.146	0.128	0.089	0.144	0.112
ENSG00000151458	ILMN_2226304	4	125804915;125851382	-	7.017	-0.067	-0.208	-0.539	-0.975	0.176	0.192	0.135	0.294	0.141	0.191	0.151	0.180	0.148	0.116	0.129	0.217	0.151	0.225	0.166	0.140	0.174	0.203	0.269	0.098	0.212	0.135	0.207	0.214	0.188	0.173	0.233	0.234	0.232	0.175	0.184	0.188	0.169	0.183	0.123	0.150	0.192	0.143	0.173	0.193	0.114	0.147	0.121	0.213	0.138	0.236	0.189	0.147	0.233	0.138	0.122	0.227	0.230	0.185	0.147	0.098	0.112	0.178	0.092	0.235	0.157	0.175	0.219	0.201	0.179	0.144	0.158	0.229	0.184	0.132	0.162
ENSG00000139645	ILMN_3244029	12	54917857;54938410	-	7.661	-0.107	-0.166	-0.303	-0.747	0.127	0.128	0.143	0.163	0.087	0.093	0.166	0.154	0.043	0.170	0.043	0.089	0.150	0.172	0.094	0.144	0.136	0.075	0.174	0.107	0.076	0.220	0.133	0.144	0.167	0.187	0.208	-0.025	0.129	0.200	0.078	0.142	0.129	0.093	0.204	0.071	0.187	0.145	0.029	0.113	0.046	0.144	0.182	0.144	0.154	0.116	0.200	0.204	0.081	0.062	0.115	0.099	0.103	0.063	0.036	0.123	0.071	0.165	0.186	0.176	0.169	0.158	0.142	0.300	0.110	0.131	0.123	0.147	0.056	0.104	0.197
ENSG00000144031	ILMN_1772660	2	71059082;71065977	+	7.279	0.004	-0.084	-0.247	-0.642	0.117	0.104	0.053	0.134	-0.021	0.092	0.074	0.175	0.100	0.067	0.122	0.092	0.122	0.140	0.153	0.080	0.108	0.074	0.072	0.149	0.146	0.146	0.113	0.065	0.124	0.133	0.147	0.092	0.141	0.115	0.092	0.106	0.170	0.069	0.105	0.120	0.126	0.131	0.075	0.095	0.077	0.136	0.149	0.135	0.151	0.030	0.116	-0.020	0.075	0.109	0.162	0.000	0.160	0.202	0.141	0.131	0.193	0.113	0.136	0.125	0.115	0.136	0.032	0.207	0.032	0.182	0.106	0.104	0.076	0.091	0.174
ENSG00000100124	ILMN_1766309	22	36556808;36570274	-	8.197	-0.058	-0.170	-0.327	-0.883	0.155	0.138	0.136	0.215	0.075	0.104	0.375	0.091	0.173	0.127	0.203	0.176	0.160	0.166	0.084	0.120	0.045	0.178	0.263	0.116	0.050	0.197	0.107	0.137	0.114	0.082	0.168	0.252	0.137	0.305	0.151	0.176	0.253	0.152	0.163	0.213	0.190	0.083	0.102	0.110	0.095	0.259	0.188	0.136	0.107	0.084	0.241	0.146	0.235	0.179	0.109	0.213	0.248	0.132	0.113	0.161	0.031	0.185	0.161	0.200	0.150	0.189	0.186	0.168	0.099	0.190	0.047	0.351	0.076	0.160	0.217
ENSG00000186212	ILMN_2072045	4	78035644;78038026	-	7.160	-0.070	-0.121	-0.222	-0.664	0.114	0.019	0.027	0.157	0.043	0.141	0.009	0.101	0.138	0.101	0.048	0.104	0.121	0.149	0.131	0.149	0.130	0.101	0.072	0.063	0.139	0.125	0.200	0.183	0.133	0.035	0.099	0.138	0.154	0.114	0.111	0.062	0.111	0.151	0.114	0.132	0.080	0.138	0.091	0.113	0.123	0.086	0.171	0.097	0.150	0.115	0.114	0.062	0.077	0.095	0.111	0.096	0.122	0.121	0.097	0.145	0.153	0.079	0.121	0.060	0.113	0.145	0.010	0.046	0.126	0.114	0.079	0.045	0.096	0.107	0.125
ENSG00000198142	ILMN_1724040	2	109729199;109733852	+	8.129	-0.009	-0.318	-0.834	-1.703	0.313	0.227	0.285	0.130	0.468	0.363	0.599	0.172	0.246	0.105	0.406	0.370	0.316	0.271	0.326	0.325	0.300	0.180	0.452	0.308	0.236	0.179	0.370	0.337	0.319	0.379	0.138	0.436	0.193	0.219	0.175	0.187	0.178	0.392	0.222	0.492	0.456	0.278	0.274	0.152	0.252	0.223	0.209	0.402	0.229	0.435	0.340	0.456	0.471	0.224	0.120	0.450	0.324	0.249	0.460	0.076	0.171	0.182	0.131	0.399	0.431	0.395	0.375	0.175	0.154	0.217	0.171	0.241	0.247	0.185	0.433
ENSG00000187808	ILMN_1692849	X	118776603;118778155	+	7.273	-0.063	-0.140	-0.280	-0.715	0.124	0.093	0.171	0.162	0.100	0.101	0.167	0.130	0.107	0.150	0.102	0.089	0.108	0.141	0.103	0.106	0.111	0.071	0.016	0.136	0.118	0.098	0.105	0.142	0.092	0.134	0.176	0.142	0.117	0.180	0.091	0.118	0.165	0.018	0.114	0.124	0.113	0.134	0.098	0.145	0.072	0.067	0.143	0.109	0.162	0.152	0.064	0.152	0.104	0.145	0.145	0.124	0.090	0.099	0.150	0.131	0.101	0.193	0.106	0.077	0.153	0.117	0.107	0.100	0.122	0.189	0.081	0.171	0.101	0.120	0.111
ENSG00000135299	ILMN_1698159;ILMN_2178587	6	90199615;90400123	+	7.327	-0.048	-0.118	-0.213	-0.610	0.106	0.151	0.097	0.148	0.072	0.112	0.071	0.086	0.118	0.169	0.105	0.104	0.074	0.056	0.114	0.077	0.119	0.125	0.116	0.115	0.056	0.116	0.116	0.086	0.122	0.064	0.069	0.155	0.105	0.109	0.110	0.149	0.132	0.086	0.125	0.125	0.095	0.101	0.081	0.102	0.116	0.101	0.126	0.134	0.126	0.043	0.060	0.061	0.096	0.106	0.096	0.084	0.117	0.113	0.127	0.103	0.100	0.086	0.137	0.108	0.071	0.069	0.110	0.034	0.140	0.077	0.115	0.124	0.083	0.146	0.100
ENSG00000106013	ILMN_2354930	7	117651952;117669977	+	7.414	-0.051	-0.126	-0.230	-0.595	0.103	0.053	0.084	0.106	0.093	0.122	0.015	0.047	0.081	0.157	0.082	0.175	0.134	0.095	0.093	0.081	0.116	0.085	0.078	0.141	0.110	0.110	0.158	0.121	0.110	0.113	0.107	0.166	0.079	0.069	0.118	0.038	0.098	0.063	0.033	0.071	0.075	0.137	0.084	0.108	0.110	0.109	0.065	0.098	0.135	0.106	0.093	0.162	0.141	0.075	0.091	0.142	0.202	0.068	0.081	0.078	0.070	0.108	0.038	0.115	0.146	0.066	0.118	0.115	0.058	0.155	0.007	0.166	0.093	0.145	0.100
ENSG00000156381	ILMN_1675937;ILMN_2048607	14	102042950;102045881	-	8.053	-0.025	-0.106	-0.152	-0.577	0.100	0.066	0.132	0.040	0.119	0.101	0.101	0.077	0.095	0.073	0.112	0.142	0.109	0.145	0.074	0.142	0.118	0.106	0.147	0.117	0.125	0.128	0.083	0.102	0.113	0.090	0.075	0.107	0.091	0.093	0.115	0.150	0.052	0.039	0.093	0.101	0.114	0.093	0.067	0.124	0.106	0.097	0.035	0.063	0.095	0.087	0.135	0.054	0.127	0.118	0.003	0.133	0.067	0.084	0.070	0.092	0.094	0.159	0.117	0.105	0.060	0.086	0.063	0.095	0.087	0.130	0.053	0.104	0.082	0.094	0.102
ENSG00000064999	ILMN_1813669	6	34965015;35193232	+	8.349	-0.063	-0.147	-0.536	-1.258	0.227	0.226	0.249	0.204	0.164	0.113	0.150	0.235	0.225	0.270	0.242	0.228	0.133	0.205	0.281	0.271	0.187	0.229	0.305	0.171	0.238	0.126	0.251	0.351	0.283	0.153	0.263	0.241	0.173	0.287	0.201	0.302	0.226	0.168	0.291	0.278	0.302	0.263	0.168	0.185	0.213	0.216	0.263	0.227	0.193	0.235	0.310	0.269	0.282	0.216	0.175	0.291	0.220	0.281	0.220	0.196	0.199	0.159	0.173	0.195	0.232	0.221	0.266	0.162	0.237	0.236	0.193	0.293	0.220	0.150	0.227
ENSG00000185046	ILMN_1696131;ILMN_2340974	12	97653468;98902563	-	7.052	-0.052	-0.117	-0.239	-0.650	0.113	0.095	0.088	0.096	0.107	0.113	0.161	0.103	0.084	0.085	0.113	0.139	0.086	0.139	0.118	0.142	0.138	0.143	0.099	0.115	0.162	0.082	0.099	0.110	0.129	0.138	0.090	0.129	0.083	0.127	0.115	0.165	0.120	0.140	0.148	0.083	0.106	0.134	0.086	0.132	0.128	0.119	0.092	0.060	0.093	0.087	0.046	0.127	0.152	0.133	0.151	0.096	0.118	0.109	0.083	0.112	0.105	0.159	0.078	0.164	0.175	0.115	0.104	0.114	0.119	0.065	0.091	0.124	0.129	0.131	0.145
ENSG00000168096	ILMN_1751636	16	4686513;4724164	-	7.610	-0.059	-0.119	-0.287	-0.745	0.131	0.120	0.081	0.115	0.178	0.145	0.020	0.164	0.100	0.106	0.093	0.126	0.109	0.088	0.143	0.142	0.155	0.122	0.080	0.149	0.135	0.215	0.145	0.177	0.156	0.109	0.104	0.083	0.090	0.117	0.161	0.162	0.161	0.212	0.102	0.066	0.036	0.040	0.106	0.132	0.085	0.193	0.121	0.163	0.175	0.081	0.206	0.104	0.140	0.202	0.167	0.125	0.181	0.119	0.068	0.197	0.176	0.147	0.174	0.106	0.121	0.139	0.099	0.093	0.135	0.173	0.080	0.158	0.084	0.069	0.007
ENSG00000175311	ILMN_2199658	16	21152516;21171251	+	7.136	-0.046	-0.113	-0.245	-0.677	0.119	0.087	0.102	0.127	0.199	0.115	0.114	0.112	0.129	0.105	0.094	0.138	0.151	-0.014	0.110	0.125	0.149	0.177	0.010	0.054	0.130	0.134	0.191	0.187	0.102	0.113	0.196	0.155	0.152	0.094	0.163	0.015	0.138	0.126	0.088	0.067	0.166	0.146	0.068	0.142	0.061	0.126	0.089	0.174	0.071	0.094	0.144	0.130	0.078	0.149	0.117	0.144	0.110	0.186	0.074	0.100	0.120	0.119	0.111	0.131	0.027	0.137	0.165	0.054	0.165	0.087	0.123	0.105	0.143	0.069	0.143
ENSG00000165138	ILMN_1735108	9	100534098;100599068	-	6.952	-0.097	-0.209	-0.263	-0.704	0.117	0.157	0.154	0.101	0.132	0.055	0.074	0.097	0.118	0.122	0.105	0.114	0.075	-0.012	0.129	0.105	0.094	0.153	0.101	0.064	0.151	0.103	0.145	0.087	0.073	0.082	0.155	0.129	0.135	0.080	0.096	0.108	0.136	0.140	0.114	0.125	0.043	0.111	0.073	0.101	0.175	0.112	0.115	0.137	0.098	0.065	0.112	0.123	0.109	0.146	0.126	0.121	0.107	0.157	0.111	0.124	0.130	0.105	0.064	0.129	0.150	0.067	0.166	0.048	0.095	0.060	0.132	0.097	0.151	0.139	0.028
ENSG00000163516	ILMN_1677487;ILMN_2273796	2	219802722;219809635	+	8.521	-0.061	-0.167	-0.329	-0.757	0.132	0.120	0.120	0.071	0.103	0.147	0.192	0.094	0.078	0.069	0.169	0.185	0.143	0.107	0.178	0.123	0.114	0.112	0.161	0.090	0.183	0.129	0.147	0.136	0.178	0.080	0.161	0.123	0.122	0.219	0.091	0.164	0.117	0.192	0.097	0.170	0.145	0.172	0.095	0.123	0.104	0.158	0.123	0.067	0.116	0.102	0.159	0.139	0.126	0.168	0.083	0.140	0.186	0.125	0.146	0.106	0.104	0.102	0.125	0.153	0.141	0.142	0.133	0.132	0.102	0.155	0.055	0.166	0.185	0.122	0.119
ENSG00000011426	ILMN_1739645	7	36395956;36459923	+	8.179	-0.112	-0.240	-0.439	-0.827	0.142	0.140	0.144	0.166	0.161	0.152	0.135	0.141	0.143	0.189	0.147	0.104	0.138	0.085	0.169	0.133	0.098	0.187	0.163	0.214	0.133	0.150	0.186	0.013	0.085	0.177	0.099	0.209	0.174	0.109	0.121	0.126	0.105	0.095	0.224	0.105	0.077	0.137	0.207	0.077	0.194	0.165	0.219	0.178	0.192	0.164	0.107	0.203	0.070	0.187	0.138	0.195	0.079	0.165	0.111	0.038	0.188	0.090	0.117	0.144	0.187	0.209	0.139	0.086	0.155	0.062	0.126	0.139	0.203	0.157	0.224
ENSG00000131620	ILMN_3237961;ILMN_1717909	11	69602293;69713281	+	7.129	-0.014	-0.079	-0.236	-0.633	0.114	0.137	0.117	0.109	0.118	0.135	0.105	0.080	0.107	0.139	0.139	0.129	0.122	0.117	0.132	0.122	0.104	0.158	0.108	0.126	0.145	0.130	0.110	0.099	0.111	0.049	0.113	0.129	0.110	0.105	0.110	0.142	0.105	0.110	0.123	0.158	0.088	0.148	0.133	0.098	0.131	0.074	0.127	0.098	0.162	0.114	0.084	0.103	0.094	0.120	0.100	0.082	0.112	0.102	0.065	0.119	0.134	0.098	0.098	0.061	0.130	0.130	0.130	0.122	0.043	0.130	0.076	0.163	0.112	0.084	0.125
ENSG00000160746	ILMN_1767111	3	43382343;43638564	-	7.902	-0.020	-0.055	-0.060	-0.460	0.079	0.140	0.067	0.033	0.169	0.122	0.031	0.105	0.150	0.003	0.058	0.097	0.124	0.059	0.155	0.090	0.152	0.067	0.056	0.018	0.054	0.140	0.087	0.021	0.027	0.038	0.103	0.081	0.016	0.054	0.102	0.158	0.135	0.110	0.079	0.118	0.132	0.059	0.031	0.094	0.070	0.053	0.048	0.070	0.105	0.099	0.112	0.133	0.074	0.070	0.013	0.065	0.058	0.077	0.082	0.071	0.061	0.131	0.064	0.058	0.152	0.045	0.128	0.115	0.039	0.088	0.153	0.066	0.114	0.079	0.098
ENSG00000047617	ILMN_3248094;ILMN_1699121	12	5542080;5925659	-	7.121	-0.090	-0.191	-0.313	-0.691	0.118	0.083	0.050	0.124	0.162	0.135	0.146	0.143	0.068	0.080	0.145	0.109	0.114	0.141	0.116	0.090	0.114	0.136	0.125	0.148	0.129	0.172	0.152	0.156	0.091	0.147	0.097	0.075	0.099	0.131	0.140	0.127	0.080	0.091	0.148	0.096	0.115	0.046	0.107	0.066	0.088	0.113	0.129	0.117	0.114	0.126	0.113	0.105	0.145	0.158	0.170	0.102	0.145	0.111	0.095	0.079	0.120	0.061	0.146	0.125	0.060	0.092	0.149	0.091	0.121	0.091	0.062	0.199	0.092	0.124	0.114
ENSG00000134343	ILMN_3240765;ILMN_2049672	11	26309546;26641411	+	6.954	-0.115	-0.134	-0.282	-0.682	0.115	0.119	0.100	0.159	0.119	0.137	0.119	0.079	0.130	0.149	0.106	0.091	0.108	0.080	0.117	0.129	0.094	0.139	0.125	0.093	0.126	0.096	0.054	0.141	0.105	0.076	0.115	0.133	0.123	0.100	0.100	0.146	0.118	0.128	0.124	0.112	0.157	0.158	0.144	0.126	0.132	0.120	0.149	0.103	0.109	0.149	0.147	0.124	0.114	0.126	0.125	0.104	0.109	0.117	0.076	0.084	0.115	0.135	0.118	0.097	0.116	0.139	0.120	0.115	0.117	0.092	0.127	0.101	0.079	0.122	0.155
ENSG00000171714	ILMN_1690154	11	22171297;22261476	+	6.972	-0.112	-0.162	-0.308	-0.718	0.122	0.143	0.090	0.166	0.157	0.160	0.195	0.049	0.091	0.110	0.134	0.160	0.103	0.163	0.109	0.110	0.140	0.119	0.127	0.156	0.137	0.116	0.119	0.089	0.140	0.138	0.160	0.173	0.214	0.130	0.136	0.112	0.153	0.090	0.114	0.152	0.118	0.120	0.159	0.146	0.093	0.110	0.128	0.073	0.073	0.184	0.017	0.196	0.115	0.081	0.073	0.133	0.133	0.091	0.140	0.086	0.171	0.152	0.170	0.121	0.106	0.120	0.170	0.178	0.101	0.082	0.091	0.164	0.119	0.098	0.194
ENSG00000177119	ILMN_1674941	12	43896169;44112391	+	10.120	-0.090	-0.126	-0.174	-0.480	0.079	0.080	0.070	0.040	0.122	0.060	0.122	0.078	0.078	0.074	0.093	0.072	0.131	0.044	0.081	0.071	0.026	0.094	0.101	0.164	0.129	0.023	0.095	0.049	0.098	0.076	0.052	0.051	0.090	0.116	0.116	0.099	0.096	0.089	0.108	0.050	0.077	0.063	0.077	0.073	0.136	0.103	0.058	0.030	0.086	0.060	0.042	0.015	0.088	0.057	0.025	0.039	0.090	0.068	0.100	0.127	0.125	0.070	0.052	0.108	0.087	0.101	0.086	0.086	0.082	0.077	0.059	0.116	0.070	0.088	0.066
ENSG00000146205	ILMN_1675423;ILMN_1683824	2	241776596;241813449	+	7.289	-0.122	-0.166	-0.242	-0.675	0.111	0.136	0.117	0.101	0.115	0.075	0.122	0.141	0.135	0.107	0.107	0.126	0.067	0.146	0.109	0.111	0.067	0.096	0.106	0.119	0.086	0.092	0.101	0.133	0.090	0.109	0.064	0.091	0.088	0.107	0.101	0.106	0.130	0.115	0.081	0.127	0.137	0.137	0.132	0.086	0.149	0.115	0.043	0.109	0.124	0.096	0.107	0.038	0.091	0.077	0.117	0.125	0.065	0.122	0.092	0.111	0.113	0.149	0.142	0.126	0.091	0.112	0.130	0.135	0.134	0.128	0.133	0.091	0.097	0.087	0.074
ENSG00000074855	ILMN_1709124	19	17295033;17306638	-	7.419	-0.081	-0.115	-0.243	-0.640	0.110	0.096	0.144	0.146	0.151	0.173	0.062	0.082	0.067	0.104	0.117	0.102	0.111	0.116	0.091	0.167	0.125	0.119	0.124	0.184	0.116	0.046	0.075	0.023	0.062	0.143	0.128	0.050	0.107	0.141	0.036	0.139	0.135	0.062	0.141	0.095	0.127	0.056	0.130	0.046	0.084	0.202	0.141	0.141	0.124	0.093	0.166	0.139	0.121	0.138	0.064	0.182	0.083	0.135	0.094	0.111	0.184	0.060	0.141	0.121	0.132	0.101	0.107	0.110	0.074	0.107	0.037	0.073	0.100	0.123	0.055
ENSG00000185101	ILMN_1762629;ILMN_1769259;ILMN_1798679	11	407929;432011	-	8.388	-0.029	0.046	0.098	-0.035	0.002	0.072	0.007	0.017	-0.023	0.121	0.051	-0.034	-0.062	-0.074	-0.037	0.008	0.078	-0.120	-0.014	0.060	0.125	-0.060	0.109	-0.071	0.098	-0.070	0.005	-0.037	-0.009	0.005	0.045	0.068	0.027	0.080	0.061	0.026	0.053	0.051	0.050	-0.071	0.014	-0.035	0.040	-0.005	-0.082	0.020	-0.017	-0.061	0.098	0.040	0.095	0.012	-0.030	0.176	0.036	0.122	0.008	-0.035	-0.079	0.040	-0.092	0.010	-0.036	0.035	0.082	-0.001	-0.056	0.044	0.049	0.053	-0.001	0.048	-0.033	0.031	0.012
ENSG00000184701	ILMN_2151412	4	165337608;165338313	-	6.683	-0.066	-0.143	-0.276	-0.697	0.121	0.121	0.117	0.138	0.114	0.087	0.143	0.150	0.115	0.029	0.097	0.103	0.088	0.157	0.149	0.146	0.151	0.093	0.061	0.124	0.095	0.099	0.148	0.116	0.117	0.106	0.126	0.102	0.175	0.184	0.132	0.099	0.089	0.120	0.087	0.155	0.152	0.101	0.125	0.098	0.158	0.113	-0.063	0.099	0.109	0.160	0.110	0.142	0.108	0.176	0.093	0.079	0.099	0.111	0.075	0.101	0.122	0.059	0.099	0.081	0.112	0.125	0.123	0.132	0.162	0.136	0.154	0.129	0.149	0.094	0.148
ENSG00000139223	ILMN_1728191	12	47152714;47153110	+	7.187	-0.077	-0.081	-0.249	-0.675	0.118	0.089	0.135	0.137	0.133	0.057	0.047	0.105	0.141	0.127	0.158	0.116	0.105	0.086	0.149	0.142	0.084	0.129	0.099	0.131	0.071	-0.021	0.116	0.109	0.113	0.063	0.130	0.047	0.148	0.110	0.138	0.060	0.098	0.186	0.059	0.076	0.061	0.074	0.111	0.115	0.150	0.184	0.145	0.157	0.072	0.143	0.069	0.135	0.088	0.088	0.134	0.103	0.147	0.075	0.155	0.119	0.142	0.156	0.114	0.094	0.179	0.140	0.100	0.126	0.079	0.129	0.136	0.071	0.172	0.139	-0.046
ENSG00000143401	ILMN_1684923	1	148457478;148475084	-	7.159	-0.032	-0.125	-0.289	-0.729	0.130	0.111	0.123	0.191	0.082	0.168	0.117	0.104	0.057	0.186	0.144	0.087	0.077	0.136	0.124	0.142	0.062	0.150	0.076	0.073	0.170	0.184	0.077	0.110	0.090	0.142	0.180	0.143	0.110	0.133	0.128	0.126	0.140	0.128	0.158	0.155	0.111	0.121	0.132	0.189	0.148	0.158	0.156	0.170	0.152	0.175	0.099	0.164	0.079	0.117	0.079	0.118	0.037	0.158	0.141	0.122	0.137	0.107	0.118	0.179	0.117	0.045	0.163	0.078	0.117	0.102	0.109	-0.005	0.048	0.152	0.089
ENSG00000166825	ILMN_1763837	15	88129130;88159076	-	7.154	-0.069	-0.111	-0.241	-0.706	0.122	0.183	0.078	0.137	0.155	0.167	0.139	0.116	0.139	0.080	0.067	0.146	0.119	0.133	0.122	0.131	0.101	0.120	0.149	0.126	0.127	0.028	0.202	0.136	0.026	0.106	0.106	0.128	0.171	0.129	0.151	0.126	0.087	0.125	0.144	0.126	0.148	0.083	0.085	0.110	0.087	0.120	0.041	0.156	0.127	0.081	0.114	0.133	0.044	0.092	0.079	0.128	0.043	0.088	0.078	0.064	0.182	0.170	0.080	0.045	0.122	0.127	0.131	0.097	0.029	0.140	0.096	-0.016	0.115	0.155	0.123
ENSG00000169604	ILMN_1811877	2	69093941;69329806	+	7.402	-0.061	-0.134	-0.240	-0.598	0.103	0.031	0.175	0.079	0.049	0.028	0.098	0.134	0.120	0.110	0.102	0.106	0.136	0.105	0.096	0.073	0.092	0.085	0.197	0.071	0.165	0.081	0.132	0.125	0.003	0.014	0.170	0.040	0.121	0.124	0.053	0.106	0.028	0.132	0.092	0.027	0.097	0.069	0.089	0.113	0.077	0.061	-0.002	0.076	0.095	0.060	0.093	0.046	0.114	0.125	0.138	0.001	0.143	0.152	0.129	0.153	0.090	0.097	0.125	0.112	0.079	0.097	0.137	0.112	0.148	0.092	0.081	0.109	0.056	0.093	0.103
ENSG00000163297	ILMN_1812926	4	81045748;81213650	-	7.969	-0.041	-0.170	-0.452	-1.134	0.203	0.155	0.123	0.179	0.070	0.192	0.357	0.152	0.241	0.225	0.193	0.284	0.137	0.210	0.182	0.125	0.231	0.240	0.166	0.157	0.180	0.364	0.150	0.235	0.244	0.246	0.141	0.285	0.111	0.276	0.118	0.255	0.290	0.276	0.147	0.401	0.223	0.151	0.090	0.098	0.182	0.267	0.168	0.304	0.108	0.342	0.200	0.258	0.286	0.146	0.170	0.252	0.209	0.205	0.154	0.115	0.247	0.224	0.230	0.230	0.236	0.284	0.172	0.198	0.157	0.095	0.156	0.296	0.209	0.112	0.246
ENSG00000135046	ILMN_2184184	9	74956600;74975129	+	8.399	0.056	0.188	0.227	-0.115	0.022	0.026	0.006	0.026	0.076	0.049	0.104	-0.069	0.048	0.086	-0.053	0.050	0.023	0.126	0.011	0.143	0.042	0.047	0.035	-0.010	0.109	0.134	-0.042	-0.052	0.002	0.013	0.084	0.079	0.022	-0.029	0.081	0.062	-0.015	0.076	0.000	-0.016	0.071	0.041	-0.035	0.071	0.000	-0.009	0.125	0.075	0.079	0.041	0.100	0.059	0.034	0.012	-0.091	0.116	0.053	0.079	0.102	0.074	-0.027	0.032	0.042	-0.009	0.056	0.054	0.057	-0.055	-0.015	0.001	0.108	0.056	-0.039	-0.070	0.121
ENSG00000109511	ILMN_1699421	4	169250281;169345468	+	7.180	-0.054	-0.130	-0.280	-0.657	0.115	0.122	0.092	-0.003	0.135	0.107	-0.054	0.096	0.140	0.175	0.070	0.130	0.125	0.032	0.123	0.081	0.086	0.091	0.148	0.139	0.028	0.147	0.168	0.105	0.134	0.152	0.090	0.153	0.146	0.153	0.098	0.091	0.107	0.156	0.124	0.138	0.084	0.164	0.110	0.110	0.129	0.099	0.146	0.140	0.084	0.018	0.098	0.079	0.191	0.167	0.080	0.102	0.121	0.120	0.092	0.117	0.139	0.110	0.139	0.124	0.038	0.112	0.117	0.134	0.160	0.117	0.152	0.084	0.087	0.154	0.116
ENSG00000122359	ILMN_2380494;ILMN_1685170;ILMN_1807003	10	81900624;81955413	-	9.081	0.005	0.056	0.196	0.062	-0.015	0.010	0.050	0.025	-0.121	-0.022	-0.003	-0.043	-0.092	0.051	-0.026	-0.047	-0.022	-0.073	-0.067	0.018	0.043	0.048	-0.029	0.008	-0.039	-0.024	0.031	0.002	-0.082	0.056	-0.057	0.018	0.080	-0.009	-0.060	-0.012	-0.043	-0.017	0.014	-0.042	0.002	-0.023	0.112	0.010	-0.018	-0.024	0.021	-0.039	0.062	0.062	0.023	0.056	-0.035	0.006	-0.070	-0.022	-0.010	-0.020	-0.052	0.024	0.030	0.006	-0.034	-0.009	-0.042	-0.041	0.032	-0.003	0.036	-0.014	0.085	0.026	0.025	0.087	0.041
ENSG00000104537	ILMN_2412490;ILMN_1737612;ILMN_1799243	8	124762215;124818828	-	6.785	-0.107	-0.179	-0.302	-0.696	0.117	0.091	0.142	0.129	0.160	0.088	0.146	0.105	0.121	0.133	0.129	0.149	0.094	0.110	0.114	0.116	0.133	0.101	0.105	0.087	0.160	0.120	0.065	0.140	0.125	0.134	0.152	0.114	0.110	0.112	0.111	0.115	0.096	0.123	0.135	0.103	0.153	0.128	0.113	0.084	0.075	0.072	0.123	0.078	0.119	0.179	0.098	0.130	0.123	0.113	0.132	0.116	0.105	0.090	0.122	0.081	0.081	0.160	0.128	0.170	0.151	0.111	0.084	0.117	0.127	0.097	0.111	0.111	0.111	0.068	0.106
ENSG00000182718	ILMN_1755937;ILMN_2409167	15	58426624;58477477	-	9.341	-0.034	-0.114	-0.173	-0.547	0.094	0.083	0.092	0.158	0.106	0.120	0.145	0.084	0.087	0.136	0.082	0.144	0.078	0.110	0.092	0.083	0.136	0.040	0.110	0.130	0.111	0.125	0.048	0.084	0.143	0.138	0.114	0.086	0.093	0.139	0.101	0.092	0.085	0.106	0.094	0.135	0.102	0.106	0.075	0.144	0.114	0.100	0.078	0.084	0.119	0.086	0.068	0.077	0.114	0.084	0.099	0.091	0.126	0.060	0.093	0.149	0.104	0.080	0.126	0.119	0.121	0.085	0.116	0.102	0.057	0.141	0.125	0.123	0.073	0.058	0.093
ENSG00000138772	ILMN_1694548	4	79691765;79750627	+	7.196	-0.029	-0.102	-0.287	-0.584	0.106	0.075	0.081	-0.003	0.085	0.116	0.002	0.091	0.053	0.155	0.087	0.079	0.142	0.126	0.105	0.089	0.051	0.146	0.104	0.110	0.073	-0.067	0.057	0.089	0.032	0.093	0.182	0.134	0.071	0.126	0.134	0.052	0.126	0.127	0.141	0.087	0.140	0.058	0.131	0.109	0.171	0.177	0.094	0.051	0.100	0.098	0.075	0.101	0.135	0.122	0.076	0.109	0.070	0.141	0.128	0.116	0.071	0.118	0.090	0.096	0.091	0.047	0.083	0.074	0.125	0.029	0.115	0.121	0.137	0.155	0.091
ENSG00000196975	ILMN_1711408	2	69822609;69907095	+	7.590	-0.070	-0.065	-0.128	-0.328	0.054	0.175	0.135	0.103	0.062	0.008	-0.057	0.023	-0.050	0.168	0.031	-0.080	0.041	-0.052	-0.023	0.137	0.105	0.189	-0.029	-0.006	0.007	0.055	0.083	-0.034	-0.086	-0.038	-0.018	0.173	0.165	0.028	0.040	0.031	0.042	0.036	0.176	0.121	0.008	0.038	0.257	0.123	0.135	-0.055	0.038	-0.009	0.071	0.145	0.028	0.208	0.023	0.029	0.103	-0.053	-0.159	0.073	-0.039	0.024	0.091	0.067	0.123	0.045	0.050	0.040	0.130	-0.072	0.341	-0.098	0.174	0.176	0.150	0.181	0.109
ENSG00000164111	ILMN_1741003	4	122808597;122837585	-	11.926	0.043	0.004	0.006	-0.218	0.041	0.064	0.024	0.043	0.030	0.052	0.035	0.069	0.011	-0.038	0.051	0.104	0.072	0.081	0.064	0.078	0.096	0.035	0.048	0.121	0.069	0.043	0.074	0.082	0.093	0.034	0.133	-0.019	0.021	0.084	0.059	0.046	0.010	0.040	0.019	-0.007	0.053	0.040	0.026	0.067	0.034	0.020	0.035	-0.007	0.044	-0.033	0.004	-0.021	0.030	0.069	-0.011	0.069	0.117	0.041	0.067	0.087	0.007	0.055	0.045	0.059	0.057	0.054	0.035	0.065	0.021	0.109	0.044	0.025	0.018	0.062	0.081
ENSG00000197043	ILMN_2326591;ILMN_1678612	5	150460460;150517565	-	9.599	-0.058	-0.083	0.011	-0.148	0.018	0.021	-0.031	0.000	0.038	0.022	0.051	0.047	-0.016	0.004	-0.014	0.036	0.094	0.031	0.052	0.068	0.057	0.049	0.016	0.082	-0.012	0.001	-0.030	0.024	0.000	0.044	0.069	-0.016	0.041	0.037	0.011	-0.002	0.013	0.031	-0.001	0.025	0.038	0.005	0.006	0.054	0.026	0.015	0.013	0.017	0.015	-0.014	0.025	-0.043	-0.004	0.038	0.034	-0.014	0.037	-0.007	0.019	0.057	0.040	0.059	0.028	0.037	0.019	0.009	0.043	0.007	0.014	0.033	-0.011	0.017	0.039	0.012	0.056
ENSG00000138279	ILMN_1662322;ILMN_1703791	10	74805229;74843817	-	9.405	-0.037	-0.085	-0.160	-0.516	0.090	0.085	0.113	0.094	0.089	0.082	0.094	0.099	0.097	0.127	0.103	0.116	0.089	0.039	0.077	0.102	-0.008	0.079	0.092	0.126	0.095	0.112	0.061	0.073	0.089	0.131	0.060	0.062	0.057	0.093	0.094	0.056	0.128	0.056	0.152	0.124	0.085	0.076	0.104	0.068	0.109	0.068	0.085	0.045	0.061	0.020	0.077	0.064	0.048	0.068	0.152	0.078	0.131	0.087	0.099	0.152	0.083	0.110	0.120	0.148	0.122	0.101	0.111	0.103	0.084	0.069	0.111	0.130	0.051	0.075	0.097
ENSG00000131480	ILMN_1799863;ILMN_1741431;ILMN_2405185	17	38250134;38256248	+	7.230	-0.080	-0.132	-0.288	-0.694	0.120	0.154	0.151	0.089	0.095	0.144	0.151	0.094	0.059	0.148	0.043	0.059	0.118	0.094	0.111	0.085	0.130	0.116	0.077	0.152	0.156	0.133	0.155	0.123	0.135	0.070	0.116	0.076	0.133	0.116	0.097	0.141	0.127	0.078	0.079	0.113	0.158	0.179	0.103	0.109	0.124	0.129	0.146	0.107	0.134	0.125	0.112	0.021	0.116	0.113	0.121	0.102	0.128	0.156	0.096	0.098	0.123	0.150	0.126	0.106	0.125	0.151	0.124	0.151	0.138	0.134	0.131	0.036	0.106	0.125	0.100
ENSG00000131471	ILMN_1782086	17	38256726;38263664	+	7.242	-0.060	-0.175	-0.264	-0.768	0.132	0.065	0.119	0.028	0.094	0.176	0.180	0.106	0.070	0.136	0.109	0.146	0.134	0.093	0.030	0.131	0.143	0.086	0.164	0.162	0.164	0.153	0.140	0.123	0.124	0.167	0.159	0.072	0.130	0.140	0.052	0.043	0.145	0.136	0.151	0.159	0.068	0.077	0.119	0.079	0.091	0.154	0.182	0.056	0.162	0.097	0.064	0.151	0.051	-0.003	0.071	0.212	0.140	0.120	0.163	0.165	0.150	0.130	0.122	0.139	0.096	0.047	0.164	0.144	0.133	0.157	0.049	0.132	0.022	0.172	0.170
ENSG00000100280	ILMN_2387505;ILMN_1781983	22	28053668;28114569	-	8.711	-0.046	-0.118	-0.222	-0.558	0.097	0.104	0.124	0.115	0.138	0.075	0.047	0.045	0.129	0.109	0.083	0.091	0.131	0.078	0.078	0.101	0.100	0.067	0.114	0.067	0.098	0.055	0.083	0.079	0.059	0.131	0.125	0.073	0.107	0.112	0.088	0.058	0.101	0.070	0.081	0.088	0.109	0.102	0.086	0.091	-0.012	0.114	0.101	0.092	0.117	0.076	0.117	0.128	0.093	0.128	0.157	0.094	0.138	0.114	0.083	0.108	0.091	0.102	0.105	0.041	0.053	0.068	0.100	0.154	0.051	0.092	0.092	0.068	0.055	0.093	0.144
ENSG00000166747	ILMN_2399627	16	70320403;70400477	-	9.465	-0.123	-0.474	-0.869	-1.639	0.289	0.327	0.271	0.309	0.351	0.315	0.262	0.330	0.330	0.311	0.267	0.305	0.263	0.326	0.317	0.279	0.328	0.337	0.276	0.320	0.313	0.203	0.303	0.227	0.305	0.342	0.179	0.241	0.231	0.285	0.313	0.241	0.251	0.376	0.265	0.270	0.275	0.281	0.210	0.268	0.444	0.277	0.358	0.343	0.231	0.233	0.024	0.294	0.273	0.256	0.343	0.284	0.275	0.257	0.368	0.199	0.356	0.317	0.240	0.280	0.192	0.263	0.243	0.350	0.198	0.289	0.373	0.225	0.316	0.250	0.229
ENSG00000213983	ILMN_1754179	14	23098616;23107119	-	9.992	-0.046	-0.010	-0.087	-0.437	0.075	0.075	0.132	0.016	0.049	0.041	0.059	0.076	-0.007	0.106	0.053	0.078	0.082	-0.012	0.093	0.121	0.098	0.015	0.075	0.022	0.091	0.110	0.102	0.066	0.044	0.047	0.082	0.041	0.115	0.075	0.112	0.146	0.092	0.022	0.089	0.038	0.073	0.111	0.097	0.118	-0.060	0.058	0.106	-0.012	0.118	0.078	0.164	0.116	0.111	0.145	0.128	0.110	0.081	0.018	0.040	0.075	0.072	0.076	0.042	0.050	0.089	0.110	0.088	0.054	0.070	0.147	0.037	0.049	0.043	0.083	0.069
ENSG00000006114	ILMN_1805247;ILMN_2415467	17	32952052;33043633	-	7.181	-0.094	-0.193	-0.414	-0.909	0.159	0.159	0.177	0.181	0.163	0.172	0.205	0.104	0.128	0.168	0.159	0.141	0.133	0.169	0.115	0.107	0.177	0.134	0.104	0.126	0.121	0.111	0.176	0.180	0.158	0.173	0.130	0.191	0.157	0.198	0.155	0.204	0.158	0.179	0.147	0.185	0.112	0.178	0.190	0.105	0.144	0.120	0.167	0.128	0.104	0.204	0.160	0.188	0.169	0.152	0.195	0.119	0.152	0.124	0.150	0.122	0.160	0.152	0.163	0.158	0.160	0.152	0.189	0.162	0.173	0.131	0.143	0.170	0.190	0.154	0.195
ENSG00000072958	ILMN_1754738	19	16169730;16207149	+	11.173	-0.029	-0.017	-0.042	-0.325	0.055	0.059	0.094	0.017	0.065	0.081	0.026	0.089	0.065	-0.045	0.050	0.059	0.055	0.102	0.024	0.069	0.048	0.052	0.031	0.109	0.033	0.021	0.067	0.106	0.009	0.062	0.106	0.023	0.044	0.047	0.052	0.052	-0.012	0.060	0.102	0.020	0.030	0.102	0.093	0.058	0.052	0.042	-0.006	0.072	0.091	0.055	0.074	0.045	0.061	0.055	0.041	0.032	0.078	0.124	0.020	0.051	0.100	0.048	0.049	0.059	0.058	0.062	0.083	0.070	0.054	0.108	0.030	0.069	0.068	0.103	0.034
ENSG00000129354	ILMN_1705861	19	10544346;10558991	-	6.811	-0.057	-0.167	-0.235	-0.626	0.107	0.114	0.090	0.109	0.087	0.053	0.072	0.093	0.121	0.180	0.072	0.115	0.133	0.179	0.044	0.098	0.097	0.040	0.114	0.136	0.120	0.213	0.123	0.107	0.097	0.111	0.087	0.100	0.122	0.172	0.158	0.091	0.116	0.071	0.110	0.118	0.119	0.122	0.097	0.091	0.077	0.057	0.109	0.097	0.095	0.112	0.068	0.112	0.143	0.135	0.157	0.075	0.118	0.082	0.137	0.095	0.095	0.112	0.095	0.165	0.115	0.086	0.162	0.080	0.151	0.099	0.070	0.100	0.120	0.126	0.134
ENSG00000106367	ILMN_1751345;ILMN_1712806	7	100584405;100591277	+	9.914	0.001	0.014	0.052	-0.077	0.012	0.009	0.000	-0.006	0.028	0.021	-0.006	-0.024	0.053	0.020	-0.023	0.040	-0.005	0.065	0.008	-0.026	0.014	-0.017	0.009	0.103	-0.006	0.026	-0.063	-0.010	0.044	0.022	-0.024	-0.006	-0.026	-0.007	-0.007	-0.035	-0.029	0.013	-0.007	0.004	-0.026	0.073	-0.011	0.042	0.059	-0.045	0.035	-0.028	0.075	0.010	-0.158	-0.044	-0.024	-0.122	-0.088	-0.007	-0.025	-0.063	-0.019	0.077	0.049	-0.003	0.014	0.009	0.003	0.041	0.022	0.038	-0.026	0.020	-0.005	0.030	0.045	-0.021	0.037
ENSG00000182287	ILMN_1766411;ILMN_2120273	X	15753849;15783021	-	11.903	-0.092	-0.071	-0.067	-0.346	0.053	0.044	0.015	0.057	0.067	0.071	0.048	0.045	0.045	0.095	0.046	0.070	0.059	0.069	0.053	0.077	0.057	0.057	0.058	0.096	0.051	0.046	0.013	0.060	0.065	0.081	0.057	0.063	0.037	0.065	0.056	0.029	0.018	0.052	0.026	0.049	0.035	0.043	0.045	0.077	0.050	0.021	0.018	0.053	0.066	0.070	0.004	0.029	0.060	0.015	0.103	0.083	0.062	0.047	0.002	0.080	0.045	0.059	0.072	-0.012	0.060	0.046	0.058	0.062	0.026	0.057	0.069	0.069	0.038	0.044	0.051
ENSG00000152056	ILMN_1768610	2	224325784;224410563	-	7.299	-0.061	-0.101	-0.260	-0.642	0.112	0.131	0.017	0.167	0.085	0.077	0.054	0.054	0.151	0.111	0.091	0.107	0.112	-0.029	0.092	0.067	0.106	0.182	0.040	0.141	0.112	0.028	0.202	0.120	0.056	0.138	0.012	0.153	0.180	0.061	0.139	0.090	0.169	0.089	0.170	0.108	0.057	0.135	0.146	0.074	0.129	0.043	0.087	0.110	0.143	0.144	0.103	0.049	0.128	0.081	0.117	0.023	0.056	0.124	0.118	0.047	0.184	0.075	0.123	0.071	0.096	0.104	0.100	0.136	0.179	0.114	0.123	0.139	0.046	0.081	0.110
ENSG00000196961	ILMN_1815306;ILMN_1673108	19	54961991;55002181	+	7.743	-0.087	-0.093	-0.174	-0.543	0.091	0.098	0.158	0.110	0.098	0.039	0.108	0.010	0.057	0.090	0.028	0.079	0.108	0.059	0.086	0.109	0.090	0.073	0.109	0.095	0.085	0.182	0.087	0.100	0.079	0.048	0.137	0.093	0.113	0.151	0.135	0.107	0.117	0.098	0.109	0.084	0.152	0.104	0.068	0.113	-0.011	0.106	0.043	0.097	0.082	0.067	0.138	0.094	0.063	0.113	0.105	0.123	0.092	0.037	0.049	0.105	0.081	0.060	0.086	0.107	0.108	0.144	0.056	0.063	0.051	0.128	0.050	0.072	0.039	0.036	0.175
ENSG00000183020	ILMN_1803779	11	915840;1002240	+	7.530	-0.138	-0.122	-0.211	-0.507	0.081	0.078	0.073	0.044	0.126	0.077	0.071	0.070	0.062	0.137	0.103	0.098	0.039	0.142	0.151	0.052	0.100	0.106	0.082	0.036	0.070	-0.028	0.070	0.111	0.094	0.108	0.094	0.100	0.023	0.100	0.135	0.142	0.037	0.123	0.095	0.072	0.130	0.066	0.086	0.126	0.074	0.042	0.106	0.136	0.109	-0.001	0.078	0.019	0.099	0.136	0.107	0.084	0.125	0.096	0.113	0.069	0.031	0.025	0.090	0.123	0.055	0.063	0.082	0.168	0.097	0.041	0.107	-0.034	0.089	0.101	0.076
ENSG00000006125	ILMN_1681998;ILMN_2331735	17	30938394;31077547	+	8.474	-0.053	-0.065	0.004	-0.227	0.033	0.086	0.035	0.003	0.060	0.054	0.094	0.028	-0.022	-0.003	0.057	0.028	0.027	0.061	-0.006	0.053	0.006	0.051	0.089	0.060	0.008	0.107	-0.058	0.027	0.033	0.100	0.058	-0.036	0.053	0.080	0.117	0.037	0.046	0.022	0.065	-0.024	0.027	0.067	0.012	0.031	-0.043	-0.014	0.020	0.026	0.091	-0.015	0.038	-0.057	0.057	0.069	0.010	0.037	0.031	-0.029	0.021	0.101	0.046	0.031	-0.019	0.019	0.030	0.024	-0.025	0.064	-0.005	0.119	0.059	0.007	0.047	-0.003	0.069
ENSG00000161203	ILMN_1699598;ILMN_2402798	3	185375327;185384572	+	10.318	-0.008	-0.002	0.051	-0.099	0.015	0.060	0.056	0.004	0.018	0.023	0.033	0.021	-0.023	-0.019	0.017	0.092	0.071	0.029	0.019	0.062	0.016	-0.010	0.009	0.072	0.022	0.052	-0.013	0.037	0.054	0.034	0.085	-0.045	0.038	0.046	0.050	0.028	0.057	0.005	0.014	0.027	0.042	0.068	0.003	0.028	0.001	-0.019	0.026	-0.007	0.022	0.010	0.026	-0.060	0.007	0.042	0.009	0.057	0.050	0.008	-0.041	0.093	-0.013	0.021	-0.002	0.014	0.035	0.010	-0.001	0.087	-0.033	0.035	-0.044	-0.011	-0.033	-0.046	0.032
ENSG00000042753	ILMN_1662426;ILMN_1809957	19	52033262;52046043	-	12.466	0.023	-0.005	0.022	-0.242	0.043	0.035	0.046	0.057	0.058	0.029	0.042	0.031	0.046	0.064	0.041	0.082	0.041	0.048	0.007	0.075	0.037	-0.003	0.037	0.075	0.061	0.010	0.038	0.018	0.057	0.024	0.061	0.023	0.010	0.025	0.051	0.036	0.031	0.050	0.052	0.067	0.042	0.058	0.040	0.076	0.072	0.001	0.030	0.044	0.064	0.054	-0.052	0.009	0.016	0.023	0.059	0.055	0.074	0.020	0.053	0.081	0.036	0.070	0.065	0.022	0.054	0.026	0.063	0.027	0.047	0.024	0.063	0.053	0.059	0.022	0.053
ENSG00000132842	ILMN_1768867	5	77333908;77626284	-	11.286	-0.082	-0.156	-0.384	-0.867	0.152	0.127	0.202	0.154	0.227	0.183	0.136	0.151	0.163	0.150	0.152	0.132	0.124	0.202	0.156	0.140	0.163	0.149	0.174	0.170	0.139	0.138	0.097	0.115	0.186	0.171	0.187	0.092	0.119	0.139	0.143	0.151	0.107	0.162	0.112	0.141	0.147	0.157	0.062	0.146	0.164	0.073	0.132	0.147	0.133	0.147	0.149	0.098	0.162	0.168	0.195	0.170	0.186	0.124	0.193	0.195	0.127	0.170	0.204	0.162	0.148	0.179	0.166	0.162	0.131	0.196	0.133	0.092	0.110	0.139	0.156
ENSG00000103723	ILMN_1679256	15	81125088;81175689	-	7.098	-0.082	-0.192	-0.242	-0.687	0.115	0.182	0.139	0.084	0.134	0.122	0.084	0.072	0.170	0.130	0.085	0.085	0.009	0.037	0.124	0.117	0.073	0.113	0.129	0.170	0.196	0.026	0.161	0.071	0.123	0.103	0.094	0.121	0.078	0.144	0.099	0.128	0.133	0.142	0.072	0.166	0.141	0.024	0.127	0.108	0.074	0.140	0.019	0.125	0.131	0.071	0.091	0.106	0.110	0.182	0.127	0.141	0.106	0.106	0.087	0.070	0.105	0.130	0.118	0.030	0.109	0.124	0.187	0.130	0.122	0.148	0.092	0.137	0.169	0.107	0.105
ENSG00000065000	ILMN_1764945;ILMN_2390114	19	2051992;2102556	-	9.669	-0.062	-0.116	-0.199	-0.592	0.101	0.157	0.083	0.117	0.085	0.152	0.120	0.090	0.061	0.028	0.102	0.100	0.027	0.058	0.106	0.121	0.089	0.056	0.139	0.102	0.088	0.110	0.121	0.106	0.115	0.166	0.114	0.117	0.103	0.113	0.085	0.110	0.154	0.060	0.064	0.104	0.116	0.159	0.049	0.067	0.017	0.092	0.138	0.086	0.111	0.040	0.155	0.106	0.122	0.162	0.129	0.134	0.106	0.095	0.061	0.130	0.099	0.049	0.120	0.131	0.109	0.108	0.105	0.171	0.080	0.062	0.074	0.093	0.024	0.115	0.104
ENSG00000185009	ILMN_2362122;ILMN_1667086;ILMN_1701774	10	75550021;75580832	-	10.504	0.059	0.043	0.016	-0.215	0.042	0.006	0.040	0.043	0.080	0.027	0.053	-0.022	0.068	0.053	0.077	0.091	0.068	0.057	0.016	0.079	0.035	0.046	0.088	0.092	0.128	0.027	0.021	-0.012	0.086	0.018	-0.025	0.066	-0.038	0.024	0.046	0.019	-0.008	0.065	0.043	0.051	-0.002	-0.001	-0.002	0.101	0.050	-0.032	0.019	0.024	0.050	0.091	-0.034	0.029	0.056	-0.003	0.098	0.046	0.061	0.024	0.064	0.106	0.019	0.038	0.085	0.042	0.073	0.049	0.076	0.000	0.007	0.106	0.026	-0.017	0.047	-0.011	0.083
ENSG00000070718	ILMN_1676946	8	42129747;42147858	+	10.424	-0.093	-0.135	-0.254	-0.465	0.078	0.060	0.104	0.083	0.060	0.091	0.074	0.084	0.048	0.055	0.036	0.110	0.097	0.101	0.109	0.086	0.132	0.036	0.112	0.112	0.113	0.122	0.073	0.015	0.087	0.143	0.089	0.019	0.107	0.126	0.099	0.066	0.073	0.084	0.104	0.052	0.059	0.118	0.038	0.101	0.045	0.044	0.111	0.028	0.114	0.072	0.110	0.077	0.036	0.091	0.142	0.068	0.150	0.076	0.080	0.153	0.039	0.068	0.044	0.040	0.102	0.047	0.050	0.131	0.044	0.123	0.094	0.118	0.052	0.049	0.100
ENSG00000157823	ILMN_1731596	15	88177792;88238206	-	7.380	-0.070	-0.107	-0.225	-0.685	0.118	0.104	0.150	0.137	0.145	0.105	0.192	0.114	0.125	0.088	0.144	0.132	0.072	0.126	0.121	0.115	0.095	0.017	0.174	0.132	0.104	0.186	0.105	0.149	0.132	0.158	0.138	0.127	0.125	0.173	0.096	0.134	0.158	0.087	0.102	0.183	0.055	0.072	0.048	0.101	0.092	0.149	0.145	0.118	0.118	0.120	0.128	0.103	0.135	0.117	0.103	0.130	0.191	0.068	0.102	0.109	0.093	0.093	0.096	0.110	0.110	0.180	0.045	0.135	0.019	0.159	0.104	0.185	0.090	0.089	0.138
ENSG00000134262	ILMN_1669377	1	114238892;114249346	-	10.704	-0.021	-0.052	-0.275	-0.695	0.127	0.131	0.119	0.160	0.030	0.124	0.194	0.169	0.091	0.124	0.147	0.184	0.055	0.134	0.185	0.110	0.082	0.098	0.112	0.168	0.108	0.307	0.119	0.170	0.139	0.119	0.151	0.225	0.127	0.219	0.161	0.145	0.208	0.114	0.081	0.195	0.141	0.152	0.107	0.082	0.056	0.281	0.152	0.153	0.094	0.052	0.166	0.101	0.280	0.122	0.144	0.161	0.192	0.145	0.143	0.091	0.138	0.165	0.124	0.148	0.097	0.097	0.136	0.137	0.098	0.153	0.091	0.215	0.102	0.106	0.105
ENSG00000081014	ILMN_1754531	15	48988237;49085389	+	9.044	-0.045	-0.200	-0.412	-0.744	0.133	0.138	0.103	0.099	0.072	0.172	0.114	0.149	0.169	0.174	0.091	0.145	0.107	0.105	0.108	0.079	0.186	0.179	0.149	0.106	0.092	0.141	0.112	0.086	0.136	0.132	0.116	0.092	0.149	0.102	0.178	0.112	0.065	0.146	0.133	0.092	0.145	0.142	0.137	0.163	0.146	0.130	0.164	0.171	0.114	0.090	0.135	0.191	0.146	0.175	0.141	0.164	0.158	0.072	0.069	0.133	0.148	0.101	0.084	0.130	0.134	0.116	0.142	0.163	0.047	0.120	0.159	0.105	0.133	0.122	0.205
ENSG00000221838	ILMN_1779512	7	99537065;99542744	+	7.207	-0.022	-0.140	-0.338	-0.943	0.169	0.186	0.132	0.111	0.179	0.151	0.187	0.135	0.172	0.133	0.161	0.198	0.136	0.151	0.185	0.142	0.103	0.111	0.222	0.159	0.111	0.198	0.097	0.177	0.155	0.191	0.184	0.223	0.083	0.192	0.223	0.225	0.209	0.196	0.145	0.214	0.205	0.161	0.130	0.119	0.172	0.188	0.130	0.125	0.095	0.179	0.195	0.105	0.155	0.150	0.168	0.161	0.191	0.103	0.124	0.159	0.147	0.217	0.123	0.177	0.140	0.138	0.155	0.140	0.123	0.155	0.137	0.215	0.126	0.162	0.181
ENSG00000100478	ILMN_1760466	14	30564643;30631992	+	7.229	-0.126	-0.132	-0.300	-0.693	0.117	0.160	0.114	0.089	0.120	0.166	0.149	0.137	0.065	0.027	0.109	0.100	0.062	0.126	0.074	0.037	0.096	0.141	0.079	0.098	0.096	0.084	0.124	0.138	0.140	0.064	0.157	0.071	0.102	0.106	0.068	0.138	0.157	0.111	0.105	0.085	0.123	0.121	0.076	0.145	0.124	0.153	0.146	0.111	0.128	0.081	0.160	0.090	0.099	0.046	0.136	0.115	0.168	0.128	0.126	0.146	0.142	0.137	0.141	0.138	0.119	0.114	0.088	0.141	0.148	0.109	0.019	0.085	0.168	0.135	0.143
ENSG00000120868	ILMN_1659463;ILMN_2344798	12	97563208;97653335	+	8.392	-0.129	-0.262	-0.405	-0.800	0.135	0.170	0.128	0.147	0.186	0.089	0.126	0.131	0.139	0.153	0.110	0.117	0.130	0.123	0.098	0.126	0.149	0.183	0.147	0.135	0.155	0.125	0.106	0.118	0.137	0.135	0.061	0.139	0.148	0.161	0.155	0.082	0.101	0.085	0.193	0.148	0.137	0.138	0.121	0.137	0.131	0.142	0.145	0.109	0.102	0.103	0.170	0.126	0.092	0.178	0.094	0.150	0.093	0.177	0.106	0.070	0.140	0.129	0.103	0.044	0.169	0.113	0.114	0.219	0.139	0.107	0.166	0.131	0.127	0.118	0.107
ENSG00000107282	ILMN_1668285	9	71235021;71477042	-	7.118	-0.085	-0.132	-0.295	-0.688	0.119	0.158	0.134	0.071	0.070	0.137	0.071	0.180	0.158	0.081	0.167	0.133	0.169	0.119	0.108	0.100	0.130	0.086	0.147	0.183	0.090	0.082	0.147	0.115	0.068	0.099	0.118	0.124	0.098	0.055	0.088	0.104	0.109	0.127	0.078	0.115	0.188	0.161	0.101	0.148	0.087	0.119	0.151	0.061	0.174	0.115	0.145	0.042	0.143	0.093	0.118	0.084	0.083	0.153	0.150	0.074	0.098	0.136	0.165	0.131	0.088	0.089	0.095	0.134	0.117	0.120	0.117	0.057	0.078	0.059	0.149
ENSG00000125967	ILMN_2270491;ILMN_2364928;ILMN_1749738	20	31708554;31725925	-	7.270	-0.034	-0.101	-0.221	-0.670	0.118	0.148	0.072	0.129	0.124	0.121	0.144	0.071	0.170	0.061	0.124	0.125	0.113	0.100	0.103	0.139	0.153	0.100	0.155	0.120	0.078	0.138	0.098	0.082	0.109	0.152	0.106	0.095	0.051	0.104	0.129	0.108	0.162	0.190	0.127	0.117	0.148	0.122	0.075	0.122	0.056	0.134	0.137	0.068	0.123	0.105	0.118	0.137	0.087	0.157	0.138	0.133	0.093	0.134	0.077	0.087	0.141	0.074	0.095	0.114	0.107	0.109	0.151	0.058	0.116	0.107	0.122	0.120	0.092	0.106	0.112
ENSG00000011132	ILMN_1686610	19	3701770;3712673	-	9.844	-0.010	-0.018	-0.126	-0.588	0.105	0.074	0.113	0.067	0.096	0.161	0.140	0.081	0.051	0.016	0.097	0.131	0.120	0.120	0.098	0.160	0.125	0.056	0.088	0.053	0.076	0.106	0.056	0.128	0.137	0.153	0.204	0.090	0.087	0.088	0.149	0.158	0.080	0.081	0.034	0.131	0.131	0.047	0.033	0.100	0.127	0.126	0.024	0.151	0.068	0.075	0.164	-0.018	0.098	0.133	0.116	0.113	0.143	0.130	0.133	0.162	0.090	0.103	0.130	0.129	0.086	0.060	0.043	0.153	0.072	0.208	0.003	0.142	0.094	0.109	0.036
ENSG00000166313	ILMN_1769918;ILMN_1699646	11	6360164;6397220	-	7.091	-0.056	-0.109	-0.211	-0.625	0.108	0.129	0.095	0.145	0.183	0.056	0.115	0.150	0.112	0.126	0.103	0.100	0.107	0.127	0.142	0.099	0.129	0.109	0.153	0.107	0.057	0.074	0.087	0.116	0.084	0.112	0.126	0.128	0.136	0.053	0.105	0.124	0.065	0.122	0.104	0.134	0.071	0.151	0.087	0.120	0.123	0.144	0.035	0.116	0.089	0.089	0.110	0.131	0.138	0.060	0.086	0.136	0.112	0.118	0.105	0.097	0.120	0.057	0.075	0.107	0.063	0.091	0.102	0.123	0.143	0.101	0.092	0.161	0.088	0.096	0.074
ENSG00000077420	ILMN_1801710	10	26767271;26896736	+	11.030	-0.079	-0.190	-0.364	-0.981	0.171	0.150	0.140	0.198	0.260	0.146	0.238	0.173	0.225	0.165	0.189	0.221	0.207	0.168	0.217	0.132	0.244	0.160	0.235	0.070	0.220	0.182	0.206	0.131	0.239	0.175	0.181	0.170	0.231	0.219	0.207	0.221	0.187	0.147	0.165	0.154	0.134	0.196	0.084	0.169	0.146	0.173	0.244	0.168	0.114	0.144	0.261	0.198	0.186	0.167	0.147	0.229	0.192	0.123	0.156	0.180	0.092	0.178	0.201	0.182	0.212	0.213	0.178	0.208	0.169	0.219	0.148	0.125	0.118	0.197	0.144
ENSG00000163697	ILMN_1716790	4	40510995;40911245	-	6.803	-0.085	-0.140	-0.266	-0.725	0.124	0.134	0.110	0.096	0.122	0.137	0.145	0.130	0.134	0.168	0.144	0.126	0.186	0.140	0.127	0.155	0.121	0.034	0.132	0.120	0.203	0.110	0.153	0.143	0.082	0.129	0.107	0.182	0.109	0.135	0.069	0.079	0.123	0.190	0.130	0.117	0.131	0.083	0.130	0.150	0.113	0.132	0.146	0.132	0.091	0.111	0.123	0.134	0.209	0.104	0.148	0.095	0.144	0.135	0.109	0.099	0.147	0.164	0.114	0.170	0.115	0.144	0.125	0.077	0.092	0.070	0.141	0.115	0.148	0.116	0.158
ENSG00000113108	ILMN_1740772;ILMN_2320513	5	139918037;139924373	-	10.531	-0.066	-0.029	0.041	-0.244	0.035	0.032	0.020	0.041	-0.005	0.012	0.017	0.051	0.009	0.008	-0.003	0.028	0.049	0.017	0.053	0.079	0.049	-0.001	0.034	0.058	0.029	0.080	0.016	0.021	0.084	0.036	0.111	-0.024	0.061	0.041	0.039	0.066	0.043	0.021	0.052	0.005	-0.007	0.025	0.020	0.092	0.017	0.063	0.013	0.027	0.039	0.009	0.063	-0.019	0.026	0.046	0.002	0.065	0.093	0.044	0.037	0.079	0.032	0.059	0.027	0.003	0.039	-0.004	0.008	0.045	0.013	0.050	0.009	0.059	-0.024	0.043	-0.026
ENSG00000134982	ILMN_1662668	5	112101482;112209834	+	7.237	-0.111	-0.205	-0.334	-0.731	0.124	0.001	0.154	0.145	0.068	0.135	0.146	0.146	0.080	0.103	0.136	0.129	0.115	0.136	0.054	0.126	0.085	0.163	0.176	0.151	0.104	0.168	0.114	0.101	0.143	0.159	0.177	0.101	0.146	0.150	0.109	0.091	0.172	0.073	0.142	0.159	0.126	0.059	0.109	0.101	0.092	0.122	0.144	0.074	0.127	0.070	0.096	0.113	0.108	0.158	0.129	0.131	0.068	0.136	0.008	0.091	0.149	0.144	0.086	0.106	0.137	0.123	0.096	0.139	0.094	0.181	0.078	0.162	0.113	0.169	0.136
ENSG00000115266	ILMN_1659950	19	1401147;1424243	+	6.718	-0.057	-0.124	-0.267	-0.667	0.117	0.114	0.118	0.103	0.070	0.128	0.124	0.087	0.100	0.116	0.069	0.122	0.076	0.083	0.096	0.115	0.025	0.125	0.113	0.133	0.143	0.086	0.058	0.130	0.105	0.161	0.094	0.115	0.123	0.128	0.104	0.108	0.152	0.094	0.155	0.147	0.101	0.140	0.102	0.131	0.096	0.166	0.106	0.088	0.097	0.189	0.125	0.129	0.066	0.078	0.119	0.111	0.092	0.171	0.125	0.059	0.181	0.151	0.120	0.165	0.156	0.060	0.099	0.144	0.101	0.125	0.132	0.144	0.122	0.096	0.096
ENSG00000154856	ILMN_1656951	18	10444624;10478692	+	7.181	-0.013	-0.126	-0.262	-0.707	0.126	0.138	0.147	0.091	0.174	0.122	0.161	0.145	0.140	0.137	0.152	0.173	0.167	0.144	0.109	0.052	0.172	0.114	0.088	0.110	0.129	0.115	0.091	0.137	0.144	0.110	0.098	0.129	0.117	0.104	0.132	0.091	0.089	0.110	0.142	0.128	0.040	0.107	0.097	0.186	0.138	0.112	0.144	0.133	0.095	0.109	0.103	0.081	0.134	0.111	0.103	0.140	0.167	0.141	0.104	0.064	0.088	0.158	0.142	0.091	0.063	0.149	0.180	0.176	0.036	0.138	0.134	0.083	0.139	0.161	0.107
ENSG00000198768	ILMN_1689431	20	56467831;56523355	-	6.909	-0.061	-0.118	-0.271	-0.705	0.123	0.105	0.116	0.142	0.039	0.154	0.098	0.113	0.108	0.115	0.151	0.144	0.118	0.116	0.100	0.121	0.117	0.033	0.134	0.151	0.117	0.146	0.175	0.119	0.100	0.124	0.107	0.092	0.119	0.163	0.074	0.179	0.143	0.067	0.153	0.139	0.070	0.120	0.097	0.112	0.115	0.082	0.106	0.054	0.124	0.134	0.116	0.018	0.065	0.183	0.083	0.164	0.126	0.090	0.097	0.103	0.126	0.159	0.116	0.172	0.148	0.147	0.095	0.157	0.063	0.125	0.091	0.168	0.138	0.149	0.151
ENSG00000132703	ILMN_1708833	1	157824239;157825284	+	6.884	-0.053	-0.131	-0.273	-0.674	0.118	0.148	0.083	0.161	0.136	0.139	0.112	0.072	0.065	0.124	0.097	0.132	0.173	0.122	0.127	0.133	0.099	0.128	0.113	0.107	0.086	0.110	0.080	0.112	0.164	0.146	0.145	0.144	0.118	0.113	0.091	0.116	0.145	0.092	0.092	0.089	0.088	0.103	0.101	0.126	0.111	0.092	0.130	0.034	0.150	0.114	0.108	0.094	0.101	0.112	0.132	0.150	0.118	0.141	0.139	0.101	0.147	0.129	0.098	0.123	0.135	0.073	0.125	0.195	0.089	0.138	0.085	0.159	0.111	0.129	0.135
ENSG00000072195	ILMN_1740052;ILMN_1902571;ILMN_1878273	2	220007811;220066598	+	7.342	-0.071	-0.133	-0.243	-0.632	0.109	0.115	0.127	0.006	0.085	0.089	0.092	0.140	0.124	0.119	0.132	0.140	0.115	0.136	0.104	0.097	0.058	0.114	0.115	0.150	0.089	0.177	0.095	0.117	0.112	0.159	0.108	0.113	0.082	0.170	0.153	0.126	0.127	0.088	0.093	0.083	0.095	0.122	0.087	0.108	0.070	0.140	0.047	0.080	0.131	0.090	0.115	0.069	0.056	0.137	0.117	0.090	0.110	0.127	0.114	0.118	0.067	0.080	0.086	0.132	0.116	0.060	0.112	0.106	0.110	0.132	0.116	0.085	0.125	0.077	0.118
ENSG00000164062	ILMN_1718023	3	49686438;49695935	+	11.311	-0.099	-0.074	-0.135	-0.483	0.079	0.097	0.073	0.068	0.089	0.104	0.080	0.073	0.122	0.107	0.043	0.099	0.080	0.056	0.108	0.090	0.076	0.064	0.096	0.102	0.073	0.107	0.098	0.057	0.094	0.083	0.151	0.033	0.070	0.108	0.077	0.071	0.136	0.054	0.087	0.093	0.067	0.054	0.072	0.084	0.022	0.104	0.059	0.051	0.102	0.079	0.099	0.055	0.107	0.125	0.132	0.118	0.117	0.036	0.043	0.109	0.136	0.105	0.068	0.111	0.108	0.094	0.120	0.082	0.034	0.053	0.075	0.130	0.050	0.039	0.116
ENSG00000100823	ILMN_2319344;ILMN_1661886	14	19993129;19995765	+	12.226	0.011	-0.043	-0.193	-0.869	0.157	0.132	0.131	0.141	0.216	0.221	0.200	0.124	0.216	0.136	0.175	0.213	0.191	0.202	0.152	0.163	0.158	0.165	0.216	0.131	0.152	0.140	0.152	0.145	0.180	0.157	0.203	0.149	0.118	0.198	0.118	0.164	0.199	0.209	0.122	0.188	0.181	0.184	0.104	0.137	0.169	0.135	0.132	0.148	0.106	0.183	0.118	0.131	0.185	0.173	0.208	0.169	0.193	0.132	0.215	0.155	0.126	0.203	0.179	0.203	0.188	0.181	0.219	0.186	0.124	0.183	0.118	0.162	0.140	0.081	0.138
ENSG00000169188	ILMN_1652505	X	55043504;55050936	+	10.223	-0.027	-0.057	-0.263	-1.071	0.191	0.152	0.198	0.188	0.194	0.256	0.246	0.167	0.204	0.101	0.292	0.219	0.141	0.276	0.135	0.249	0.174	0.192	0.229	0.107	0.136	0.305	0.241	0.205	0.231	0.261	0.212	0.190	0.110	0.206	0.170	0.234	0.259	0.201	0.098	0.241	0.189	0.213	0.091	0.121	0.275	0.177	0.267	0.239	0.047	0.131	0.181	0.176	0.222	0.208	0.236	0.209	0.274	0.233	0.268	0.145	0.127	0.180	0.273	0.259	0.211	0.216	0.209	0.235	0.165	0.287	0.131	0.205	0.147	0.128	0.238
ENSG00000117362	ILMN_1658472;ILMN_2398388	1	148502511;148508156	-	9.888	-0.086	-0.104	-0.141	-0.504	0.083	0.138	0.122	0.022	0.061	0.099	0.063	0.125	0.002	0.026	0.045	0.017	0.087	-0.011	0.065	0.088	0.081	0.097	0.063	0.072	0.023	0.047	0.136	0.056	0.015	0.083	0.055	0.097	0.134	0.082	0.088	0.128	0.099	0.077	0.123	0.056	0.157	0.165	0.149	0.090	0.074	0.082	0.101	0.089	0.072	0.102	0.081	0.092	0.101	0.117	0.082	0.114	0.101	0.067	0.026	0.056	0.104	0.045	0.040	0.077	0.063	0.086	0.073	0.065	0.112	0.106	0.148	0.067	0.076	0.191	0.065
ENSG00000138613	ILMN_1767816	15	61356859;61385807	+	9.065	-0.009	0.055	0.083	-0.424	0.072	0.023	0.038	0.048	-0.007	0.094	0.129	0.061	0.162	0.065	0.088	0.093	0.072	0.101	0.138	0.023	0.066	0.061	0.053	0.044	0.034	0.211	0.075	0.090	0.097	0.074	0.145	0.091	0.054	0.095	0.010	0.089	0.152	0.059	0.025	0.156	0.035	0.006	-0.004	0.050	0.087	0.145	0.164	0.109	0.095	0.027	0.097	0.060	0.077	0.064	0.014	0.097	0.094	0.018	0.164	0.067	0.068	0.127	0.089	0.105	0.087	0.127	0.063	0.107	0.086	0.078	0.043	0.093	0.076	0.070	0.067
ENSG00000175279	ILMN_1788135;ILMN_1793360	1	10412745;10434797	+	8.020	-0.044	-0.092	-0.104	-0.330	0.055	0.067	0.080	0.073	0.023	0.088	0.082	0.016	0.079	0.084	0.056	0.103	0.099	0.086	0.038	0.059	0.086	0.079	0.060	0.098	0.084	0.070	0.033	0.001	0.046	0.092	0.030	0.051	0.063	0.027	0.044	0.000	0.067	0.081	0.042	0.067	0.046	0.022	0.047	0.071	0.152	-0.004	0.079	0.058	0.067	0.051	-0.021	0.082	0.030	0.036	0.061	0.079	0.071	0.009	0.053	0.106	0.026	0.068	0.113	0.089	0.095	0.086	0.085	0.097	0.076	0.011	0.103	0.118	0.011	0.079	0.118
ENSG00000169621	ILMN_3243695;ILMN_1808597	2	68548245;68660797	+	7.173	-0.068	-0.119	-0.269	-0.674	0.117	0.077	0.112	0.123	0.158	0.117	0.109	0.099	0.099	0.109	0.123	0.111	0.071	0.082	0.136	0.134	0.123	0.148	0.138	0.165	0.121	0.154	0.065	0.145	0.132	0.115	0.118	0.122	0.112	0.139	0.095	0.144	0.118	0.103	0.112	0.114	0.137	0.123	0.131	0.108	0.093	0.109	0.156	0.091	0.106	0.129	0.089	0.153	0.123	0.134	0.100	0.157	0.133	0.081	0.075	0.113	0.104	0.124	0.085	0.109	0.141	0.132	0.104	0.100	0.149	0.103	0.085	0.130	0.099	0.130	0.093
ENSG00000171388	ILMN_1689353	X	128607006;128616595	-	7.252	-0.117	-0.169	-0.332	-0.711	0.121	0.141	0.102	0.111	0.240	0.122	0.112	0.169	0.036	0.074	0.059	0.192	0.151	0.092	0.111	0.075	0.130	0.096	0.188	0.138	0.092	0.129	0.129	0.130	0.144	0.208	0.123	0.130	0.112	0.145	0.128	0.075	0.091	0.110	0.150	0.157	0.117	0.107	0.103	0.111	0.093	0.098	0.167	0.104	0.093	0.143	0.094	-0.035	0.143	0.091	0.121	-0.044	0.158	0.099	0.083	0.103	0.137	0.117	0.058	0.140	0.127	0.097	0.140	0.121	0.114	0.134	0.036	0.119	0.070	0.093	-0.003
ENSG00000134817	ILMN_1700183	11	56757629;56761302	-	7.045	-0.051	-0.124	-0.241	-0.702	0.122	0.053	0.116	0.059	0.127	0.147	0.136	0.146	0.142	0.182	0.142	0.106	0.157	0.094	0.150	0.083	0.128	0.152	0.061	0.181	0.112	0.074	0.148	0.092	0.160	0.114	0.106	0.162	0.149	0.127	0.139	0.135	0.116	0.155	0.120	0.119	0.131	0.218	0.112	0.115	0.072	0.168	0.074	0.088	0.130	0.122	0.104	0.098	0.112	0.072	0.042	0.084	0.146	0.078	0.135	0.149	0.126	0.120	0.099	0.121	0.187	0.151	0.090	0.137	0.110	0.164	0.102	0.090	0.148	0.147	0.121
ENSG00000105290	ILMN_2396198;ILMN_1763834	19	41051240;41062539	+	7.148	-0.059	-0.149	-0.234	-0.678	0.116	0.143	0.112	0.049	0.086	0.079	0.096	0.146	0.116	0.103	0.069	0.110	0.104	0.126	0.130	0.126	0.119	0.108	0.101	0.168	0.104	0.139	0.118	0.072	0.106	0.135	0.075	0.098	0.130	0.115	0.139	0.095	0.091	0.121	0.119	0.129	0.115	0.154	0.117	0.144	0.084	0.115	0.097	0.125	0.080	0.057	0.092	0.071	0.114	0.164	0.103	0.115	0.085	0.097	0.160	0.127	0.163	0.144	0.149	0.137	0.095	0.129	0.055	0.129	0.104	0.119	0.105	0.119	0.100	0.148	0.110
ENSG00000084234	ILMN_1710482	11	129445010;129519910	+	7.874	-0.038	-0.115	-0.084	-0.351	0.057	0.035	0.092	-0.040	0.068	0.011	0.013	0.162	0.081	0.085	0.129	0.069	0.094	0.086	0.060	0.030	0.135	0.067	0.086	0.080	0.127	0.145	0.046	0.064	0.073	0.053	0.066	0.006	0.079	0.050	0.006	0.163	0.033	0.008	0.072	0.040	0.101	0.047	0.077	0.045	0.053	0.112	-0.052	-0.020	0.088	0.104	0.109	0.113	0.036	0.012	0.021	0.031	0.074	0.027	-0.018	0.135	0.083	0.016	0.040	0.025	0.084	0.107	0.052	0.112	0.071	0.034	-0.038	0.026	0.057	0.135	0.113
ENSG00000118137	ILMN_1690884	11	116211676;116213571	-	7.382	-0.101	-0.154	-0.276	-0.574	0.097	0.110	0.026	0.014	0.143	0.096	-0.001	0.151	0.179	0.136	0.106	0.180	0.128	0.035	0.141	0.123	0.083	0.149	0.096	0.108	0.132	0.095	0.125	0.088	0.090	0.124	0.110	0.152	0.046	0.038	0.124	0.134	0.038	0.052	0.037	0.168	0.039	0.124	0.115	0.066	0.150	0.107	0.053	0.050	0.150	0.077	0.097	0.069	0.109	0.056	0.112	0.069	0.113	0.135	0.093	0.172	0.046	0.134	0.101	0.116	0.115	0.070	0.114	-0.008	0.054	0.098	0.115	0.118	0.048	0.071	0.180
ENSG00000163382	ILMN_1729533	1	154828177;154830715	+	11.280	-0.027	0.020	0.017	-0.126	0.020	0.033	0.000	0.036	-0.007	-0.028	0.051	0.029	0.015	0.010	0.026	0.062	0.061	-0.020	0.046	0.038	0.062	0.038	0.027	0.086	0.022	0.061	0.012	-0.003	0.032	0.062	0.050	-0.001	0.025	0.055	0.009	0.015	0.036	0.051	0.012	-0.005	0.045	0.028	0.037	0.049	-0.004	0.008	-0.012	-0.035	0.083	0.025	0.007	-0.028	-0.012	0.033	0.056	0.007	0.048	0.004	0.007	0.103	0.012	0.066	0.017	0.044	0.015	0.000	-0.006	0.003	-0.004	0.037	0.005	0.063	0.022	0.030	0.056
ENSG00000158874	ILMN_1688543	1	159458706;159460042	-	7.066	-0.060	-0.146	-0.284	-0.754	0.131	0.184	0.158	0.112	0.149	0.095	0.076	0.126	0.121	0.125	0.109	0.122	0.153	0.115	0.142	0.164	0.065	0.137	0.086	0.102	0.150	0.086	0.129	0.126	0.083	0.114	0.100	0.189	0.128	0.092	0.118	0.196	0.185	0.143	0.059	0.155	0.079	0.095	0.086	0.147	0.059	0.111	0.149	0.098	0.155	0.072	0.105	0.057	0.096	0.133	0.117	0.204	0.126	0.168	0.138	0.159	0.112	0.112	0.101	0.124	0.086	0.114	0.130	0.143	0.139	0.154	0.133	0.147	0.068	0.130	0.149
ENSG00000110244	ILMN_1675706	11	116196627;116199221	-	7.034	-0.097	-0.192	-0.329	-0.714	0.122	0.137	0.040	0.101	0.172	0.141	0.120	0.114	0.060	0.135	0.101	0.148	0.120	0.065	0.127	0.107	0.143	0.119	0.109	0.147	0.161	0.120	0.092	0.089	0.143	0.082	0.093	0.155	0.117	0.110	0.096	0.032	0.136	0.040	0.101	0.125	0.089	0.147	0.142	0.080	0.127	0.134	0.091	0.105	0.140	0.080	0.098	0.139	0.141	0.103	0.086	0.086	0.150	0.150	0.106	0.115	0.142	0.133	0.108	0.094	0.145	0.103	0.144	0.118	0.076	0.185	0.114	0.114	0.119	0.119	0.103
ENSG00000110243	ILMN_1754055	11	116165298;116167794	-	7.041	-0.070	-0.150	-0.274	-0.739	0.128	0.192	0.118	0.118	0.139	0.181	0.158	0.159	0.150	0.090	0.113	0.109	0.060	0.119	0.121	0.092	0.123	0.117	0.169	0.071	0.181	0.111	0.133	0.114	0.062	0.149	0.137	0.090	0.153	0.128	0.130	0.081	0.140	0.173	0.149	0.160	0.097	0.091	0.132	0.107	0.095	0.140	0.099	0.105	0.149	0.131	0.071	0.158	0.150	0.184	0.117	0.131	0.102	0.124	0.154	0.114	0.162	0.063	0.117	0.067	0.163	0.053	0.223	0.123	0.113	0.091	0.192	0.136	0.106	0.151	0.059
ENSG00000184730	ILMN_1697925	16	28413503;28417783	+	6.974	-0.050	-0.046	-0.262	-0.704	0.126	0.112	0.132	0.128	0.217	0.134	0.164	0.057	0.132	0.090	0.161	0.147	0.105	0.098	0.079	0.106	0.124	0.040	0.142	0.102	0.102	0.089	0.045	0.134	0.168	0.121	0.126	0.123	0.125	0.158	0.137	0.076	0.172	0.138	0.157	0.150	0.113	0.092	0.120	0.059	0.145	0.128	0.117	0.123	0.134	0.132	0.157	0.094	0.074	0.191	0.182	0.114	0.152	0.085	0.085	0.087	0.078	0.140	0.131	0.137	0.151	0.100	0.149	0.080	0.096	0.161	0.116	0.132	0.185	0.094	0.127
ENSG00000111701	ILMN_1813881	12	7693263;7709769	-	6.808	-0.026	-0.134	-0.244	-0.655	0.116	0.092	0.110	0.085	0.116	0.178	0.109	0.064	0.127	0.151	0.092	0.145	0.049	0.124	0.126	0.097	0.094	0.084	0.148	0.145	0.139	0.146	0.120	0.158	0.094	0.115	0.159	0.192	0.116	0.091	0.066	0.183	0.105	0.124	0.143	0.128	0.111	0.127	0.125	0.153	0.124	0.117	0.112	0.171	0.084	0.176	0.086	0.076	0.100	0.188	0.138	0.103	0.097	0.104	0.130	0.114	0.123	-0.073	0.129	0.106	0.145	0.089	0.161	0.121	0.141	0.138	0.132	0.136	0.139	0.097	0.133
ENSG00000128383	ILMN_1680192	22	37678701;37690573	+	7.008	-0.026	-0.147	-0.241	-0.641	0.113	0.054	0.077	0.068	0.143	0.114	0.094	0.111	0.204	0.094	0.136	0.155	0.141	0.040	0.131	0.094	0.097	0.136	0.111	0.122	0.090	0.124	0.103	0.140	0.104	0.091	0.116	0.084	0.089	0.094	0.098	0.079	0.101	0.149	0.075	0.074	0.148	0.117	0.112	0.094	0.156	-0.028	0.108	0.164	0.137	0.129	0.086	0.074	0.144	0.095	0.138	0.105	0.106	0.140	0.118	0.137	0.099	0.131	0.093	0.058	0.068	0.124	0.123	0.112	0.168	0.110	0.164	0.119	0.075	0.147	0.081
ENSG00000179750	ILMN_2219466	22	37708297;37718755	+	9.339	-0.016	0.104	0.215	-0.034	0.001	0.003	0.008	-0.019	0.065	0.117	0.030	0.003	0.047	-0.046	-0.037	0.086	0.042	0.040	-0.020	0.126	-0.075	-0.006	0.038	0.142	0.020	0.014	-0.069	-0.012	-0.018	-0.005	0.012	0.003	-0.004	-0.015	0.047	-0.006	0.027	0.074	0.028	-0.002	-0.052	-0.038	-0.022	0.102	-0.020	-0.071	0.041	-0.065	0.035	-0.022	-0.145	-0.027	-0.030	-0.021	-0.012	-0.025	0.017	0.028	-0.020	0.153	-0.018	-0.009	0.074	-0.007	0.057	0.027	-0.019	-0.045	-0.025	-0.003	0.064	-0.020	-0.035	-0.117	0.036
ENSG00000221940	ILMN_1675684	22	37740207;37744767	+	9.234	-0.087	-0.096	-0.061	-0.208	0.029	0.078	0.080	0.009	0.051	0.014	0.019	0.050	-0.074	0.054	0.025	0.044	0.029	0.071	0.041	0.095	0.073	0.088	-0.017	0.035	0.045	0.054	0.030	0.010	0.025	0.065	0.054	-0.015	0.096	0.052	-0.001	0.095	0.101	0.030	-0.019	-0.021	0.022	0.129	0.052	0.087	0.034	0.054	0.032	-0.007	0.056	0.054	0.083	0.010	0.031	0.047	-0.013	0.011	0.000	-0.012	-0.015	0.079	0.033	-0.002	0.034	0.073	0.012	0.033	0.074	-0.018	0.073	0.035	0.026	0.031	0.021	0.041	-0.031
ENSG00000198904	ILMN_3307651	22	37747275;37759190	+	9.653	-0.048	-0.192	-0.386	-0.988	0.175	0.259	0.218	0.213	0.222	0.253	0.141	0.173	0.164	0.137	0.205	0.156	0.168	0.163	0.188	0.096	0.186	0.174	0.224	0.108	0.194	0.216	0.206	0.209	0.159	0.176	0.195	0.055	0.149	0.141	0.209	0.187	0.210	0.230	0.217	0.104	0.118	0.223	0.140	0.143	0.151	0.198	0.220	0.197	0.124	0.151	0.217	0.182	0.149	0.222	0.103	0.202	0.182	0.234	0.164	0.117	0.132	0.150	0.194	0.132	0.173	0.144	0.190	0.155	0.217	0.232	0.111	0.082	0.102	0.249	0.148
ENSG00000221877	ILMN_1802106	22	37803081;37813693	+	11.617	-0.073	-0.105	-0.151	-0.518	0.086	0.116	0.085	0.080	0.091	0.161	0.130	0.103	0.129	0.036	0.094	0.128	0.081	0.106	-0.002	0.073	0.059	0.097	0.056	0.154	0.094	0.041	0.020	0.093	0.119	0.031	0.157	0.082	0.071	0.125	0.108	0.094	0.099	0.063	0.067	0.084	0.114	0.117	0.017	0.128	0.136	0.105	0.056	0.091	0.097	0.106	-0.068	0.081	0.082	0.067	0.110	0.028	0.136	0.045	0.123	0.111	0.101	0.096	0.081	0.092	0.064	0.111	0.089	0.077	0.042	0.133	0.066	0.080	0.013	0.040	0.088
ENSG00000100298	ILMN_1664828	22	37823189;37839268	+	8.962	0.088	0.173	0.311	0.095	-0.015	-0.023	-0.037	0.028	0.011	-0.012	-0.059	-0.042	-0.028	-0.039	-0.014	0.035	0.059	-0.039	0.034	0.074	0.101	-0.077	0.011	-0.012	0.026	0.027	-0.013	-0.033	-0.022	0.012	0.077	-0.020	0.051	-0.031	0.046	0.015	0.023	-0.076	-0.039	-0.041	0.069	-0.049	0.012	0.026	-0.096	0.040	0.031	-0.037	0.116	0.011	-0.035	-0.022	0.028	0.036	0.091	0.033	0.061	0.018	-0.004	0.090	0.026	0.008	0.000	-0.042	0.011	0.030	0.004	-0.049	-0.022	-0.009	0.041	-0.013	-0.077	0.001	0.013
ENSG00000173627	ILMN_1815425	1	181882052;181889071	-	7.207	-0.050	-0.125	-0.194	-0.636	0.109	0.121	0.118	0.093	0.134	0.091	0.039	0.063	0.118	0.075	0.140	0.155	0.066	0.034	0.111	0.111	0.105	0.128	0.132	0.118	0.081	0.160	0.153	0.078	0.084	0.116	0.052	0.087	0.067	0.152	0.142	0.149	0.134	0.132	0.106	0.120	0.084	0.123	0.083	0.115	0.124	0.089	0.079	0.133	0.106	0.075	0.121	0.068	0.113	0.133	0.029	0.156	0.130	0.098	0.088	0.096	0.106	0.140	0.070	0.104	0.088	0.072	0.136	0.168	0.114	0.125	0.098	0.014	0.112	0.118	0.091
ENSG00000130207	ILMN_1802923;ILMN_1765605	19	50137334;50144660	+	7.273	-0.064	-0.131	-0.236	-0.626	0.108	0.111	0.115	0.071	0.038	0.121	0.118	0.107	0.114	0.074	0.053	0.121	0.125	0.116	0.102	0.098	0.110	0.079	0.111	0.079	0.130	0.085	0.145	0.098	0.090	0.069	0.138	0.153	0.099	0.115	0.113	0.084	0.125	0.082	-0.002	0.108	0.108	0.122	0.100	0.104	0.134	0.113	0.146	0.135	0.139	0.105	0.124	0.078	0.114	0.106	0.071	0.104	0.131	0.143	0.118	0.120	0.090	0.118	0.094	0.080	0.129	0.151	0.144	0.068	0.124	0.124	0.090	0.069	0.112	0.068	0.096
ENSG00000110245	ILMN_1722070	11	116205833;116208998	+	7.087	-0.014	-0.115	-0.234	-0.691	0.123	0.130	0.181	0.119	0.148	0.149	0.101	0.215	0.115	0.140	0.086	0.131	0.163	0.159	0.058	0.036	0.123	0.156	0.084	0.106	0.108	0.152	0.149	0.124	0.113	0.033	0.162	0.007	0.057	0.093	0.116	0.144	0.202	0.063	0.144	0.140	0.139	0.103	0.050	0.060	0.098	0.128	0.114	0.097	0.118	0.188	0.160	0.064	0.128	0.092	0.165	0.133	0.119	0.130	0.143	0.141	0.098	0.181	0.153	0.157	0.123	0.118	0.151	0.104	0.125	0.074	0.109	0.136	0.121	0.144	0.128
ENSG00000189058	ILMN_1780170	3	196776866;196792278	-	6.770	-0.071	-0.144	-0.261	-0.676	0.116	0.152	0.110	0.108	0.142	0.134	0.084	0.147	0.130	0.108	0.116	0.124	0.127	0.062	0.095	0.153	0.163	0.113	0.083	0.088	0.126	0.097	0.135	0.067	0.085	0.113	0.100	0.088	0.111	0.153	0.112	0.162	0.106	0.107	0.116	0.122	0.104	0.109	0.071	0.113	0.087	0.122	0.105	0.104	0.095	0.109	0.121	0.054	0.115	0.136	0.145	0.090	0.114	0.099	0.143	0.124	0.104	0.127	0.069	0.158	0.118	0.101	0.073	0.137	0.123	0.154	0.137	0.070	0.148	0.104	0.137
ENSG00000130203	ILMN_1740938;ILMN_3181397	19	50100878;50104489	+	6.962	-0.050	-0.090	-0.251	-0.633	0.112	0.087	0.161	0.095	0.100	0.141	0.111	0.102	0.147	0.063	0.109	0.102	0.144	0.096	0.115	0.152	0.101	0.110	0.086	0.068	0.121	0.088	0.106	0.094	0.097	0.141	0.123	0.118	0.095	0.100	0.114	0.137	0.145	0.111	0.079	0.088	0.119	0.087	0.100	0.091	0.102	0.139	0.129	0.143	0.119	0.082	0.159	0.135	0.090	0.158	0.024	0.131	0.091	0.072	0.120	0.125	0.057	0.148	0.117	0.133	0.103	0.108	0.120	0.138	0.083	0.145	0.042	0.099	0.138	0.127	0.090
ENSG00000175336	ILMN_1809311	12	55040652;55057759	-	6.719	-0.092	-0.165	-0.292	-0.729	0.125	0.121	0.123	0.155	0.124	0.127	0.121	0.139	0.131	0.063	0.102	0.116	0.121	0.110	0.117	0.101	0.147	0.140	0.126	0.135	0.168	0.090	0.102	0.118	0.165	0.105	0.089	0.111	0.085	0.123	0.127	0.114	0.124	0.145	0.121	0.149	0.125	0.137	0.126	0.145	0.102	0.097	0.131	0.111	0.134	0.172	0.121	0.151	0.209	0.133	0.152	0.161	0.109	0.127	0.124	0.146	0.094	0.078	0.127	0.102	0.129	0.109	0.194	0.080	0.168	0.127	0.173	0.145	0.153	0.124	0.133
ENSG00000100342	ILMN_1761793	22	34979069;34993523	+	7.083	-0.094	-0.179	-0.312	-0.717	0.122	0.123	0.136	0.125	0.172	0.088	0.090	0.125	0.169	0.066	0.142	0.146	0.116	0.126	0.124	0.133	0.119	0.114	0.117	0.101	0.132	0.166	0.063	0.098	0.212	0.150	0.154	0.020	0.077	0.203	0.060	0.069	0.124	0.054	0.166	0.177	0.040	0.105	0.137	0.094	0.099	0.064	0.152	0.134	0.134	0.230	0.132	0.169	0.116	0.110	0.184	0.109	0.087	0.105	0.113	0.148	0.126	0.106	0.057	0.108	0.128	0.078	0.115	0.142	0.103	0.120	0.078	0.184	0.061	0.065	0.149
ENSG00000128335	ILMN_2325338;ILMN_2325337	22	34952200;34965946	-	7.607	-0.047	-0.153	-0.144	-0.438	0.072	0.072	0.106	0.043	0.094	0.101	0.053	0.069	0.097	0.091	0.048	0.089	0.072	0.025	0.104	0.087	0.095	0.080	0.121	0.061	0.094	0.138	0.141	0.127	0.047	0.112	0.063	0.090	0.140	0.064	0.101	0.119	0.087	0.145	0.085	0.022	0.172	0.088	0.174	0.065	0.033	0.070	0.094	0.126	0.088	0.094	0.099	0.080	0.051	0.082	0.058	0.061	0.034	0.041	0.084	0.119	0.100	0.104	0.132	0.083	0.113	0.091	0.102	0.083	0.061	0.112	0.063	0.128	0.113	0.201	0.039
ENSG00000128284	ILMN_2283195;ILMN_1756862;ILMN_2369144	22	34866322;34962880	-	6.914	-0.123	-0.154	-0.326	-0.705	0.120	0.168	0.139	0.103	0.122	0.064	0.110	0.112	0.135	0.113	0.117	0.117	0.160	0.106	0.141	0.079	0.010	0.104	0.213	0.093	0.110	0.128	0.120	0.131	0.101	0.112	0.099	0.101	0.120	0.106	0.154	0.161	0.168	0.149	0.147	0.121	0.104	0.118	0.136	0.173	0.131	0.106	0.114	-0.042	0.107	0.114	0.076	0.129	0.080	0.130	0.180	0.117	0.141	0.082	0.089	0.128	0.127	0.084	0.153	0.180	0.160	0.147	0.162	0.138	0.115	0.141	0.147	0.133	0.126	0.076	0.132
ENSG00000100336	ILMN_1704682;ILMN_1779070	22	34915122;34930825	-	7.004	-0.078	-0.129	-0.249	-0.644	0.110	0.110	0.150	0.074	0.105	0.145	0.074	0.106	0.111	0.115	0.114	0.121	0.112	0.122	0.112	0.104	0.114	0.153	0.111	0.108	0.088	0.132	0.163	0.129	0.121	0.109	0.111	0.154	0.108	0.094	0.124	0.140	0.087	0.122	0.132	0.105	0.105	0.101	0.140	0.119	0.101	0.134	0.135	0.145	0.135	0.099	0.049	0.090	0.122	0.147	0.110	0.111	0.101	0.053	0.113	0.092	0.144	0.097	0.092	0.138	0.110	0.123	0.075	0.087	0.108	0.080	0.118	0.129	0.089	0.092	0.136
ENSG00000196785	ILMN_1687201	22	34374369;34394401	+	6.929	-0.020	-0.131	-0.236	-0.683	0.121	0.123	0.134	0.161	0.135	0.195	0.144	0.076	0.170	0.062	0.117	0.158	0.107	0.128	0.130	0.154	0.161	0.141	0.140	0.089	0.143	0.107	0.035	0.095	0.109	0.153	0.102	0.161	0.108	0.134	0.135	0.158	0.159	0.120	0.107	0.103	0.113	0.084	0.124	0.113	0.116	0.091	0.155	0.093	0.121	0.180	0.162	0.087	0.180	0.130	0.165	0.110	0.125	0.134	0.122	0.116	0.096	0.066	0.056	0.162	0.143	0.168	0.150	0.147	0.102	0.128	0.132	0.162	0.117	0.100	0.064
ENSG00000178878	ILMN_1723522	12	12770129;12835664	+	7.574	-0.094	-0.203	-0.333	-0.765	0.131	0.118	0.048	0.120	0.092	0.208	0.072	0.116	0.120	0.150	0.097	0.149	0.156	0.084	0.169	0.101	0.207	0.183	-0.001	0.096	0.120	0.018	0.170	0.142	0.112	0.157	0.138	0.101	0.094	0.093	0.110	0.133	0.133	0.156	0.134	0.127	0.139	0.140	0.143	0.164	0.186	0.107	0.059	0.203	0.105	0.098	0.149	0.106	0.182	0.155	0.097	0.091	0.139	0.210	0.124	0.131	0.073	0.123	0.219	0.108	0.201	0.063	0.154	0.146	0.144	0.119	0.140	0.126	0.127	0.078	0.082
ENSG00000142192	ILMN_2404065;ILMN_1653283;ILMN_2404063	21	26174732;26465003	-	8.536	0.161	0.363	0.328	0.061	0.002	0.042	0.003	0.116	0.013	0.094	0.023	0.121	0.051	-0.042	0.110	0.101	0.063	0.169	0.042	0.082	0.041	0.036	-0.007	0.073	0.160	0.136	-0.093	-0.042	0.109	0.049	0.097	-0.003	-0.030	-0.018	0.026	-0.032	0.112	0.033	-0.033	0.076	-0.040	0.047	-0.052	0.142	0.016	-0.036	-0.003	0.034	0.081	0.040	-0.028	-0.008	0.115	0.060	-0.279	0.036	0.026	0.010	0.098	0.091	-0.030	0.105	0.014	0.059	0.047	0.081	0.131	-0.052	-0.031	0.100	0.046	0.127	0.060	-0.096	0.122
ENSG00000157500	ILMN_1763730	3	57236804;57282539	+	8.978	-0.026	-0.077	-0.075	-0.424	0.072	0.064	0.172	0.115	0.131	0.003	0.064	0.133	-0.023	0.044	0.083	-0.013	0.044	0.046	0.068	0.108	-0.020	0.152	0.091	0.159	0.028	0.093	0.061	0.070	0.012	0.097	-0.006	0.146	0.115	0.053	0.007	0.036	0.060	0.073	0.089	0.080	0.062	0.172	0.157	0.118	0.068	0.023	0.063	0.100	0.055	0.135	0.118	0.123	0.046	0.110	0.034	0.043	0.053	0.079	0.012	0.055	0.139	-0.008	0.031	0.001	0.095	0.062	0.064	0.049	0.137	0.033	0.060	0.150	0.118	0.131	0.062
ENSG00000136044	ILMN_1765076	12	104091204;104154138	-	8.485	-0.100	-0.112	-0.293	-0.629	0.108	0.112	0.112	0.040	0.108	0.165	0.080	0.114	0.064	0.202	0.086	0.109	0.123	0.111	0.082	0.134	0.119	0.126	0.130	0.079	0.107	0.073	0.122	0.094	0.168	0.181	0.168	0.081	0.055	0.124	0.056	0.126	0.104	0.072	0.104	0.162	0.098	0.071	0.060	0.170	0.121	0.135	0.075	0.143	0.099	0.163	0.147	0.024	0.135	0.141	0.162	0.086	0.136	0.109	0.095	0.152	0.151	0.107	0.074	0.108	0.156	0.145	0.088	0.116	0.084	0.101	0.119	0.066	0.065	0.100	0.034
ENSG00000198931	ILMN_1722491	16	87403377;87405843	-	11.074	-0.052	-0.023	0.057	-0.080	0.007	-0.029	-0.036	0.036	-0.049	0.008	0.000	0.050	-0.016	-0.007	0.018	0.067	0.042	0.025	-0.015	0.050	0.016	-0.059	-0.008	0.052	-0.022	0.006	0.025	0.011	0.024	-0.018	0.052	-0.047	-0.005	-0.026	0.053	0.063	0.045	0.023	0.031	-0.054	-0.029	0.036	0.041	0.044	0.025	0.007	-0.038	-0.016	0.106	0.009	0.060	0.000	-0.004	0.053	0.091	0.026	0.040	0.023	-0.006	0.085	0.020	0.007	-0.013	0.014	-0.003	0.001	-0.035	-0.019	-0.019	0.041	0.011	0.019	0.050	0.039	0.012
ENSG00000137074	ILMN_2317348;ILMN_1726752	9	32962608;32991626	-	9.863	-0.130	-0.177	-0.267	-0.577	0.094	0.086	0.046	0.103	0.087	0.054	0.113	0.080	0.147	0.105	0.105	0.076	0.078	0.104	0.134	0.085	0.101	0.073	0.086	0.106	0.057	0.143	0.070	0.067	0.101	0.052	0.100	0.115	0.135	0.125	0.127	0.104	0.061	0.066	0.088	0.102	0.087	0.098	0.087	0.083	0.111	0.072	0.145	0.119	0.091	0.078	0.105	0.092	0.098	0.065	0.078	0.128	0.091	0.074	0.093	0.052	0.115	0.041	0.106	0.115	0.083	0.084	0.112	0.093	0.109	0.094	0.090	0.092	0.070	0.091	0.092
ENSG00000106125	ILMN_1776857;ILMN_1681103	7	30917992;30931656	+	7.148	-0.012	-0.065	-0.218	-0.598	0.108	0.128	0.144	0.038	0.122	0.110	0.096	0.135	0.115	0.080	0.103	0.086	0.107	0.106	0.123	0.095	0.055	0.127	0.155	0.126	0.135	0.100	0.093	0.117	0.133	0.138	0.099	0.085	0.126	0.113	0.076	0.098	0.152	0.079	0.104	0.121	0.133	0.101	0.093	0.105	0.105	0.135	0.098	0.058	0.096	0.114	0.090	0.084	0.089	0.108	0.112	0.082	0.091	0.081	0.095	0.126	0.089	0.121	0.160	0.127	0.137	0.107	0.187	0.152	0.072	0.130	0.063	0.126	0.153	0.139	0.104
ENSG00000178301	ILMN_1762606	11	76978327;76998339	+	7.136	-0.020	-0.167	-0.296	-0.842	0.149	0.104	0.132	0.189	0.097	0.168	0.164	0.127	0.163	0.166	0.134	0.205	0.151	0.162	0.159	0.195	0.088	0.164	0.169	0.168	0.196	0.101	0.091	0.118	0.147	0.146	0.137	0.137	0.128	0.157	0.159	0.175	0.180	0.145	0.076	0.180	0.130	0.110	0.125	0.160	0.117	0.126	0.065	0.148	0.084	0.155	0.158	0.174	0.069	0.174	0.126	0.190	0.112	0.107	0.141	0.209	0.137	0.151	0.157	0.050	0.154	0.149	0.209	0.207	0.103	0.148	0.149	0.153	0.126	0.164	0.135
ENSG00000185176	ILMN_3246595	2	241264511;241270996	-	7.872	-0.013	0.087	0.083	0.025	-0.005	-0.058	0.007	-0.044	-0.034	-0.034	0.051	0.050	-0.038	0.067	0.032	-0.067	0.009	0.084	-0.034	-0.047	-0.093	-0.004	-0.018	0.069	-0.102	0.094	0.058	-0.046	0.067	-0.038	0.042	0.052	0.027	-0.010	-0.040	0.035	0.019	-0.157	0.050	-0.013	-0.026	-0.054	0.082	0.025	-0.007	-0.007	-0.035	-0.062	0.065	-0.016	0.025	-0.017	0.046	-0.136	0.001	-0.066	-0.020	0.095	-0.087	0.008	-0.058	0.039	0.059	0.050	0.069	-0.033	0.027	0.005	0.108	0.072	-0.018	0.067	0.060	0.107	0.067
ENSG00000167580	ILMN_1732149	12	48630795;48638926	+	7.275	-0.104	-0.157	-0.338	-0.715	0.123	0.119	0.101	0.137	0.108	0.060	0.087	0.115	0.053	0.151	0.074	0.142	0.170	0.227	0.165	0.081	0.136	0.145	0.130	0.159	0.083	0.086	0.142	0.099	0.179	-0.003	0.053	0.066	0.136	0.135	0.155	0.102	0.175	0.138	0.123	0.089	0.164	0.079	0.142	0.112	0.201	0.053	0.046	0.071	0.043	-0.005	0.136	0.121	0.162	0.157	0.151	0.038	0.158	0.067	0.009	0.040	0.161	0.051	0.136	0.015	0.174	0.159	0.111	0.105	0.122	0.049	0.132	0.101	0.136	0.064	0.171
ENSG00000165272	ILMN_1651574	9	33431160;33437590	-	6.856	-0.058	-0.137	-0.244	-0.655	0.113	0.079	0.103	0.118	0.137	0.088	0.093	0.138	0.126	0.128	0.075	0.099	0.113	0.165	0.157	0.110	0.077	0.133	0.106	0.087	0.119	0.179	0.046	0.108	0.150	0.119	0.095	0.027	0.125	0.166	0.094	0.141	0.136	0.107	0.154	0.106	0.124	0.070	0.095	0.212	0.198	0.086	0.140	0.137	0.117	0.128	0.130	0.141	0.107	0.186	0.174	0.082	0.055	0.121	0.089	0.127	0.108	0.124	0.100	0.223	0.091	0.083	0.073	0.036	0.070	0.098	0.069	0.156	0.090	0.075	0.103
ENSG00000171885	ILMN_1676649;ILMN_1747683	18	22686007;22699714	-	6.747	-0.061	-0.162	-0.271	-0.687	0.119	0.128	0.113	0.108	0.126	0.138	0.124	0.124	0.133	0.125	0.148	0.112	0.112	0.118	0.115	0.130	0.113	0.109	0.121	0.090	0.086	0.105	0.081	0.095	0.142	0.101	0.106	0.126	0.116	0.111	0.116	0.160	0.081	0.125	0.113	0.111	0.127	0.111	0.137	0.082	0.144	0.156	0.108	0.069	0.126	0.128	0.089	0.105	0.098	0.150	0.129	0.116	0.137	0.127	0.120	0.092	0.142	0.096	0.126	0.120	0.112	0.119	0.095	0.129	0.132	0.103	0.127	0.119	0.097	0.113	0.077
ENSG00000165269	ILMN_1738494	9	33374764;33392517	-	6.826	-0.091	-0.060	-0.267	-0.599	0.105	0.133	0.104	0.198	0.145	0.128	0.076	0.138	-0.091	0.182	0.116	0.130	0.102	0.016	-0.002	0.108	0.057	0.115	0.117	0.070	0.031	0.091	0.123	0.095	0.138	0.054	0.114	0.089	0.036	0.103	0.006	0.047	0.070	0.133	0.128	0.154	0.081	0.132	0.141	0.128	0.181	0.171	0.094	-0.006	0.161	0.212	0.067	0.232	0.098	0.043	0.182	0.162	0.147	0.118	0.119	0.129	0.068	0.174	0.081	0.123	0.120	0.078	0.148	0.124	0.061	0.110	0.132	0.110	0.082	0.156	0.093
ENSG00000103375	ILMN_1713462	16	25135783;25147752	+	7.065	-0.134	-0.197	-0.283	-0.706	0.116	0.092	0.061	0.154	0.074	0.089	0.001	0.129	0.126	0.101	0.097	0.115	0.155	0.164	0.084	0.072	0.097	0.192	0.059	0.118	0.164	0.138	0.133	0.164	0.151	0.070	0.096	0.140	0.029	0.118	0.173	0.112	0.124	0.186	0.136	0.123	0.094	0.157	0.096	0.054	0.134	0.154	0.115	0.117	0.095	0.104	0.102	0.039	0.077	0.159	0.093	0.124	0.092	0.139	0.125	0.160	0.159	0.094	0.095	0.120	0.080	0.125	0.136	0.071	0.119	0.103	0.079	0.129	0.143	0.113	0.153
ENSG00000103569	ILMN_1715068	15	56217699;56265402	+	7.621	-0.091	-0.046	-0.248	-0.616	0.108	0.006	0.101	0.078	0.084	0.113	0.131	0.062	0.157	-0.006	0.124	0.056	0.155	0.090	0.085	0.121	0.147	0.063	0.147	0.091	0.113	0.175	0.029	0.025	0.040	0.094	0.136	0.168	0.140	0.144	0.076	0.004	0.164	0.081	0.089	0.112	0.137	0.129	0.012	0.189	0.086	0.034	0.059	0.087	0.119	0.124	0.066	0.148	0.114	0.131	0.106	0.135	0.063	0.103	0.086	0.078	0.116	0.119	0.102	0.186	0.114	0.159	0.020	0.139	-0.018	0.121	0.100	0.103	0.003	0.121	0.073
ENSG00000021776	ILMN_2177460;ILMN_1717154	15	32935041;33049248	-	8.352	-0.093	-0.161	-0.266	-0.729	0.124	0.132	0.146	0.105	0.130	0.128	0.122	0.096	0.095	0.118	0.120	0.124	0.155	0.119	0.154	0.139	0.134	0.157	0.180	0.104	0.134	0.124	0.088	0.087	0.141	0.159	0.113	0.117	0.132	0.125	0.147	0.148	0.093	0.105	0.123	0.077	0.147	0.111	0.143	0.134	0.123	0.119	0.110	0.135	0.150	0.113	0.112	0.148	0.093	0.183	0.115	0.137	0.112	0.107	0.112	0.167	0.105	0.101	0.107	0.100	0.116	0.130	0.151	0.149	0.119	0.127	0.102	0.077	0.141	0.145	0.138
ENSG00000169083	ILMN_1767351	X	66680598;66860844	+	7.292	-0.072	-0.195	-0.289	-0.694	0.119	0.123	0.145	0.059	0.116	0.137	0.147	0.187	0.113	0.072	0.084	0.078	0.075	0.181	0.116	0.162	0.132	0.140	0.113	0.140	0.033	0.090	0.105	0.095	0.120	0.132	0.164	0.062	0.084	0.167	0.181	0.165	0.152	0.091	0.128	0.108	0.095	0.136	0.106	0.012	0.094	0.128	0.144	0.047	0.103	0.102	0.155	0.044	0.050	0.132	0.138	0.126	0.156	0.108	0.081	0.048	0.108	0.068	0.165	0.150	0.122	0.135	0.112	0.203	0.123	0.133	0.090	0.157	0.089	0.110	0.112
ENSG00000186635	ILMN_3269719;ILMN_1786357;ILMN_1772233	11	72073762;72141095	-	8.802	-0.148	-0.136	-0.302	-0.586	0.097	0.090	0.062	0.063	0.124	0.184	0.179	0.136	0.082	-0.003	-0.032	0.078	0.053	0.115	0.143	0.082	0.138	0.143	0.166	0.110	0.049	0.091	0.122	0.075	0.114	0.059	0.201	0.072	0.134	0.126	0.169	0.140	0.138	0.123	0.100	0.036	0.187	0.159	0.068	0.080	-0.023	0.228	0.038	0.174	0.087	0.075	0.202	0.095	0.122	0.183	0.053	0.162	0.142	0.061	0.081	0.075	0.145	0.107	0.142	0.205	0.112	0.116	0.118	0.134	0.066	0.088	0.102	0.034	0.036	0.131	0.075
ENSG00000047365	ILMN_3244434;ILMN_1767541;ILMN_1709360	4	35744016;35922374	-	7.480	-0.156	-0.245	-0.365	-0.839	0.139	0.218	0.192	0.143	0.053	0.121	0.121	0.151	0.197	0.183	0.062	0.110	0.166	0.160	0.135	0.183	0.114	0.082	0.123	0.080	0.179	0.086	0.103	0.132	0.195	0.157	0.145	0.125	0.156	0.121	0.135	0.235	0.044	0.055	0.144	0.155	0.098	0.144	0.099	0.147	0.135	0.144	0.191	0.152	0.100	0.131	0.163	0.128	0.174	0.123	0.114	0.085	0.107	0.152	0.195	0.167	0.075	0.166	0.147	0.116	0.204	0.211	0.165	0.054	0.177	0.110	0.177	0.131	0.116	0.122	0.143
ENSG00000120318	ILMN_3240997;ILMN_1812618	5	141013153;141041984	-	7.112	-0.060	-0.131	-0.255	-0.639	0.111	0.087	0.074	0.040	0.091	0.091	0.090	0.157	0.108	0.114	0.147	0.106	0.133	0.097	0.109	0.116	0.112	0.124	0.044	0.134	0.071	0.147	0.132	0.087	0.122	0.102	0.094	0.142	0.147	0.103	0.102	0.121	0.137	0.107	0.117	0.119	0.142	0.132	0.069	0.094	0.114	0.090	0.107	0.130	0.113	0.118	0.087	0.173	0.136	0.101	0.073	0.106	0.086	0.132	0.106	0.089	0.133	0.107	0.108	0.116	0.142	0.112	0.105	0.099	0.037	0.082	0.139	0.131	0.122	0.098	0.089
ENSG00000198576	ILMN_1711120	8	143689411;143692835	-	6.823	-0.104	-0.158	-0.243	-0.676	0.113	0.113	0.098	0.094	0.121	0.153	0.085	0.132	0.134	0.087	0.063	0.112	0.204	0.137	0.145	0.144	0.102	0.078	0.115	0.182	0.147	0.106	0.067	0.113	0.149	0.119	0.090	0.125	0.068	0.108	0.118	0.135	0.163	0.115	0.151	0.138	0.079	0.158	0.118	0.110	0.092	0.117	0.072	0.090	0.102	0.111	0.162	0.145	0.155	0.054	0.077	0.159	0.142	0.077	0.106	0.116	0.153	0.174	0.114	0.204	0.138	0.114	0.126	0.129	0.072	0.097	0.163	0.141	0.075	0.053	0.129
ENSG00000095139	ILMN_1699703	11	117948320;117978852	+	11.989	-0.105	-0.242	-0.432	-1.096	0.189	0.176	0.160	0.165	0.213	0.204	0.192	0.174	0.164	0.213	0.190	0.204	0.219	0.212	0.177	0.145	0.211	0.183	0.207	0.165	0.205	0.165	0.216	0.178	0.215	0.209	0.168	0.174	0.167	0.192	0.185	0.159	0.196	0.166	0.145	0.250	0.191	0.215	0.105	0.169	0.192	0.157	0.226	0.186	0.130	0.130	0.194	0.261	0.164	0.166	0.246	0.181	0.202	0.131	0.215	0.192	0.192	0.201	0.189	0.202	0.217	0.201	0.237	0.195	0.119	0.204	0.171	0.153	0.125	0.165	0.208
ENSG00000156269	ILMN_3236351	4	80457297;80466195	-	7.146	-0.083	-0.143	-0.250	-0.685	0.117	0.070	0.103	0.121	0.108	0.156	-0.008	0.015	0.134	0.106	0.099	0.127	0.085	0.102	0.189	0.092	0.155	0.107	0.176	0.107	0.097	0.091	0.112	0.064	0.118	0.064	0.183	0.108	0.094	0.116	0.090	0.067	0.001	0.112	0.148	0.079	0.081	0.147	0.112	0.165	0.161	0.140	0.132	0.124	0.133	0.075	0.109	0.137	0.118	0.144	0.138	0.110	0.134	0.139	0.087	0.142	0.148	0.141	0.072	0.099	0.131	0.120	0.105	0.075	0.096	0.100	0.113	0.118	0.098	0.109	0.123
ENSG00000143761	ILMN_2330948;ILMN_1802203;ILMN_1661458	1	226336983;226353535	+	9.636	-0.024	-0.067	-0.139	-0.469	0.082	0.088	0.222	0.128	0.111	0.155	0.114	0.102	0.050	0.065	0.061	0.081	0.125	0.128	0.094	0.094	0.099	-0.054	0.120	0.045	0.116	0.102	0.109	0.075	0.097	0.161	0.167	-0.019	0.107	0.071	0.049	0.138	0.066	0.061	0.005	0.073	0.086	0.140	0.048	0.205	-0.006	0.008	-0.029	0.031	0.066	0.004	0.145	0.080	0.090	0.110	0.161	0.079	0.115	0.207	0.088	0.101	0.122	0.077	0.093	0.071	0.085	0.110	0.066	0.099	0.027	0.137	0.050	0.023	0.016	0.093	0.119
ENSG00000134287	ILMN_1682938	12	47616258;47637577	-	10.250	-0.045	-0.022	0.031	-0.153	0.022	0.066	0.028	0.086	0.031	-0.057	0.025	0.001	-0.064	0.044	0.034	0.035	0.076	-0.017	-0.002	0.079	0.029	0.085	0.020	0.011	0.059	-0.002	0.038	0.008	0.048	-0.102	0.063	0.003	0.046	0.041	0.083	0.070	0.043	0.080	0.067	-0.021	0.069	0.042	0.027	0.088	0.048	-0.046	0.047	-0.038	0.023	-0.045	-0.014	0.003	0.000	0.030	0.005	-0.003	0.041	0.008	0.005	0.076	-0.045	0.025	0.003	0.012	-0.006	0.009	-0.026	0.014	0.063	0.115	0.034	0.033	0.061	-0.013	0.108
ENSG00000168374	ILMN_1723884;ILMN_1719518	3	57532131;57558118	-	11.316	0.025	0.006	-0.125	-0.481	0.090	0.065	0.076	0.072	0.150	0.160	0.100	0.084	0.147	0.076	0.108	0.160	0.106	0.177	0.057	0.133	0.109	0.079	0.091	0.120	0.086	0.074	0.065	0.052	0.144	0.121	0.152	0.072	0.090	0.063	0.091	0.091	0.090	0.119	0.045	0.103	0.035	0.116	0.036	0.135	0.134	0.046	0.080	0.090	0.118	0.057	0.002	0.028	0.097	0.053	0.166	0.057	0.119	0.052	0.154	0.148	0.106	0.113	0.114	0.095	0.114	0.095	0.079	0.120	0.011	0.067	0.044	0.064	0.094	0.046	0.092
ENSG00000004059	ILMN_1752340	7	127015694;127018989	+	10.843	-0.070	-0.088	-0.040	-0.159	0.021	-0.003	0.000	0.048	0.039	0.012	-0.019	0.033	-0.047	-0.015	-0.018	0.081	0.076	-0.036	0.034	0.028	0.001	0.026	0.032	0.080	0.066	0.086	0.053	0.005	0.027	0.039	0.102	-0.043	0.042	0.029	0.002	0.025	0.104	0.049	0.020	-0.021	0.002	0.065	0.018	0.056	0.010	0.067	0.018	0.025	-0.005	-0.008	0.020	-0.018	-0.024	0.024	-0.031	0.042	0.038	-0.028	0.003	0.097	-0.016	-0.002	-0.026	0.006	0.012	0.013	0.000	0.026	0.016	0.059	-0.033	-0.012	-0.006	0.048	0.034
ENSG00000101199	ILMN_2406873;ILMN_1675709	20	61374609;61391587	+	8.306	-0.064	-0.091	-0.183	-0.691	0.119	0.097	0.098	0.210	0.072	0.145	0.169	0.101	0.123	0.057	0.134	0.120	0.146	0.035	0.113	0.121	0.126	0.085	0.156	-0.004	0.128	0.225	0.140	0.121	0.125	0.122	0.262	0.116	0.140	0.172	0.143	0.191	0.235	0.145	0.096	0.069	0.096	0.139	0.107	0.085	0.035	0.196	0.140	0.145	0.087	0.079	0.220	0.113	0.125	0.167	0.150	0.158	0.181	0.047	0.046	0.124	0.102	0.175	0.062	0.205	0.071	0.183	0.093	0.080	0.101	0.148	0.119	0.119	0.093	0.049	0.073
ENSG00000149182	ILMN_1769250	11	47142429;47154995	-	9.360	-0.001	0.013	0.053	-0.162	0.027	0.031	0.000	-0.003	0.052	0.027	0.043	0.032	0.048	-0.093	0.020	0.047	-0.050	0.068	0.018	0.057	0.019	0.075	-0.022	0.126	0.022	0.026	0.075	0.001	-0.001	0.029	0.067	0.101	0.005	0.013	-0.012	0.047	-0.064	0.008	-0.002	-0.048	0.019	0.041	0.104	0.034	0.002	0.011	0.012	0.042	0.066	-0.007	0.034	0.090	0.038	0.058	0.043	0.019	0.054	0.023	0.115	0.018	0.084	-0.069	0.048	0.023	0.034	-0.021	-0.063	0.029	0.029	0.039	0.028	0.032	0.055	0.098	0.059
ENSG00000100262	ILMN_2227800;ILMN_1731287	22	41522475;41583244	-	8.797	-0.043	-0.110	-0.168	-0.544	0.093	0.093	0.094	0.041	0.103	0.095	0.077	0.094	0.076	0.131	0.072	0.131	0.095	0.115	0.056	0.101	0.066	0.094	0.123	0.139	0.100	0.113	0.081	0.090	0.113	0.066	0.103	0.056	0.088	0.104	0.076	0.128	0.054	0.077	0.058	0.053	0.103	0.112	0.110	0.068	0.105	0.077	0.115	0.087	0.083	0.110	0.073	0.093	0.105	0.095	0.139	0.094	0.121	0.077	0.114	0.105	0.097	0.059	0.065	0.081	0.091	0.091	0.104	0.113	0.083	0.137	0.077	0.055	0.090	0.088	0.113
ENSG00000066777	ILMN_2221408;ILMN_1728471	8	68272450;68418466	-	8.582	-0.059	-0.135	-0.373	-0.924	0.164	0.209	0.154	0.188	0.169	0.163	0.190	0.181	0.147	0.144	0.184	0.092	0.183	0.175	0.132	0.158	0.135	0.175	0.179	0.201	0.127	0.155	0.182	0.182	0.163	0.145	0.068	0.177	0.179	0.138	0.156	0.160	0.169	0.182	0.157	0.178	0.161	0.162	0.142	0.100	0.139	0.143	0.201	0.137	0.087	0.193	0.128	0.194	0.170	0.150	0.190	0.201	0.123	0.217	0.180	0.126	0.159	0.112	0.118	0.134	0.157	0.159	0.170	0.173	0.205	0.108	0.204	0.165	0.208	0.176	0.176
ENSG00000124198	ILMN_1789990	20	46971681;47086629	+	8.199	-0.001	-0.055	-0.160	-0.531	0.096	0.074	0.055	0.192	0.058	0.088	0.264	0.040	0.065	0.087	0.107	0.102	0.144	0.081	0.122	0.108	0.097	0.074	0.216	0.129	0.111	0.101	0.113	0.053	0.087	0.144	0.108	0.135	0.122	0.107	0.107	0.098	0.119	0.150	0.090	0.118	0.085	0.036	0.018	0.098	0.096	0.132	0.146	0.028	0.021	0.181	0.104	0.102	0.069	0.112	0.172	0.083	0.049	0.091	0.165	0.099	0.123	0.084	-0.001	0.073	0.149	0.104	0.118	0.061	0.030	0.045	0.089	0.080	0.053	0.017	0.127
ENSG00000164144	ILMN_2403906;ILMN_2403911;ILMN_1768399	4	153920561;154052514	+	7.389	-0.081	-0.128	-0.265	-0.673	0.116	0.127	0.124	0.110	0.190	0.131	0.076	0.133	0.140	0.153	0.101	0.121	0.080	0.043	0.113	0.107	0.133	0.096	0.068	0.138	0.134	0.153	0.129	0.091	0.119	0.065	0.110	0.096	0.109	0.082	0.126	0.125	0.092	0.060	0.113	0.114	0.116	0.095	0.070	0.079	0.097	0.147	0.161	0.142	0.100	0.101	0.107	0.084	0.102	0.111	0.108	0.081	0.162	0.129	0.120	0.136	0.144	0.093	0.134	0.159	0.113	0.106	0.127	0.080	0.120	0.134	0.139	0.063	0.150	0.125	0.128
ENSG00000132254	ILMN_1750690	11	6453503;6459171	-	7.455	-0.088	-0.155	-0.248	-0.587	0.099	0.138	0.119	0.084	0.089	0.140	0.164	0.202	0.107	0.053	0.115	0.133	0.094	-0.030	0.018	0.133	0.123	0.109	0.123	0.106	0.134	0.117	0.066	0.096	0.145	0.074	0.161	0.023	0.084	0.042	0.124	0.053	0.080	0.064	0.099	0.071	0.043	0.121	0.177	0.054	0.168	0.089	0.137	0.038	0.140	-0.007	0.121	0.058	0.105	0.079	0.153	-0.017	0.133	0.076	0.217	0.123	0.104	0.094	0.125	0.104	0.058	0.154	0.060	0.110	0.053	0.084	0.074	0.043	0.084	0.061	0.096
ENSG00000101246	ILMN_1703989	20	61801252;61809809	-	7.167	0.003	-0.061	-0.260	-0.655	0.121	0.159	0.115	0.185	0.117	0.139	0.161	0.122	0.153	0.101	0.083	0.153	0.112	0.166	0.038	0.120	0.125	0.091	0.131	0.041	0.115	0.120	0.058	0.124	0.181	0.119	0.116	0.115	0.069	0.156	0.050	0.104	0.155	0.063	0.124	0.154	0.069	0.128	0.122	0.075	0.090	0.142	0.126	0.178	0.076	0.145	0.155	0.075	0.071	0.111	0.127	0.153	0.139	0.112	0.130	0.065	0.054	0.127	0.076	0.146	0.095	0.176	0.138	0.154	0.078	0.122	0.073	0.185	0.127	0.099	0.140
ENSG00000118520	ILMN_1812281	6	131936057;131947161	+	7.078	-0.103	-0.140	-0.277	-0.673	0.114	0.132	0.186	0.115	0.116	0.144	0.087	0.111	0.116	0.117	0.156	0.147	0.156	0.087	0.092	0.144	0.105	0.025	0.028	0.167	0.138	0.192	0.090	0.114	0.194	0.121	0.092	0.116	0.086	0.065	0.057	0.137	0.167	0.112	0.138	0.045	0.117	0.136	0.076	0.078	0.105	0.075	0.138	0.165	0.048	0.157	0.143	0.037	0.082	0.075	0.063	0.080	0.058	0.163	0.100	0.115	0.154	0.147	0.106	0.093	0.145	0.075	0.127	0.128	0.073	0.174	0.112	0.085	0.050	0.161	0.103
ENSG00000081181	ILMN_1800898	14	67156331;67188190	+	7.021	-0.117	-0.143	-0.316	-0.759	0.129	0.083	0.095	0.135	0.151	0.161	0.150	0.101	0.108	0.115	0.111	0.159	0.079	0.136	0.089	0.077	0.119	0.152	0.176	0.169	0.116	0.136	0.122	0.119	0.072	0.177	0.119	0.112	0.129	0.175	0.158	0.141	0.150	0.159	0.082	0.142	0.127	0.106	0.104	0.184	0.135	0.120	0.118	0.176	0.090	0.155	0.122	0.037	0.106	0.147	0.128	0.123	0.133	0.070	0.130	0.063	0.181	0.106	0.134	0.127	0.143	0.141	0.146	0.123	0.091	0.105	0.103	0.101	0.097	0.121	0.125
ENSG00000133687	ILMN_1707529;ILMN_1811426	12	29545023;29828959	-	7.495	-0.135	-0.204	-0.246	-0.645	0.104	0.104	0.097	0.065	0.081	0.132	0.096	0.100	0.146	0.086	0.106	0.153	0.144	0.109	0.169	0.138	0.091	0.141	0.096	0.135	0.139	0.086	0.100	0.116	0.105	0.105	0.137	0.017	0.125	0.120	0.095	0.090	0.155	0.136	0.103	0.088	0.104	0.112	0.055	0.108	0.169	0.036	0.119	0.102	0.125	0.146	0.097	0.082	0.114	0.103	0.066	0.089	0.082	0.096	0.115	0.079	0.120	0.152	0.117	0.130	0.131	0.073	0.121	0.158	0.078	0.118	0.093	0.066	0.090	0.115	0.084
ENSG00000134884	ILMN_1788468	13	105992021;106018513	-	12.270	-0.088	-0.113	-0.090	-0.467	0.074	0.073	0.063	0.094	0.014	0.049	0.076	0.064	0.035	0.114	0.084	0.046	0.037	0.065	0.086	0.082	0.062	0.070	0.050	0.074	0.071	0.111	0.051	0.066	0.057	0.062	0.048	0.134	0.081	0.062	0.100	0.081	0.024	0.082	0.031	0.052	0.079	0.016	0.107	0.141	0.061	0.136	0.062	0.086	0.105	0.094	0.085	0.073	0.083	0.095	0.071	0.082	0.068	0.070	0.052	0.075	0.094	0.049	0.072	0.033	0.085	0.059	0.085	0.048	0.118	0.063	0.094	0.105	0.051	0.095	0.044
ENSG00000175220	ILMN_1732060	11	46655209;46678696	-	10.451	0.000	-0.003	-0.055	-0.424	0.075	0.077	0.067	0.066	0.079	0.069	0.045	0.107	0.074	0.062	0.094	0.090	0.077	0.075	0.089	0.103	0.143	0.067	0.047	0.105	0.043	0.100	0.045	0.078	0.083	0.081	0.138	0.040	0.055	0.046	0.115	0.075	0.040	0.057	0.094	0.061	0.049	0.124	0.055	0.063	0.071	0.051	0.020	0.026	0.090	0.047	0.108	0.033	0.073	0.056	0.086	0.093	0.122	0.086	0.070	0.109	0.109	0.093	0.068	0.151	0.048	0.024	0.049	0.093	0.032	0.113	0.063	0.076	0.052	0.101	0.067
ENSG00000071205	ILMN_1736112	4	148872902;149213376	+	8.917	-0.124	-0.302	-0.592	-1.441	0.251	0.270	0.199	0.195	0.230	0.280	0.347	0.248	0.237	0.219	0.290	0.252	0.250	0.210	0.108	0.197	0.275	0.184	0.321	0.108	0.202	0.310	0.249	0.290	0.233	0.242	0.299	0.172	0.214	0.224	0.207	0.300	0.273	0.250	0.163	0.283	0.310	0.204	0.186	0.117	0.214	0.266	0.255	0.242	0.240	0.162	0.276	0.279	0.285	0.310	0.096	0.382	0.323	0.177	0.208	0.255	0.215	0.188	0.269	0.212	0.248	0.277	0.220	0.291	0.226	0.191	0.187	0.248	0.193	0.222	0.315
ENSG00000198826	ILMN_1744830	15	30694982;30719150	+	7.197	-0.041	-0.109	-0.391	-0.931	0.168	0.165	0.107	0.140	0.175	0.188	0.249	0.126	0.195	0.165	0.151	0.136	0.123	0.169	0.111	0.145	0.136	0.152	0.197	0.057	0.175	0.182	0.056	0.116	0.169	0.174	0.132	0.111	0.132	0.220	0.140	0.166	0.201	0.143	0.198	0.182	0.134	0.121	0.149	0.129	0.168	0.151	0.194	0.155	0.122	0.174	0.157	0.192	0.158	0.167	0.140	0.190	0.188	0.159	0.162	0.147	0.146	0.108	0.131	0.180	0.188	0.204	0.248	0.200	0.170	0.121	0.181	0.230	0.079	0.153	0.203
ENSG00000165322	ILMN_2101810;ILMN_1753500	10	32134370;32257776	-	8.064	-0.062	-0.227	-0.421	-0.928	0.163	0.194	0.124	0.133	0.157	0.148	0.210	0.139	0.201	0.185	0.144	0.167	0.139	0.158	0.224	0.121	0.150	0.159	0.180	0.185	0.194	0.193	0.152	0.185	0.178	0.052	0.104	0.209	0.138	0.205	0.133	0.194	0.220	0.208	0.212	0.218	0.135	0.138	0.211	0.065	0.159	0.205	0.109	0.204	0.092	0.192	0.099	0.203	0.190	0.149	0.152	0.176	0.120	0.143	0.196	0.061	0.241	0.182	0.159	0.176	0.212	0.227	0.169	0.160	0.130	0.132	0.171	0.097	0.186	0.202	0.089
ENSG00000075884	ILMN_2208413	2	143565400;144242387	+	11.891	-0.066	-0.147	-0.285	-0.895	0.155	0.146	0.170	0.121	0.264	0.183	0.135	0.153	0.218	0.206	0.140	0.145	0.139	0.193	0.173	0.137	0.182	0.133	0.191	0.181	0.167	0.071	0.114	0.130	0.142	0.173	0.138	0.122	0.122	0.132	0.162	0.173	0.125	0.200	0.132	0.209	0.160	0.218	0.115	0.145	0.203	0.132	0.105	0.190	0.143	0.157	0.115	0.144	0.143	0.106	0.094	0.156	0.142	0.164	0.212	0.130	0.195	0.152	0.192	0.121	0.181	0.153	0.181	0.179	0.121	0.137	0.195	0.106	0.133	0.109	0.155
ENSG00000140750	ILMN_1718610;ILMN_2398847;ILMN_1756693	16	24838210;24934176	-	9.423	-0.111	-0.182	-0.422	-1.165	0.203	0.182	0.231	0.229	0.087	0.233	0.270	0.242	0.201	0.156	0.168	0.222	0.210	0.146	0.250	0.125	0.169	0.204	0.226	0.064	0.205	0.348	0.209	0.268	0.206	0.200	0.179	0.255	0.189	0.251	0.198	0.190	0.292	0.147	0.194	0.273	0.235	0.161	0.172	0.140	0.140	0.252	0.224	0.268	0.134	0.193	0.248	0.149	0.202	0.200	0.215	0.255	0.190	0.186	0.285	0.180	0.167	0.261	0.136	0.247	0.169	0.169	0.095	0.232	0.167	0.230	0.195	0.180	0.196	0.142	0.117
ENSG00000146376	ILMN_1791186	6	129938969;130073063	-	7.246	-0.118	-0.180	-0.355	-0.894	0.153	0.206	0.169	0.141	0.130	0.102	0.081	0.137	0.159	0.207	0.202	0.055	0.113	0.164	0.160	0.138	0.083	0.241	0.121	0.059	0.123	0.184	0.131	0.095	0.027	0.227	0.087	0.253	0.217	0.190	0.135	0.094	0.159	0.134	0.236	0.162	0.097	0.199	0.233	0.094	0.132	0.128	0.183	0.114	0.101	0.324	0.186	0.236	0.112	0.124	0.124	0.188	0.032	0.135	0.103	0.053	0.178	0.152	0.161	0.124	0.162	0.180	0.151	0.068	0.227	0.107	0.246	0.152	0.089	0.230	0.233
ENSG00000213390	ILMN_1688953	10	98968985;99042403	-	10.536	-0.014	-0.110	-0.207	-0.604	0.107	0.098	0.142	0.066	0.109	0.108	0.108	0.074	0.114	0.093	0.085	0.091	0.156	0.098	0.170	0.096	0.129	0.114	0.118	0.076	0.146	0.138	0.108	0.154	0.118	0.094	0.106	0.088	0.125	0.105	0.175	0.145	0.162	0.066	0.107	0.076	0.131	0.111	0.054	0.125	0.101	0.146	0.084	0.101	0.083	0.028	0.084	0.102	0.069	0.114	0.023	0.120	0.077	0.110	0.114	0.151	0.116	0.112	0.065	0.090	0.107	0.102	0.131	0.114	0.091	0.097	0.109	0.081	0.093	0.094	0.128
ENSG00000137727	ILMN_1782761	11	109952975;110088661	-	7.128	-0.083	-0.207	-0.353	-0.782	0.135	0.147	0.131	0.185	0.085	0.150	0.133	0.196	0.134	0.123	0.181	0.146	0.201	0.086	0.150	0.135	0.163	0.150	0.096	0.122	0.154	0.098	0.162	0.145	0.134	0.075	0.113	0.146	0.135	0.174	0.118	0.110	0.113	0.116	0.135	0.104	0.159	0.135	0.060	0.067	0.090	0.084	0.142	0.151	0.148	0.128	0.110	0.098	0.081	0.076	0.139	0.135	0.196	0.127	0.175	0.155	0.127	0.101	0.078	0.123	0.183	0.132	0.203	0.044	0.109	0.157	0.133	0.117	0.191	0.119	0.143
ENSG00000107863	ILMN_1811592	10	24912550;25052550	-	10.445	-0.166	-0.193	-0.448	-1.157	0.198	0.197	0.178	0.171	0.180	0.123	0.250	0.219	0.225	0.179	0.185	0.183	0.139	0.124	0.171	0.116	0.197	0.218	0.241	0.162	0.191	0.206	0.206	0.226	0.188	0.225	0.116	0.323	0.171	0.243	0.190	0.268	0.193	0.217	0.197	0.267	0.226	0.163	0.164	0.110	0.204	0.235	0.210	0.247	0.122	0.224	0.237	0.241	0.299	0.188	0.177	0.187	0.186	0.238	0.178	0.141	0.200	0.236	0.150	0.220	0.237	0.206	0.213	0.205	0.228	0.153	0.160	0.272	0.235	0.163	0.212
ENSG00000128805	ILMN_1676361	10	49324084;49483182	-	6.777	-0.081	-0.135	-0.322	-0.749	0.131	0.099	0.115	0.115	0.141	0.085	0.126	0.111	0.138	0.176	0.148	0.126	0.119	0.125	0.133	0.136	0.110	0.162	0.130	0.137	0.156	0.093	0.178	0.078	0.118	0.116	0.101	0.115	0.187	0.145	0.111	0.123	0.129	0.112	0.177	0.150	0.175	0.138	0.145	0.094	0.181	0.139	0.149	0.078	0.191	0.160	0.100	0.124	0.119	0.137	0.155	0.147	0.130	0.122	0.149	0.122	0.168	0.110	0.147	0.225	0.151	0.102	0.166	0.104	0.148	0.115	0.182	0.122	0.134	0.099	0.115
ENSG00000138639	ILMN_1775441;ILMN_2352633;ILMN_1801833	4	86615290;87142847	+	7.287	-0.107	-0.244	-0.398	-0.844	0.144	0.122	0.128	0.189	0.109	0.161	0.226	0.088	0.173	0.162	0.187	0.157	0.144	0.130	0.159	0.167	0.079	0.154	0.178	0.117	0.127	0.144	0.160	0.169	0.106	0.143	0.118	0.115	0.203	0.187	0.178	0.102	0.178	0.156	0.127	0.118	0.190	0.150	0.114	0.136	0.182	0.098	0.109	0.195	0.106	0.168	0.115	0.161	0.146	0.170	0.153	0.125	0.118	0.102	0.143	0.130	0.144	0.109	0.160	0.131	0.140	0.125	0.139	0.181	0.216	0.170	0.202	0.108	0.113	0.118	0.077
ENSG00000163219	ILMN_1777998;ILMN_1658853;ILMN_1661971	2	68815470;68907469	+	7.260	-0.074	-0.113	-0.258	-0.691	0.120	0.160	0.136	0.110	0.221	0.133	0.114	0.160	0.093	0.132	0.123	0.159	0.018	0.123	0.121	0.085	0.076	0.119	0.087	0.191	0.136	0.120	0.120	0.120	0.097	0.118	0.128	0.113	0.123	-0.001	0.166	0.104	0.131	0.157	0.173	0.127	0.068	0.106	0.121	0.049	0.099	0.141	0.102	0.121	0.102	0.184	0.086	0.156	0.098	0.121	0.124	0.111	0.114	0.099	0.144	0.069	0.152	0.155	0.126	0.143	0.129	0.073	0.146	0.134	0.130	0.132	0.104	0.070	0.134	0.123	0.137
ENSG00000145819	ILMN_1711490	5	142130155;142588769	+	6.957	-0.030	-0.138	-0.238	-0.620	0.109	0.090	0.141	0.151	0.133	0.109	0.179	0.007	0.076	0.140	0.095	0.060	0.049	0.092	0.102	0.116	0.093	0.106	0.106	0.132	0.137	0.111	0.056	0.088	0.085	0.141	0.095	0.137	0.104	0.158	0.119	0.114	0.147	0.104	0.139	0.118	0.111	0.066	0.144	0.066	0.070	0.053	0.139	0.014	0.103	0.053	0.123	0.136	0.096	0.111	0.078	0.127	0.092	0.086	0.040	0.097	0.142	0.099	0.082	0.126	0.089	0.083	0.140	0.100	0.068	0.129	0.124	0.122	0.096	0.109	0.138
ENSG00000185602	ILMN_2103362	17	40827057;40858780	-	7.364	-0.070	-0.246	-0.485	-1.037	0.183	0.120	0.117	0.206	0.191	0.199	0.240	0.095	0.113	0.097	0.209	0.155	0.150	0.187	0.208	0.119	0.137	0.139	0.241	0.097	0.164	0.195	0.091	0.193	0.259	0.175	0.217	0.236	0.224	0.228	0.157	0.218	0.204	0.158	0.209	0.196	0.238	0.205	0.125	0.114	0.149	0.193	0.229	0.113	0.164	0.195	0.241	0.193	0.179	0.191	0.105	0.180	0.175	0.142	0.127	0.147	0.190	0.161	0.159	0.166	0.207	0.223	0.173	0.164	0.182	0.208	0.142	0.158	0.135	0.154	0.212
ENSG00000088756	ILMN_1731178;ILMN_1797753;ILMN_1796772	18	6778712;6905699	+	7.003	-0.057	-0.149	-0.299	-0.700	0.123	0.103	0.140	0.123	0.159	0.096	0.123	0.105	0.123	0.107	0.143	0.094	0.071	0.134	0.122	0.131	0.096	0.165	0.168	0.103	0.131	0.135	0.110	0.123	0.055	0.197	0.123	0.137	0.135	0.140	0.128	0.117	0.136	0.081	0.104	0.143	0.096	0.159	0.088	0.091	0.129	0.100	0.150	0.082	0.085	0.068	0.149	0.129	0.147	0.123	0.133	0.112	0.109	0.089	0.120	0.140	0.120	0.135	0.106	0.136	0.115	0.078	0.111	0.138	0.123	0.098	0.077	0.169	0.117	0.203	0.117
ENSG00000186517	ILMN_1750805;ILMN_2408851;ILMN_1751164	1	159283355;159306384	-	10.567	-0.008	-0.056	-0.189	-0.706	0.126	0.112	0.121	0.148	0.127	0.181	0.128	0.122	0.094	0.180	0.201	0.133	0.132	0.097	0.177	0.110	0.132	0.159	0.133	0.151	0.128	0.081	0.143	0.101	0.144	0.108	0.095	0.126	0.083	0.130	0.201	0.146	0.072	0.162	0.095	0.075	0.114	0.104	0.115	0.078	0.152	0.056	0.154	0.063	0.165	0.150	0.014	0.113	0.093	0.144	0.180	0.128	0.120	0.177	0.104	0.129	0.069	0.089	0.154	0.101	0.127	0.134	0.120	0.141	0.142	0.154	0.121	0.096	0.204	0.072	0.136
ENSG00000100852	ILMN_2322747	14	31616245;31698685	+	7.342	-0.016	-0.088	-0.215	-0.614	0.110	0.072	0.114	0.055	0.133	0.107	0.073	0.098	0.160	0.082	0.116	0.100	0.066	0.018	0.143	0.070	0.125	0.098	0.155	0.095	0.107	0.119	0.118	0.157	0.087	0.145	0.151	0.024	0.100	0.116	0.160	0.094	0.061	0.032	-0.007	0.154	0.080	0.155	0.134	0.136	0.052	0.157	0.171	0.131	0.118	0.090	0.069	0.060	0.093	0.054	0.068	0.053	0.110	0.078	0.175	0.111	0.067	0.148	0.121	0.141	0.132	0.053	0.119	0.162	0.091	0.080	0.182	0.133	0.144	0.135	0.108
ENSG00000047648	ILMN_1673358;ILMN_1732641;ILMN_1806655	X	11065583;11593742	-	7.231	-0.089	-0.140	-0.293	-0.683	0.117	0.055	0.092	0.152	0.099	0.127	0.110	0.127	0.136	0.120	0.127	0.156	0.120	0.128	0.118	0.056	0.164	0.113	0.116	0.083	0.097	0.029	0.142	0.107	0.078	0.160	0.153	0.087	0.128	0.072	0.100	0.129	0.072	0.124	0.086	0.110	0.086	0.121	0.084	0.125	0.161	0.147	0.108	0.155	0.151	0.101	0.131	0.098	0.120	0.113	0.081	0.158	0.143	0.134	0.132	0.114	0.129	0.108	0.117	0.107	0.103	0.121	0.079	0.129	0.068	0.119	0.097	0.124	0.106	0.129	0.031
ENSG00000186654	ILMN_2342851;ILMN_2412475;ILMN_2054070;ILMN_1692664;ILMN_2409754	22	43443256;43637329	+	7.302	-0.054	-0.140	-0.259	-0.765	0.133	0.153	0.102	0.141	0.118	0.130	0.105	0.129	0.097	0.115	0.168	0.128	0.163	0.137	0.100	0.122	0.081	0.137	0.139	0.071	0.079	0.160	0.130	0.083	0.126	0.132	0.108	0.117	0.108	0.174	0.115	0.121	0.132	0.127	0.057	0.143	0.080	0.104	0.045	0.125	0.140	0.128	0.191	0.127	0.155	0.141	0.121	0.168	0.147	0.127	0.112	0.146	0.112	0.091	0.097	0.159	0.049	0.149	0.142	0.092	0.145	0.127	0.137	0.131	0.087	0.118	0.109	0.141	0.172	0.126	0.134
ENSG00000123329	ILMN_1663916	12	56152304;56168864	-	11.235	-0.094	-0.173	-0.247	-0.710	0.119	0.133	0.020	0.140	0.132	0.131	0.065	0.110	0.211	0.147	0.148	0.100	0.138	0.066	0.137	0.184	0.104	0.070	0.100	0.080	0.145	0.139	0.120	0.141	0.138	0.127	0.048	0.122	0.062	0.171	0.083	0.127	0.133	0.126	0.058	0.094	0.121	0.105	0.072	0.105	0.063	0.153	0.157	0.129	0.047	0.080	0.138	0.144	0.196	0.123	0.196	0.109	0.117	0.123	0.160	0.059	0.068	0.132	0.198	0.124	0.166	0.094	0.092	0.130	0.157	0.111	0.014	0.176	0.094	0.065	0.141
ENSG00000141522	ILMN_1734742	17	77418886;77422527	-	11.497	-0.057	-0.082	-0.059	-0.341	0.055	0.100	0.046	0.017	0.051	0.033	0.086	0.025	0.012	-0.010	0.034	0.043	0.067	0.030	0.048	0.083	0.095	0.108	0.030	0.008	0.096	0.089	0.078	0.047	0.047	0.069	0.103	0.041	0.122	0.074	0.097	0.177	0.058	0.046	0.063	0.034	0.053	0.105	0.032	0.045	0.030	0.066	0.021	0.026	0.087	0.027	0.107	0.035	0.050	0.070	-0.023	0.069	0.056	0.062	0.012	0.053	0.010	0.035	0.066	0.096	-0.008	0.025	0.001	0.032	0.078	0.096	0.071	0.026	0.023	0.083	0.021
ENSG00000111348	ILMN_1678143	12	14986216;15005829	-	13.913	-0.063	-0.104	-0.210	-0.672	0.116	0.072	0.080	0.126	0.095	0.084	0.129	0.072	0.130	0.132	0.101	0.138	0.136	0.088	0.137	0.117	0.110	0.132	0.133	0.120	0.097	0.107	0.086	0.104	0.108	0.145	0.116	0.106	0.115	0.113	0.123	0.158	0.133	0.127	0.105	0.120	0.122	0.105	0.098	0.128	0.138	0.118	0.082	0.157	0.095	0.103	0.161	0.112	0.154	0.114	0.118	0.149	0.124	0.074	0.106	0.112	0.130	0.106	0.113	0.125	0.132	0.132	0.132	0.136	0.072	0.110	0.097	0.116	0.077	0.052	0.125
ENSG00000104728	ILMN_2132809	8	1759548;1894206	+	7.295	-0.022	-0.157	-0.293	-0.682	0.121	0.126	0.136	0.148	0.152	0.097	0.107	0.126	0.196	0.129	0.103	0.112	0.085	0.035	0.095	0.168	0.046	0.123	0.092	0.084	0.125	0.088	0.174	0.170	0.061	0.087	0.029	0.146	0.092	0.083	0.100	0.097	0.098	0.141	0.149	0.076	0.139	0.143	0.145	0.142	0.075	0.113	0.138	0.112	0.113	0.161	0.152	0.071	0.108	0.114	0.093	0.023	0.128	0.071	0.101	0.124	0.174	0.169	0.138	0.118	0.064	0.173	0.137	0.075	0.031	0.095	0.150	0.133	0.188	0.177	0.161
ENSG00000074964	ILMN_1727205;ILMN_1689770;ILMN_2389445	1	17738916;17896956	+	7.256	-0.071	-0.127	-0.277	-0.704	0.122	0.140	0.069	0.113	0.179	0.060	0.142	0.104	0.172	0.125	0.120	0.068	0.113	0.188	0.077	0.104	0.123	0.156	0.110	0.140	0.106	0.100	0.116	0.125	0.149	0.155	0.104	0.040	0.138	0.060	0.139	0.137	0.107	0.069	0.112	0.136	0.062	0.129	0.126	0.137	0.053	0.115	0.125	0.090	0.099	0.113	0.189	0.124	0.159	0.155	0.144	0.103	0.119	0.128	0.091	0.132	0.093	0.098	0.126	0.121	0.124	0.091	0.145	0.061	0.172	0.060	0.106	0.146	0.105	0.104	0.110
ENSG00000132694	ILMN_1656546;ILMN_2347380;ILMN_1733861	1	155171256;155281786	-	7.234	-0.102	-0.159	-0.303	-0.799	0.136	0.105	0.147	0.182	0.151	0.172	0.214	0.122	0.141	0.089	0.136	0.131	0.111	0.125	0.115	0.130	0.055	0.125	0.159	0.105	0.115	0.162	0.077	0.129	0.125	0.120	0.170	0.151	0.151	0.141	0.132	0.119	0.096	0.065	0.149	0.116	0.153	0.119	0.115	0.179	0.079	0.155	0.119	0.140	0.087	0.078	0.148	0.157	0.108	0.135	0.134	0.129	0.108	0.120	0.097	0.102	0.139	0.180	0.139	0.143	0.144	0.123	0.108	0.199	0.099	0.115	0.144	0.169	0.129	0.126	0.163
ENSG00000196914	ILMN_1810712	11	119713155;119865855	+	7.679	-0.081	-0.154	-0.225	-0.471	0.078	0.060	0.103	0.071	0.066	0.017	0.097	0.102	0.048	0.114	0.043	0.110	0.127	0.080	0.123	0.145	0.135	0.105	0.058	0.120	0.138	0.113	0.093	0.034	0.059	0.052	0.105	0.079	0.076	0.043	0.071	0.115	0.056	0.074	0.013	0.033	0.084	0.066	0.105	0.121	0.115	0.084	0.108	0.153	0.093	0.095	0.137	0.113	0.104	0.047	0.037	0.170	0.026	0.077	0.135	0.101	0.207	0.013	0.101	0.074	0.015	0.098	0.107	0.060	0.140	0.085	-0.043	0.062	0.030	0.005	0.181
ENSG00000130762	ILMN_1669928	1	3361099;3387537	+	6.791	-0.078	-0.172	-0.236	-0.658	0.111	0.119	0.128	0.122	0.136	0.138	0.146	0.124	0.072	0.072	0.095	0.072	0.151	0.103	0.103	0.099	0.082	0.157	0.100	0.075	0.082	0.107	0.094	0.049	0.113	0.114	0.104	0.121	0.128	0.107	0.063	0.073	0.158	0.171	0.124	0.113	0.107	0.103	0.139	0.121	0.093	0.145	0.086	0.120	0.110	0.109	0.101	0.214	0.058	0.182	0.127	0.026	0.087	0.034	0.074	0.074	0.122	0.085	0.090	0.137	0.114	0.105	0.081	0.107	0.107	0.159	0.100	0.107	0.159	0.118	0.127
ENSG00000110237	ILMN_1754562	11	72697316;72757783	+	7.506	-0.071	-0.062	-0.308	-0.786	0.140	0.117	0.120	0.216	-0.003	0.163	0.221	0.108	0.128	0.133	0.184	0.012	0.118	0.147	0.164	0.134	0.113	0.138	0.204	0.072	0.195	0.145	0.139	0.073	0.182	0.217	0.170	0.187	0.105	0.155	0.128	0.157	0.186	0.118	0.171	0.121	0.113	0.069	0.130	0.205	0.093	0.198	0.165	0.041	0.120	0.162	0.207	0.158	0.075	0.171	0.217	0.152	0.150	0.097	0.138	0.131	0.136	0.044	0.179	0.166	0.155	0.164	0.132	0.154	0.162	0.129	0.087	0.202	0.055	0.113	0.129
ENSG00000104880	ILMN_1664016	19	7351865;7443370	+	11.256	-0.109	-0.240	-0.522	-1.248	0.218	0.180	0.166	0.192	0.262	0.214	0.242	0.219	0.235	0.196	0.239	0.198	0.177	0.227	0.236	0.171	0.176	0.171	0.237	0.150	0.177	0.287	0.192	0.242	0.238	0.192	0.232	0.237	0.170	0.256	0.218	0.244	0.249	0.200	0.197	0.219	0.224	0.233	0.166	0.143	0.196	0.235	0.200	0.254	0.112	0.144	0.253	0.219	0.278	0.261	0.257	0.240	0.222	0.224	0.251	0.179	0.183	0.239	0.193	0.225	0.249	0.220	0.208	0.234	0.180	0.225	0.207	0.215	0.215	0.184	0.181
ENSG00000142632	ILMN_1808999	1	16397185;16411691	-	7.378	-0.033	-0.083	-0.275	-0.803	0.143	0.094	0.124	0.138	0.136	0.173	0.218	0.123	0.098	0.094	0.177	0.178	0.154	0.174	0.214	0.187	0.100	0.134	0.193	0.132	0.100	0.240	0.114	0.154	0.115	0.206	0.137	0.163	0.196	0.186	0.159	0.206	0.198	0.094	0.098	0.149	0.107	0.140	0.070	0.098	0.122	0.151	0.158	0.213	0.144	0.122	0.150	0.150	0.127	0.039	0.186	0.126	0.174	0.120	0.163	0.097	0.068	0.133	0.158	0.148	0.148	0.072	0.147	0.191	0.121	0.105	0.143	0.240	0.166	0.099	0.165
ENSG00000116584	ILMN_1703477	1	154183269;154226488	-	11.858	-0.102	-0.336	-0.816	-1.756	0.314	0.280	0.270	0.301	0.313	0.298	0.357	0.368	0.292	0.246	0.363	0.290	0.259	0.327	0.305	0.224	0.333	0.260	0.341	0.200	0.307	0.297	0.334	0.339	0.346	0.311	0.360	0.290	0.290	0.364	0.284	0.409	0.322	0.281	0.275	0.347	0.349	0.341	0.218	0.236	0.279	0.357	0.293	0.384	0.208	0.229	0.400	0.327	0.375	0.314	0.385	0.362	0.333	0.331	0.325	0.253	0.244	0.314	0.309	0.346	0.320	0.336	0.305	0.364	0.302	0.316	0.269	0.330	0.302	0.268	0.301
ENSG00000163947	ILMN_1781010	3	56736488;57044217	-	8.985	-0.129	-0.406	-1.421	-2.838	0.518	0.507	0.320	0.589	0.348	0.516	0.575	0.503	0.626	0.500	0.408	0.534	0.272	0.459	0.343	0.341	0.391	0.556	0.529	0.333	0.385	0.631	0.537	0.600	0.627	0.527	0.513	0.598	0.484	0.699	0.445	0.643	0.355	0.556	0.490	0.672	0.570	0.516	0.356	0.317	0.500	0.428	0.410	0.593	0.367	0.579	0.448	0.576	0.627	0.327	0.464	0.546	0.629	0.431	0.555	0.374	0.489	0.518	0.573	0.521	0.482	0.469	0.306	0.588	0.406	0.396	0.372	0.585	0.502	0.516	0.402
ENSG00000050327	ILMN_1708093	7	143683365;143708657	+	7.225	-0.074	-0.121	-0.335	-0.875	0.154	0.143	0.120	0.179	0.099	0.193	0.317	0.102	0.134	0.161	0.138	0.145	0.086	0.132	0.119	0.111	0.136	0.127	0.121	0.168	0.178	0.226	0.085	0.101	0.155	0.197	0.135	0.217	0.154	0.246	0.171	0.183	0.215	0.102	0.124	0.147	0.133	0.129	0.138	0.135	0.109	0.159	0.158	0.167	0.103	0.136	0.144	0.160	0.187	0.147	0.180	0.235	0.193	0.135	0.150	0.094	0.094	0.157	0.127	0.197	0.179	0.141	0.154	0.171	0.088	0.156	0.110	0.137	0.185	0.120	0.155
ENSG00000129675	ILMN_1803423	X	135575371;135691169	-	10.762	0.000	-0.096	-0.108	-0.445	0.078	0.067	0.092	0.114	0.066	0.127	0.063	0.073	0.129	0.043	0.116	0.093	0.067	0.141	0.132	0.049	0.096	0.048	0.021	0.122	0.021	0.103	0.046	0.077	0.084	0.084	0.061	0.014	0.086	0.074	0.111	0.092	0.085	0.021	0.106	0.056	0.105	0.098	0.025	0.053	0.083	0.154	0.032	0.108	0.080	0.053	0.089	0.022	0.130	0.125	0.057	0.093	0.094	0.058	0.072	0.083	0.092	0.081	0.091	0.070	0.053	0.056	0.103	0.071	0.009	0.112	0.063	0.000	0.035	0.068	0.084
ENSG00000102606	ILMN_1796912;ILMN_2235679;ILMN_1675984;ILMN_1798587	13	110565782;110756079	+	7.463	-0.012	-0.073	-0.255	-0.841	0.151	0.138	0.143	0.129	0.112	0.165	0.208	0.119	0.145	0.161	0.120	0.187	0.150	0.143	0.163	0.177	0.133	0.114	0.221	0.159	0.176	0.163	0.103	0.166	0.146	0.108	0.130	0.197	0.121	0.209	0.154	0.167	0.102	0.179	0.150	0.202	0.182	0.094	0.124	0.094	0.118	0.160	0.169	0.176	0.066	0.165	0.165	0.206	0.180	0.149	0.194	0.136	0.142	0.108	0.177	0.105	0.147	0.187	0.080	0.157	0.188	0.230	0.189	0.171	0.135	0.160	0.125	0.173	0.179	0.133	0.214
ENSG00000131089	ILMN_1779370	X	62771571;62922138	-	7.538	-0.092	-0.145	-0.224	-0.547	0.091	0.109	-0.014	0.136	-0.009	0.137	0.002	0.062	0.169	0.032	0.201	0.060	0.123	0.099	0.127	0.067	0.173	0.063	0.147	0.138	0.112	0.040	0.084	0.092	0.062	0.089	0.108	0.071	0.095	0.099	0.096	0.104	0.102	0.055	0.074	0.064	0.106	0.070	0.056	0.103	0.116	0.065	-0.048	0.106	0.157	0.037	0.040	0.098	0.039	0.084	0.066	0.111	0.082	0.112	0.065	0.009	0.182	0.123	0.034	0.089	0.080	0.075	0.084	0.070	0.136	0.128	0.132	0.038	0.081	0.148	0.117
ENSG00000117713	ILMN_1797341	1	26895108;26981188	+	10.879	-0.091	-0.419	-1.308	-2.350	0.432	0.446	0.327	0.495	0.367	0.384	0.528	0.490	0.500	0.458	0.508	0.481	0.336	0.499	0.370	0.338	0.455	0.393	0.493	0.364	0.398	0.451	0.462	0.439	0.460	0.415	0.372	0.453	0.343	0.487	0.510	0.410	0.421	0.443	0.409	0.443	0.425	0.435	0.363	0.298	0.476	0.431	0.474	0.446	0.324	0.474	0.389	0.488	0.511	0.379	0.507	0.474	0.468	0.461	0.591	0.362	0.377	0.500	0.478	0.468	0.448	0.416	0.464	0.510	0.387	0.426	0.351	0.520	0.451	0.399	0.433
ENSG00000049618	ILMN_2415357;ILMN_1723094;ILMN_1699967	6	157140755;157572093	+	7.194	-0.088	-0.172	-0.298	-0.685	0.117	0.100	0.102	0.101	0.098	0.112	0.132	0.183	0.059	0.135	0.058	0.143	0.154	0.132	0.120	0.092	0.137	0.116	0.105	0.129	0.084	0.120	0.132	0.113	0.104	0.110	0.118	0.144	0.157	0.110	0.126	0.145	0.107	0.090	0.125	0.107	0.077	0.130	0.138	0.156	0.088	0.028	0.147	0.145	0.095	0.114	0.093	0.134	0.080	0.113	0.157	0.121	0.142	0.073	0.153	0.100	0.090	0.119	0.114	0.105	0.150	0.077	0.166	0.102	0.119	0.121	0.118	0.053	0.167	0.070	0.129
ENSG00000189079	ILMN_1795247;ILMN_2182335	12	44409886;44588086	+	7.555	-0.186	-0.482	-0.801	-1.216	0.209	0.264	0.232	0.217	0.155	0.216	0.223	0.207	0.236	0.249	0.203	0.241	0.169	0.222	0.185	0.181	0.240	0.279	0.205	0.201	0.176	0.211	0.242	0.171	0.213	0.226	0.144	0.201	0.223	0.165	0.205	0.162	0.181	0.217	0.240	0.192	0.229	0.205	0.191	0.209	0.227	0.235	0.275	0.232	0.223	0.230	0.217	0.276	0.213	0.252	0.200	0.216	0.204	0.190	0.167	0.198	0.277	0.176	0.189	0.194	0.222	0.222	0.216	0.202	0.183	0.219	0.296	0.213	0.240	0.228	0.243
ENSG00000116017	ILMN_1670130	19	877036;923781	+	11.643	-0.084	-0.131	-0.395	-1.042	0.184	0.158	0.149	0.165	0.174	0.229	0.210	0.177	0.208	0.212	0.112	0.176	0.177	0.110	0.191	0.152	0.208	0.187	0.219	0.132	0.190	0.228	0.225	0.164	0.230	0.164	0.277	0.185	0.225	0.227	0.199	0.188	0.242	0.167	0.242	0.218	0.190	0.186	0.122	0.156	0.178	0.236	0.174	0.210	0.137	0.165	0.295	0.112	0.228	0.240	0.281	0.217	0.208	0.137	0.153	0.174	0.152	0.236	0.134	0.260	0.194	0.232	0.205	0.184	0.125	0.213	0.114	0.164	0.151	0.154	0.165
ENSG00000205143	ILMN_1757626	9	34611454;34618011	-	7.240	-0.058	-0.095	-0.219	-0.624	0.108	0.196	0.085	0.059	0.119	0.055	0.124	0.147	0.095	0.074	0.029	0.068	0.063	0.117	0.012	0.158	0.095	0.089	0.040	0.133	0.145	0.005	0.114	0.068	0.048	0.078	0.140	0.124	0.110	0.127	0.131	0.068	0.113	0.115	0.030	0.102	0.119	0.067	0.116	0.118	0.197	0.112	0.058	0.107	0.136	0.109	0.163	0.107	0.126	0.055	0.104	0.073	0.062	0.115	0.130	0.107	0.081	0.110	0.128	0.094	0.105	0.115	0.102	0.143	0.089	0.119	0.105	0.073	0.089	0.133	0.076
ENSG00000032219	ILMN_2338447;ILMN_1676626;ILMN_1810229	14	57834974;57910201	+	7.373	-0.104	-0.248	-0.500	-1.021	0.178	0.208	0.142	0.204	0.166	0.181	0.233	0.194	0.132	0.181	0.184	0.190	0.121	0.134	0.151	0.190	0.149	0.187	0.217	0.179	0.195	0.171	0.098	0.137	0.186	0.156	0.127	0.192	0.152	0.218	0.152	0.184	0.191	0.175	0.169	0.226	0.159	0.145	0.176	0.145	0.149	0.164	0.220	0.143	0.074	0.258	0.127	0.226	0.195	0.177	0.194	0.195	0.179	0.138	0.096	0.153	0.167	0.215	0.139	0.184	0.218	0.214	0.188	0.234	0.137	0.098	0.231	0.201	0.154	0.107	0.235
ENSG00000054267	ILMN_2269564;ILMN_1761334;ILMN_2362982	1	233396832;233558155	-	8.733	-0.158	-0.405	-0.799	-1.332	0.234	0.215	0.262	0.236	0.107	0.269	0.233	0.227	0.191	0.265	0.160	0.195	0.244	0.140	0.208	0.177	0.216	0.208	0.263	0.175	0.278	0.197	0.275	0.170	0.232	0.256	0.274	0.086	0.225	0.242	0.180	0.320	0.287	0.267	0.214	0.272	0.328	0.288	0.202	0.183	0.201	0.242	0.210	0.201	0.189	0.330	0.202	0.245	0.252	0.280	0.262	0.333	0.277	0.232	0.270	0.213	0.221	0.242	0.194	0.327	0.236	0.294	0.225	0.262	0.108	0.221	0.218	0.277	0.161	0.226	0.209
ENSG00000196843	ILMN_1689700;ILMN_2298567;ILMN_2415157	2	96566184;96582097	+	7.468	-0.035	-0.127	-0.491	-1.135	0.207	0.184	0.185	0.245	0.189	0.273	0.205	0.143	0.224	0.144	0.169	0.206	0.163	0.210	0.297	0.200	0.179	0.183	0.193	0.184	0.213	0.234	0.168	0.239	0.236	0.193	0.216	0.232	0.172	0.234	0.209	0.204	0.259	0.265	0.189	0.236	0.155	0.177	0.248	0.197	0.245	0.177	0.229	0.184	0.255	0.220	0.177	0.181	0.263	0.225	0.259	0.277	0.208	0.232	0.181	0.205	0.180	0.159	0.243	0.163	0.199	0.204	0.234	0.177	0.189	0.209	0.176	0.217	0.238	0.180	0.290
ENSG00000150347	ILMN_1721626	10	63331448;63526709	+	9.034	-0.537	-1.663	-3.097	-3.854	0.680	0.775	0.702	0.426	0.745	0.636	0.644	0.689	0.770	0.812	0.572	0.711	0.602	0.626	0.703	0.630	0.745	0.694	0.703	0.701	0.673	0.534	0.602	0.662	0.684	0.798	0.693	0.528	0.602	0.702	0.562	0.664	0.618	0.751	0.822	0.681	0.706	0.696	0.668	0.485	0.650	0.640	0.750	0.717	0.546	0.769	0.710	0.796	0.528	0.746	0.556	0.736	0.757	0.649	0.602	0.613	0.675	0.588	0.657	0.686	0.751	0.651	0.628	0.809	0.620	0.626	0.705	0.683	0.641	0.521	0.737
ENSG00000166233	ILMN_1694219	15	70553720;70662877	+	8.776	-0.060	-0.202	-0.564	-1.298	0.233	0.240	0.202	0.293	0.250	0.256	0.331	0.247	0.290	0.268	0.276	0.262	0.194	0.265	0.257	0.286	0.157	0.237	0.320	0.171	0.185	0.282	0.178	0.166	0.209	0.311	0.204	0.303	0.165	0.307	0.285	0.265	0.294	0.230	0.243	0.230	0.299	0.141	0.159	0.167	0.222	0.255	0.456	0.248	0.130	0.174	0.196	0.339	0.228	0.245	0.262	0.330	0.387	0.220	0.210	0.251	0.121	0.243	0.273	0.218	0.334	0.290	0.288	0.199	0.225	0.154	0.229	0.255	0.192	0.171	0.288
ENSG00000177479	ILMN_1792825	3	48931284;48997971	+	10.212	-0.059	-0.075	-0.105	-0.395	0.065	0.073	0.037	0.066	0.045	0.087	0.043	0.087	0.018	0.035	0.073	0.100	0.055	0.075	0.136	0.079	0.077	0.053	0.040	0.111	0.060	0.093	0.075	0.086	0.095	0.046	0.116	0.006	0.071	0.101	0.067	0.059	0.079	0.095	0.061	0.014	0.086	0.087	0.022	0.059	0.087	0.080	0.039	0.081	0.101	0.014	0.081	0.028	0.045	0.084	0.065	0.026	0.134	0.044	0.094	0.075	0.109	0.041	0.065	0.050	0.092	0.074	0.074	0.027	0.080	0.124	0.054	0.084	0.051	0.047	0.076
ENSG00000120805	ILMN_1813091	12	100311053;100325703	-	10.343	-0.058	-0.110	-0.149	-0.344	0.057	0.059	0.096	0.044	0.025	0.038	0.052	0.029	0.045	0.114	0.028	0.065	0.058	0.109	0.007	0.045	0.063	0.054	0.056	0.075	0.049	0.027	0.067	0.035	0.001	0.067	0.056	0.024	0.042	0.038	0.087	0.000	0.021	0.006	0.086	0.030	0.014	0.043	0.031	0.057	0.031	0.045	0.049	0.011	0.127	-0.008	0.004	0.091	0.048	0.080	0.069	0.089	0.050	0.046	0.055	0.085	0.073	0.030	0.035	0.023	0.089	0.029	0.037	0.033	0.053	0.036	0.108	0.092	0.010	0.070	0.095
ENSG00000175414	ILMN_1769168	5	175725107;175733109	+	6.783	-0.046	-0.135	-0.296	-0.730	0.129	0.094	0.125	0.110	0.134	0.112	0.139	0.085	0.089	0.212	0.071	0.180	0.105	0.140	0.099	0.131	0.147	0.173	0.137	0.126	0.147	0.119	0.100	0.076	0.127	0.155	0.148	0.153	0.156	0.119	0.135	0.143	0.133	0.147	0.122	0.148	0.105	0.120	0.138	0.149	0.135	0.131	0.115	0.177	0.121	0.111	0.134	0.117	0.151	0.106	0.185	0.109	0.106	0.158	0.139	0.111	0.075	0.147	0.151	0.181	0.103	0.115	0.123	0.167	0.137	0.101	0.099	0.148	0.131	0.129	0.132
ENSG00000152213	ILMN_1808383	13	49100435;49106009	+	7.119	-0.038	-0.150	-0.302	-0.739	0.131	0.130	0.078	0.123	0.112	0.144	0.097	0.126	0.118	0.105	0.100	0.119	0.098	0.194	0.117	0.111	0.138	0.161	0.056	0.082	0.110	0.090	0.113	0.137	0.088	0.006	0.128	0.173	0.076	0.084	0.087	0.159	0.104	0.159	0.133	0.153	0.148	0.142	0.154	0.145	0.086	0.104	0.071	0.131	0.141	0.141	0.091	0.129	0.186	0.161	0.183	0.146	0.048	0.137	0.096	0.105	0.122	0.126	0.129	0.126	0.177	0.150	0.103	0.117	0.087	0.111	0.091	0.097	0.162	0.064	0.127
ENSG00000174225	ILMN_1777550	X	100111355;100132349	+	7.063	-0.093	-0.125	-0.297	-0.723	0.125	0.127	0.143	0.141	0.153	0.123	0.038	0.143	0.158	0.131	0.109	0.105	0.168	0.121	0.127	0.167	0.148	0.114	0.107	0.124	0.159	0.113	0.080	0.113	0.099	0.162	0.088	0.157	0.112	0.131	0.136	0.075	0.137	0.175	0.099	0.118	0.071	0.083	0.138	0.119	0.084	0.102	0.146	0.141	0.104	0.167	0.185	0.125	0.071	0.141	0.028	0.140	0.067	0.089	0.094	0.118	0.170	0.112	0.113	0.141	0.084	0.067	0.063	0.070	0.126	0.119	0.168	0.151	0.131	0.066	0.155
ENSG00000169379	ILMN_2403047	3	95181671;95256811	+	7.536	-0.103	-0.134	-0.173	-0.616	0.101	0.123	0.136	0.004	0.144	0.127	-0.031	0.121	0.098	0.131	0.052	0.071	0.153	0.075	0.081	0.086	0.157	0.176	0.061	0.098	0.101	-0.090	0.147	0.112	0.052	0.116	0.088	0.266	0.103	0.058	0.081	0.066	0.028	0.066	0.122	0.096	0.131	0.079	0.169	0.140	0.082	0.053	0.161	0.115	0.095	0.081	0.062	0.091	0.111	0.072	0.045	0.169	0.085	0.168	0.078	0.101	0.055	0.117	0.096	0.130	0.030	0.134	0.097	0.094	0.161	0.087	0.094	0.060	0.058	0.151	0.101
ENSG00000179674	ILMN_2232463	3	161877640;161878927	+	6.698	-0.046	-0.131	-0.263	-0.697	0.122	0.092	0.111	0.158	0.144	0.118	0.150	0.100	0.098	0.137	0.126	0.140	0.108	0.184	0.138	0.119	0.109	0.094	0.117	0.127	0.139	0.110	0.184	0.081	0.148	0.151	0.093	0.138	0.118	0.130	0.065	0.064	0.135	0.115	0.148	0.114	0.117	0.128	0.151	0.127	0.087	0.111	0.109	0.119	0.126	0.157	0.148	0.089	0.111	0.164	0.152	0.156	0.102	0.041	0.168	0.173	0.124	0.059	0.147	0.141	0.134	0.122	0.181	0.163	0.094	0.111	0.132	0.124	0.167	0.146	0.118
ENSG00000185305	ILMN_1774161;ILMN_2202967	5	53216370;53642160	-	7.307	-0.126	-0.151	-0.256	-0.647	0.107	0.088	0.096	0.093	0.083	0.096	0.081	0.121	0.127	0.063	0.131	0.138	0.140	0.110	0.110	0.111	0.142	0.149	0.079	0.148	0.082	0.119	0.123	0.130	0.119	0.115	0.095	0.062	0.094	0.109	0.083	0.117	0.120	0.069	0.106	0.107	0.081	0.093	0.146	0.084	0.108	0.120	0.132	0.113	0.046	0.149	0.103	0.136	0.167	0.010	0.111	0.134	0.174	0.142	0.099	0.123	0.116	0.064	0.097	0.087	0.099	0.107	0.115	0.105	0.106	0.058	0.060	0.133	0.118	0.108	0.092
ENSG00000214087	ILMN_1679917	17	77258609;77261260	-	9.164	-0.069	-0.095	-0.171	-0.413	0.070	0.138	0.095	0.007	0.014	0.050	-0.019	0.158	0.069	0.088	-0.011	-0.008	0.064	0.115	0.022	0.113	0.175	0.167	0.029	-0.026	0.051	-0.053	0.060	0.120	-0.011	0.063	-0.017	0.121	0.135	0.003	0.181	0.048	0.029	0.005	0.038	0.036	0.017	0.131	0.204	0.135	0.054	0.029	0.106	0.068	0.132	0.085	0.087	-0.023	-0.028	0.075	0.080	0.157	-0.016	0.055	0.047	0.007	0.068	0.013	0.062	0.019	0.007	0.007	0.133	-0.004	0.174	0.071	0.096	0.012	0.153	0.154	0.084
ENSG00000213465	ILMN_1787879	11	64538228;64546231	+	12.029	0.005	-0.003	-0.028	-0.231	0.041	0.026	0.013	0.048	0.021	0.067	0.038	0.050	0.014	0.014	-0.001	0.084	0.068	0.046	0.080	0.018	0.047	0.011	0.011	0.063	0.048	0.022	-0.010	0.054	0.042	0.081	0.064	-0.015	0.036	0.030	0.065	0.025	0.058	0.040	0.050	0.006	0.006	0.061	0.036	0.072	0.033	0.013	0.021	0.029	0.130	0.057	0.023	-0.043	0.030	0.039	0.001	0.028	0.063	0.033	0.017	0.080	0.060	-0.001	0.040	0.063	0.003	0.008	0.016	0.035	0.001	0.148	0.046	0.041	0.077	0.036	0.032
ENSG00000102931	ILMN_1755391	16	55836538;55845046	+	10.869	-0.116	-0.147	-0.190	-0.626	0.102	0.112	0.056	0.089	0.136	0.124	0.104	0.119	0.165	0.094	0.090	0.107	0.039	0.186	0.101	0.113	0.122	0.098	0.103	0.091	0.060	0.055	0.092	0.120	0.097	0.108	0.139	0.081	0.068	0.145	0.098	0.095	0.109	0.103	0.088	0.117	0.089	0.119	0.069	0.105	0.078	0.120	0.099	0.143	0.070	0.070	0.079	0.094	0.157	0.029	0.077	0.093	0.096	0.116	0.104	0.114	0.113	0.116	0.116	0.097	0.094	0.044	0.114	0.104	0.048	0.088	0.123	0.134	0.129	0.111	0.060
ENSG00000138175	ILMN_1780444	10	104423479;104464180	-	7.149	-0.015	-0.150	-0.232	-0.728	0.128	0.139	0.135	0.147	0.114	0.130	0.188	0.157	0.126	0.162	0.108	0.038	0.127	0.106	0.075	0.140	0.049	0.122	0.164	0.102	0.164	0.166	0.072	0.103	0.079	0.168	0.135	0.049	0.129	0.163	0.079	0.129	0.127	0.131	0.116	0.140	0.149	0.093	0.128	0.132	0.041	0.131	0.026	0.138	0.093	0.071	0.113	0.137	0.139	0.109	0.095	0.113	0.158	0.153	0.159	0.130	0.125	0.116	0.141	0.154	0.171	0.106	0.138	0.129	0.090	0.114	0.193	0.155	0.125	0.118	0.124
ENSG00000122644	ILMN_1704842;ILMN_1775405;ILMN_1743241	7	12693005;12697084	+	6.988	-0.106	-0.194	-0.457	-0.911	0.160	0.140	0.153	0.201	0.113	0.150	0.141	0.145	0.167	0.171	0.156	0.164	0.147	0.112	0.167	0.120	0.081	0.190	0.145	0.173	0.205	0.178	0.177	0.131	0.200	0.147	0.170	0.208	0.195	0.164	0.112	0.150	0.209	0.111	0.170	0.136	0.196	0.153	0.165	0.200	0.175	0.180	0.173	0.190	0.116	0.199	0.128	0.159	0.097	0.143	0.190	0.139	0.119	0.171	0.154	0.090	0.115	0.163	0.162	0.166	0.144	0.144	0.238	0.201	0.173	0.164	0.128	0.177	0.137	0.152	0.136
ENSG00000188042	ILMN_1768391	2	235066423;235070436	-	7.115	-0.107	-0.273	-0.539	-0.955	0.167	0.119	0.183	0.112	0.137	0.224	0.189	0.150	0.160	0.178	0.191	0.160	0.147	0.113	0.224	0.137	0.196	0.120	0.178	0.238	0.140	0.222	0.069	0.099	0.168	0.162	0.104	0.142	0.162	0.175	0.086	0.222	0.180	0.110	0.203	0.076	0.146	0.163	0.212	0.174	0.116	0.115	0.135	0.178	0.142	0.261	0.202	0.091	0.163	0.079	0.246	0.140	0.126	0.118	0.184	0.128	0.274	0.204	0.144	0.173	0.169	0.141	0.238	0.155	0.120	0.178	0.098	0.127	0.162	0.162	0.147
ENSG00000175906	ILMN_1719010	17	38831878;38834029	+	7.520	-0.045	-0.098	-0.219	-0.537	0.094	0.117	0.111	0.160	0.108	0.057	0.069	0.098	0.075	0.091	0.074	0.099	0.042	0.174	0.191	0.014	0.050	0.109	-0.025	0.111	0.084	0.130	0.062	0.112	0.162	0.107	0.106	-0.018	0.039	0.123	0.127	0.190	0.220	0.087	0.056	0.119	0.051	0.150	-0.002	0.087	0.118	0.110	0.201	0.123	0.085	-0.027	0.128	0.102	0.114	0.094	0.149	0.044	0.015	0.101	0.190	0.087	0.092	0.120	0.050	0.068	0.062	0.091	0.138	0.070	0.070	0.127	0.138	0.168	0.056	0.073	0.027
ENSG00000162980	ILMN_1771738;ILMN_2332558;ILMN_1688526	2	152365725;152393255	-	10.878	-0.019	-0.093	-0.187	-0.480	0.085	0.074	0.095	0.108	0.087	0.039	0.106	0.065	0.076	0.133	0.101	0.114	0.121	0.118	0.122	0.128	0.083	0.107	0.075	0.103	0.108	0.050	0.084	0.074	0.095	0.077	0.087	0.109	0.062	0.074	0.108	0.030	0.051	0.090	0.103	0.098	0.070	0.063	0.078	0.104	0.145	0.039	0.053	0.121	0.115	0.095	0.030	0.110	0.093	0.063	0.046	0.087	0.126	0.114	0.074	0.116	0.161	0.080	0.081	0.037	0.086	0.101	0.101	0.111	0.126	0.075	0.144	0.100	0.107	0.088	0.114
ENSG00000165997	ILMN_2120022;ILMN_1680465	10	18988318;19006946	+	8.117	-0.223	-0.460	-0.705	-1.064	0.177	0.226	0.125	0.184	0.221	0.142	0.092	0.177	0.190	0.203	0.142	0.136	0.208	0.153	0.196	0.209	0.212	0.241	0.209	0.163	0.158	0.215	0.229	0.197	0.124	0.159	0.141	0.202	0.235	0.205	0.211	0.157	0.195	0.154	0.217	0.132	0.204	0.154	0.260	0.171	0.212	0.168	0.194	0.236	0.174	0.176	0.195	0.217	0.157	0.223	0.147	0.223	0.181	0.234	0.166	0.191	0.177	0.202	0.106	0.159	0.217	0.164	0.227	0.136	0.253	0.195	0.193	0.146	0.144	0.195	0.217
[truncated: 8,326,642 more chars]
