# Supplementary material for: The Contribution of RNA Decay Quantitative Trait Loci to Inter-Individual Variation in Steady-State Gene Expression Levels
Source: PLoS Genet. 2012 Oct 11;8(10):e1003000. doi: 10.1371/journal.pgen.1003000 (PMC3469421; doi:10.1371/journal.pgen.1003000)
Supplement: Table S2 — Gene Ontology categories for genes decaying slower than average (FDR<0.1%) (XLSX) [file pgen.1003000.s014.xlsx]

## Sheet: Top 10% of Decay & Expression
Gene Ontology Categories for genes decaying slower than average
GO Subcategory	Expected	Observed	FDR	Enrichment
cytoplasm	59.8231	91	7.18901e-06	up
cytoplasmic part	40.6096	69	2.38934e-05	up
mitochondrion	9.67035	26	0.00018784	up
cytosol	10.2283	27	0.00018784	up
regulation of nucleobase, nucleoside, nucleotide and nucleic acid metabolic process	23.5005	7	0.000691657	down
regulation of cellular biosynthetic process	23.6082	7	0.000691657	down
regulation of nitrogen compound metabolic process	23.6963	7	0.000691657	down
regulation of primary metabolic process	27.7582	10	0.000692364	down
transcription	21.2591	6	0.000987151	down
