# Supplementary material for: The Contribution of RNA Decay Quantitative Trait Loci to Inter-Individual Variation in Steady-State Gene Expression Levels
Source: PLoS Genet. 2012 Oct 11;8(10):e1003000. doi: 10.1371/journal.pgen.1003000 (PMC3469421; doi:10.1371/journal.pgen.1003000)
Supplement: Table S4 — Gene Ontology categories for the 47 genes in the top 10% of both decay and gene expression distributions (FDR<1%). (XLSX) [file pgen.1003000.s016.xlsx]

## Sheet: Top 10% of Decay & Expression
Gene Ontology Categories for genes in the top 10% of both decay and gene expression distributions
GO Subcategory	Expected	Observed (out of 47 genes)	FDR	Enrichment
signaling pathway	6.79376	21	0.000202896	up
signaling	9.04675	24	0.000202896	up
biological regulation	19.964	35	0.000406711	up
immune system process	3.0179	12	0.00113765	up
response to stress	5.51428	16	0.00138962	up
regulation of cellular proces	18.4064	32	0.00145426	up
negative regulation of cellular process	5.59077	16	0.00145691	up
hemopoietic or lymphoid organ development	1.01524	7	0.00145691	up
apoptosis	3.88016	13	0.00167781	up
anatomical structure morphogenesis	2.81625	11	0.00167781	up
programmed cell death	3.90102	13	0.00167781	up
vasculature development	0.750999	6	0.00191421	up
immune system development	1.11259	7	0.00210425	up
positive regulation of RNA metabolic process	1.5159	8	0.00215404	up
positive regulation of nucleobase, nucleoside, nucleotide and nucleic acid metabolic process	1.96789	9	0.00223095	up
intracellular signaling pathway	4.70765	14	0.0024181	up
negative regulation of biological process	6.00799	16	0.0024181	up
regulation of biological process	19.1922	32	0.0024181	up
positive regulation of nitrogen compound metabolic process	2.03743	9	0.0025353	up
organ development	4.21394	13	0.00276902	up
cell death	4.24175	13	0.00286492	up
death	4.24871	13	0.00286492	up
organ morphogenesis	1.25166	7	0.00326521	up
hemopoiesis	0.98047	6	0.00544133	up
multicellular organismal process	8.78251	19	0.00572793	up
positive regulation of cellular process	6.00799	15	0.00599745	up
regulation of apoptosis	2.96923	10	0.0063787	up
regulation of programmed cell death	2.97618	10	0.0063787	up
response to stimulus	8.9494	19	0.0063787	up
cytokine production	0.702323	5	0.0065024	up
regulation of cell death	3.00399	10	0.0065024	up
positive regulation of transcription, DNA-dependent	1.48114	7	0.0065024	up
anatomical structure development	6.14011	15	0.0065024	up
intracellular protein kinase cascade	1.99571	8	0.00669106	up
signal transmission via phosphorylation event	1.99571	8	0.00669106	up
intracellular signal transduction	1.99571	11	0.00669106	up
cellular developmental process	1.99571	12	0.0072407	up
blood vessel development	1.99571	5	0.00740302	up
