# Supplementary material for: The Contribution of RNA Decay Quantitative Trait Loci to Inter-Individual Variation in Steady-State Gene Expression Levels
Source: PLoS Genet. 2012 Oct 11;8(10):e1003000. doi: 10.1371/journal.pgen.1003000 (PMC3469421; doi:10.1371/journal.pgen.1003000)
Supplement: Table S5 — Gene Ontology categories for genes with a concordant relationship between decay and gene expression across individuals (FDR<0.1%). (XLSX) [file pgen.1003000.s017.xlsx]

## Sheet: Top 10% of Decay & Expression
Gene Ontology Categories for genes with a concordant relationship between decay and gene expression across individuals
GO Subcategory	Expected	Observed	FDR	Enrichment
endopeptidase inhibitor activity	4.25882	18	9.97062e-05	up
peptidase regulator activity	5.32352	20	9.97062e-05	up
endopeptidase regulator activity	4.34399	18	9.97062e-05	up
extracellular region	59.0698	97	0.000108886	up
peptidase inhibitor activity	4.55693	18	0.000108886	up
serine-type endopeptidase inhibitor activity	2.72564	13	0.000257162	up
integrin binding	2.34235	12	0.000257162	up
cytoplasm	260.299	314	0.000257162	up
nucleobase, nucleoside, nucleotide and nucleic acid metabolic process	144.587	99	0.000257162	down
RNA metabolic process	87.6039	51	0.000257162	down
enzyme inhibitor activity	8.60281	24	0.000477701	up
extracellular space	23.4235	46	0.000748705	up
