# Supplementary material for: The Contribution of RNA Decay Quantitative Trait Loci to Inter-Individual Variation in Steady-State Gene Expression Levels
Source: PLoS Genet. 2012 Oct 11;8(10):e1003000. doi: 10.1371/journal.pgen.1003000 (PMC3469421; doi:10.1371/journal.pgen.1003000)
Supplement: Table S7 — Summary of data for PolII ChIP-seq reads. (XLSX) [file pgen.1003000.s019.xlsx]

## Sheet: TableS7_PolIIReadInfo.txt
Ensembl	Chr	PromoterLoc	GeneLoc	GM18505_Promoter	GM18522_Promoter	GM19099_Promoter	GM19141_Promoter	GM19193_Promoter	GM19204_Promoter	GM19238_Promoter	GM18505_Gene	GM18522_Gene	GM19099_Gene	GM19141_Gene	GM19193_Gene	GM19204_Gene	GM19238_Gene
ENSG00000183742	chr7	20222552;20224552	20140812;20223552	3.0408e-05	6.36537e-05	7.73347e-05	5.59628e-05	4.62372e-05	4.18288e-05	8.88608e-05	8.57027e-05	0.000122457	0.000173957	0.000115609	0.000131172	9.28594e-05	0.000158397
ENSG00000121410	chr19	63555669;63557669	63548355;63556669	1.43097e-05	2.54615e-05	1.28891e-05	4.66357e-05	1.63107e-05	4.94671e-05	4.03476e-05	2.49358e-05	1.79835e-05	3.68039e-05	1.05099e-05	2.06357e-05	1.45401e-05	1.20978e-05
ENSG00000148584	chr10	52314441;52316441	52236327;52315441	1.95132e-06	6.36537e-06	1.69037e-06	2.79814e-05	4.53862e-06	1.16393e-05	1.87328e-05	3.10012e-05	5.43958e-05	2.81387e-05	8.65044e-05	4.96558e-05	6.07339e-05	6.66225e-05
ENSG00000078328	chr16	7321751;7323751	7322751;7702500	1.46349e-06	6.85501e-06	1.26778e-06	2.79814e-05	4.25496e-06	1.67315e-05	1.15279e-05	0.000118389	0.00023984	0.000107896	0.000269215	0.00024383	0.000343558	0.000299745
ENSG00000134864	chr13	100038047;100040047	99980519;100039047	4.61811e-05	3.18269e-05	6.40229e-05	5.12993e-05	4.86483e-05	4.80122e-05	2.88197e-05	5.15564e-05	4.57601e-05	5.57183e-05	5.74001e-05	5.75611e-05	6.69531e-05	5.53124e-05
ENSG00000175899	chr12	9159020;9161020	9096692;9160020	4.71568e-06	9.79288e-06	2.32427e-06	1.86543e-05	8.93541e-06	2.07325e-05	1.77722e-05	2.97095e-05	4.60717e-05	2.75796e-05	6.2655e-05	5.4926e-05	6.33932e-05	5.63815e-05
ENSG00000184389	chr1	33558286;33560286	33544953;33559286	9.91919e-06	1.90961e-05	5.70502e-06	2.79814e-05	1.3474e-05	4.07376e-05	2.49771e-05	7.97495e-06	6.89963e-06	7.54712e-06	6.87184e-06	1.06772e-05	1.16664e-05	8.77796e-06
ENSG00000118017	chr3	139332919;139334919	139325251;139333919	1.95132e-06	9.79288e-06	2.95816e-06	4.66357e-05	5.24778e-06	1.49129e-05	1.58509e-05	3.3697e-06	5.25262e-06	2.8884e-06	6.06339e-06	5.44127e-06	7.63463e-06	6.07705e-06
ENSG00000197085	chr7	34766328;34768328	34356558;34767328	1.78871e-06	7.58948e-06	2.32427e-06	5.12993e-05	6.2406e-06	2.10963e-05	1.68115e-05	0.000140067	0.000280258	0.000282784	0.000352485	0.000261899	0.000314435	0.000386343
ENSG00000094914	chr12	52000648;52002648	51987507;52001648	0.000118055	7.17328e-05	0.000118326	7.92807e-05	0.000132045	7.74742e-05	5.23558e-05	4.94222e-05	2.20788e-05	5.46002e-05	2.1424e-05	4.3975e-05	2.48769e-05	1.57553e-05
ENSG00000081760	chr12	124114877;124116877	124115877;124193824	5.90273e-05	8.71566e-05	6.71924e-05	5.59628e-05	7.70147e-05	6.91085e-05	7.301e-05	0.000100979	8.02137e-05	8.67453e-05	7.07396e-05	0.000122788	0.000103968	7.88891e-05
ENSG00000114771	chr3	153013550;153015550	153014550;153028966	1.46349e-06	1.00377e-05	1.69037e-06	5.59628e-05	5.38961e-06	1.60041e-05	2.49771e-05	5.27919e-06	1.10839e-05	5.21776e-06	1.73817e-05	8.76078e-06	1.14091e-05	1.24917e-05
ENSG00000144959	chr3	173910702;173912702	173831129;173911702	7.56135e-05	7.80982e-05	9.40271e-05	6.06264e-05	6.19805e-05	3.60091e-05	4.70722e-05	6.1497e-05	7.08213e-05	8.07822e-05	6.791e-05	6.32419e-05	6.49802e-05	7.01112e-05
ENSG00000197953	chr3	152933404;152935404	152934404;152958242	2.60175e-06	9.54806e-06	2.32427e-06	3.73086e-05	5.53144e-06	1.70952e-05	1.96935e-05	8.59273e-06	1.60249e-05	5.86998e-06	2.91043e-05	1.38598e-05	1.75425e-05	1.81186e-05
ENSG00000188984	chr1	12697704;12699704	12698704;12711313	2.27654e-06	5.87573e-06	1.90167e-06	2.33179e-05	6.52427e-06	1.7459e-05	1.44099e-05	4.04364e-06	6.499e-06	3.82015e-06	1.21268e-05	7.97368e-06	1.15806e-05	9.11558e-06
ENSG00000204518	chr1	12626152;12628152	12627152;12649684	1.30088e-06	6.36537e-06	2.32427e-06	1.39907e-05	2.41114e-06	1.49129e-05	8.16559e-06	8.03111e-06	1.23748e-05	1.09946e-05	1.57648e-05	1.34834e-05	1.92153e-05	1.62055e-05
ENSG00000109576	chr4	171246947;171248947	171217947;171247947	2.76436e-06	8.32395e-06	2.32427e-06	9.32714e-06	4.53862e-06	2.10963e-05	1.77722e-05	9.6598e-06	2.14111e-05	9.41061e-06	1.85944e-05	1.84113e-05	2.54774e-05	2.91473e-05
ENSG00000115977	chr2	69723353;69725353	69542035;69724353	0.000177082	0.00015081	0.000159107	0.00013058	0.000147789	0.000122577	0.000144099	0.000177864	0.000192299	0.000214021	0.000228792	0.000184866	0.000194769	0.000221925
ENSG00000127837	chr2	218842137;218844137	218837098;218843137	7.415e-05	8.07912e-05	6.93054e-05	5.59628e-05	7.11996e-05	8.43851e-05	6.34034e-05	2.3981e-05	1.54018e-05	2.33868e-05	1.13183e-05	2.08069e-05	1.30818e-05	9.79081e-06
ENSG00000129673	chr17	71960027;71962027	71961027;71977793	4.48803e-05	5.41057e-05	4.4161e-05	2.33179e-05	4.723e-05	5.01946e-05	4.17886e-05	2.9541e-05	3.46762e-05	2.10574e-05	1.17226e-05	2.60086e-05	2.57776e-05	2.45896e-05
ENSG00000090861	chr16	68879913;68881913	68843797;68880913	0.000144723	0.000105029	0.000138611	4.66357e-05	0.000144668	9.89342e-05	0.000121523	9.63172e-05	6.61919e-05	8.60931e-05	3.27423e-05	8.42199e-05	5.14694e-05	6.00953e-05
ENSG00000124608	chr6	44388041;44390041	44374440;44389041	9.88667e-05	4.9454e-05	9.99434e-05	4.19721e-05	9.54528e-05	7.34732e-05	6.91674e-05	4.97031e-05	3.06254e-05	5.27367e-05	1.98071e-05	4.59941e-05	3.16108e-05	2.88097e-05
ENSG00000108825	chr17	38385033;38387033	38356072;38386033	9.38258e-05	9.10738e-05	6.74037e-05	8.39443e-05	8.08442e-05	8.584e-05	6.8687e-05	5.96998e-05	3.77922e-05	6.43835e-05	3.31465e-05	4.19217e-05	3.16966e-05	2.71779e-05
ENSG00000157426	chr4	56947395;56949395	56899218;56948395	0.000186513	0.000135631	0.000174531	0.000107262	0.000153462	0.000145128	0.000120563	7.00897e-05	4.99444e-05	7.70552e-05	5.82086e-05	5.37967e-05	4.37061e-05	3.94446e-05
ENSG00000149313	chr11	105452501;105454501	105453501;105474629	0.000115128	0.000115556	0.000116636	0.000121253	0.000106516	9.71156e-05	9.22231e-05	4.26828e-05	3.34298e-05	4.45373e-05	3.3955e-05	3.31952e-05	2.76648e-05	2.56587e-05
ENSG00000008311	chr7	121570504;121572504	121503422;121571504	5.69134e-06	2.54615e-05	4.22594e-06	2.33179e-05	1.09211e-05	3.45542e-05	1.77722e-05	2.44303e-05	5.0256e-05	2.09642e-05	7.47818e-05	4.49332e-05	5.60159e-05	6.02078e-05
ENSG00000108270	chr17	32379287;32381287	32380287;32488283	0.000139682	9.64599e-05	0.000150443	0.000116589	0.00013701	0.000112756	0.000112877	0.000149727	0.000125929	0.00014088	0.000138245	0.000131378	0.000117436	0.000127562
ENSG00000181409	chr17	76753467;76755467	76705702;76754467	2.60175e-06	7.34466e-06	8.45187e-07	3.2645e-05	5.24778e-06	1.16393e-05	1.20082e-05	2.05552e-05	1.97196e-05	1.91939e-05	1.98071e-05	3.32636e-05	4.28054e-05	2.86409e-05
ENSG00000183044	chr16	8674927;8676927	8675927;8785933	3.34976e-05	4.33335e-05	1.28891e-05	3.73086e-05	3.34723e-05	4.91034e-05	4.0828e-05	5.73972e-05	6.85066e-05	4.0065e-05	7.6803e-05	8.24745e-05	9.39317e-05	8.63729e-05
ENSG00000215380	chr4	456918;458918	409223;457918	9.51267e-05	9.59702e-05	9.36045e-05	5.12993e-05	0.000107083	7.42007e-05	8.02149e-05	7.0202e-05	6.71267e-05	6.53152e-05	3.07212e-05	6.53636e-05	5.5973e-05	5.9195e-05
ENSG00000144452	chr2	215710396;215712396	215504521;215711396	5.0409e-06	1.12618e-05	9.50836e-06	0.000121253	1.80126e-05	2.00051e-05	1.53705e-05	9.21613e-05	0.000144581	0.000100069	0.000227579	0.000146572	0.000170836	0.000169932
ENSG00000107331	chr9	139042195;139044195	139021506;139043195	1.36592e-05	1.73824e-05	9.08576e-06	3.73086e-05	1.2623e-05	2.10963e-05	2.20951e-05	1.40404e-05	1.3087e-05	9.87648e-06	2.18282e-05	1.59816e-05	1.88721e-05	1.50238e-05
ENSG00000167972	chr16	2329748;2331748	2265879;2330748	4.61811e-05	7.34466e-05	4.45836e-05	0.00013058	3.2905e-05	7.20183e-05	4.41903e-05	5.72287e-05	4.95883e-05	4.4351e-05	3.71888e-05	4.62679e-05	6.12486e-05	4.68158e-05
ENSG00000198691	chr1	94358298;94360298	94230980;94359298	1.95132e-06	8.56877e-06	1.26778e-06	4.66357e-06	6.2406e-06	2.18237e-05	1.29689e-05	6.80679e-05	8.85823e-05	5.96316e-05	0.00013299	9.57184e-05	0.00013871	0.000116814
ENSG00000154265	chr17	64833885;64835885	64754386;64834885	0.00021432	0.000208343	0.000188477	0.000167889	0.000169064	0.000183319	0.00013113	9.71035e-05	0.000106966	6.94149e-05	9.58016e-05	8.40145e-05	7.77617e-05	8.14775e-05
ENSG00000154262	chr17	64648610;64650610	64586441;64649610	4.06524e-06	1.5179e-05	3.16945e-06	5.59628e-05	5.10595e-06	1.05481e-05	1.48902e-05	6.10477e-05	8.51993e-05	0.000102585	6.2655e-05	7.0668e-05	5.72597e-05	7.18555e-05
ENSG00000064687	chr19	990115;992115	991115;1016424	8.91101e-05	9.52357e-05	7.01506e-05	4.66357e-05	9.13397e-05	9.56606e-05	0.000109995	4.17281e-05	2.7465e-05	4.46305e-05	1.77859e-05	3.66858e-05	3.0367e-05	2.83596e-05
ENSG00000141338	chr17	64462128;64464128	64375027;64463128	4.55307e-06	6.61019e-06	1.69037e-06	1.86543e-05	4.68045e-06	1.70952e-05	2.11345e-05	3.54942e-05	6.02716e-05	3.45677e-05	8.0441e-05	5.35229e-05	7.12423e-05	7.58506e-05
ENSG00000154258	chr17	64567731;64569731	64482368;64568731	5.69134e-06	1.24859e-05	4.01464e-06	4.66357e-06	5.95694e-06	1.60041e-05	1.87328e-05	3.42024e-05	5.36836e-05	3.51267e-05	6.50804e-05	5.10589e-05	6.32216e-05	6.87607e-05
ENSG00000085563	chr7	87179506;87181506	86970883;87180506	2.43914e-06	8.07912e-06	1.26778e-06	4.66357e-05	5.38961e-06	8.72949e-06	1.48902e-05	8.87916e-05	0.000162475	9.90443e-05	0.000241727	0.000130009	0.000170407	0.000173421
ENSG00000073734	chr2	169595079;169597079	169487693;169596079	3.74002e-06	6.85501e-06	2.95816e-06	2.33179e-05	5.95694e-06	1.12756e-05	1.63312e-05	4.49293e-05	7.97241e-05	4.38851e-05	0.000105503	6.53979e-05	8.71549e-05	9.36316e-05
ENSG00000005471	chr7	86941991;86943991	86869301;86942991	2.86193e-05	0.000110415	7.79685e-05	0.000135244	7.10578e-05	8.07478e-05	6.91674e-05	4.34691e-05	7.85667e-05	7.4819e-05	9.45889e-05	7.02574e-05	6.80254e-05	7.36561e-05
ENSG00000131269	chrX	74291857;74293857	74189833;74292857	4.35794e-05	3.1582e-05	4.33159e-05	3.73086e-05	3.91456e-05	4.6921e-05	4.80329e-05	6.62146e-05	4.59827e-05	6.27063e-05	7.80156e-05	7.16262e-05	8.56108e-05	9.22812e-05
ENSG00000197150	chr7	150355481;150357481	150356481;150373582	6.43934e-05	4.87196e-05	4.88096e-05	4.19721e-05	6.16969e-05	6.61986e-05	6.34034e-05	3.20683e-05	2.06544e-05	2.71137e-05	1.85944e-05	2.98756e-05	2.51771e-05	2.05945e-05
ENSG00000111325	chr12	122029541;122031541	122025241;122030541	0.000112363	0.000117515	0.000106494	8.86078e-05	0.000152044	0.000136398	0.000128248	4.08295e-05	2.08324e-05	4.52827e-05	1.37437e-05	3.74729e-05	2.0888e-05	1.87938e-05
ENSG00000150967	chr12	122024705;122026705	121979493;122025705	0.000105371	6.61019e-05	0.000100155	7.92807e-05	0.000118997	0.000103299	8.16559e-05	6.13847e-05	3.50323e-05	6.17746e-05	3.92099e-05	6.98467e-05	6.13344e-05	3.83755e-05
ENSG00000103222	chr16	15949934;15951934	15950934;16144432	3.60993e-05	7.00191e-05	4.28933e-05	5.59628e-05	4.24077e-05	5.45593e-05	5.23558e-05	0.000238182	0.000242911	0.000198368	0.000189178	0.000239245	0.000242807	0.000210052
ENSG00000124574	chr6	43502269;43504269	43503269;43526142	0.000133828	4.84747e-05	0.000135653	1.39907e-05	0.000115877	8.62037e-05	5.90804e-05	6.39681e-05	3.25841e-05	7.01603e-05	2.22324e-05	4.84581e-05	3.36696e-05	2.90911e-05
ENSG00000121270	chr16	46837806;46839806	46758321;46838806	6.34178e-06	1.29756e-05	3.80334e-06	4.66357e-05	8.50991e-06	1.56403e-05	1.87328e-05	5.17249e-05	5.74672e-05	5.94452e-05	7.6803e-05	6.51241e-05	7.82764e-05	6.53283e-05
ENSG00000140798	chr16	46737182;46739182	46674384;46738182	4.39046e-06	4.65162e-06	2.11297e-06	3.73086e-05	7.23342e-06	2.146e-05	2.16148e-05	3.29669e-05	4.51369e-05	2.93499e-05	5.82086e-05	4.94847e-05	7.1757e-05	5.53687e-05
ENSG00000215557	chr21	14566990;14568990	14567990;14632206	4.22785e-06	7.8343e-06	6.33891e-07	9.32714e-06	6.6661e-06	1.23668e-05	2.40164e-05	2.15661e-05	4.29112e-05	1.80758e-05	5.33578e-05	3.87733e-05	4.73948e-05	5.32305e-05
ENSG00000125257	chr13	94750688;94752688	94470083;94751688	9.02484e-05	9.47461e-05	8.85334e-05	6.99536e-05	8.87867e-05	7.74742e-05	8.06952e-05	0.000396389	0.000344759	0.000354342	0.000264768	0.000286163	0.000295778	0.000349712
ENSG00000114770	chr3	185217421;185219421	185120419;185218421	3.31724e-05	3.94163e-05	3.16945e-05	5.12993e-05	3.17703e-05	4.18288e-05	2.35361e-05	5.54877e-05	6.66371e-05	5.67432e-05	9.13551e-05	6.57401e-05	8.65544e-05	7.84953e-05
ENSG00000091262	chr16	16223815;16225815	16150923;16224815	0	7.34466e-07	2.11297e-07	0	1.41832e-07	1.45491e-06	4.80329e-07	2.91479e-05	3.32072e-05	2.69274e-05	3.15296e-05	3.98e-05	5.06116e-05	3.88819e-05
ENSG00000069431	chr12	21984603;21986603	21841589;21985603	5.0409e-06	1.90961e-05	1.98619e-05	3.73086e-05	1.81545e-05	1.67315e-05	2.44968e-05	5.2118e-05	9.96662e-05	6.12156e-05	0.000151989	0.000115499	0.000135708	0.000116364
ENSG00000117528	chr1	94655598;94657598	94656598;94756670	9.52893e-05	9.69495e-05	0.000119171	6.06264e-05	0.000107225	8.80223e-05	8.35772e-05	6.52598e-05	7.70088e-05	6.41971e-05	0.000101057	6.98467e-05	7.59174e-05	8.1365e-05
ENSG00000119688	chr14	73838512;73840512	73821732;73839512	7.82152e-05	9.6215e-05	7.71234e-05	8.39443e-05	8.0986e-05	6.61986e-05	8.35772e-05	4.31883e-05	3.69019e-05	4.39783e-05	2.62747e-05	3.672e-05	2.98523e-05	2.65027e-05
ENSG00000164163	chr4	146237605;146239605	146238605;146270126	0.000129925	9.96425e-05	0.000132694	5.59628e-05	0.000125238	0.000113483	0.000109515	8.19398e-05	5.68885e-05	8.96337e-05	5.09325e-05	6.02988e-05	4.35346e-05	4.97981e-05
ENSG00000204574	chr6	30646148;30648148	30647148;30667286	0.000105534	6.14503e-05	9.93095e-05	4.19721e-05	0.000100984	7.78379e-05	5.71591e-05	5.39713e-05	3.69019e-05	5.63705e-05	1.81902e-05	4.54123e-05	3.44416e-05	2.77969e-05
ENSG00000033050	chr7	150554250;150556250	150535855;150555250	8.69962e-05	5.26367e-05	7.88137e-05	3.2645e-05	7.80075e-05	7.52918e-05	5.95608e-05	4.28513e-05	2.80437e-05	4.04377e-05	2.82958e-05	4.07239e-05	3.52137e-05	2.68403e-05
ENSG00000161204	chr3	185385677;185387677	185386677;185394487	0.000110249	8.32395e-05	0.000102902	0.000107262	8.92122e-05	0.000109482	8.83805e-05	2.62836e-05	1.6114e-05	2.34799e-05	1.29352e-05	1.74531e-05	1.4583e-05	1.33358e-05
ENSG00000160179	chr21	42491867;42493867	42492867;42590423	8.29309e-06	8.32395e-06	4.43723e-06	3.73086e-05	7.37526e-06	1.96413e-05	2.06541e-05	0.000156129	6.88627e-05	0.000137712	9.62058e-05	0.000124499	9.84782e-05	9.03117e-05
ENSG00000172350	chr11	118523959;118525959	118524959;118538582	4.87829e-06	6.85501e-06	2.32427e-06	3.73086e-05	8.22625e-06	2.00051e-05	1.34492e-05	7.58182e-06	7.56733e-06	6.05633e-06	1.09141e-05	9.71899e-06	1.43257e-05	1.00722e-05
ENSG00000138075	chr2	43918508;43920508	43893114;43919508	1.6261e-06	5.14126e-06	2.32427e-06	1.86543e-05	6.09877e-06	1.60041e-05	1.20082e-05	1.24117e-05	1.7672e-05	1.07151e-05	2.54662e-05	1.70082e-05	2.3633e-05	1.97504e-05
ENSG00000143921	chr2	43918606;43920606	43919606;43959108	1.78871e-06	5.38608e-06	2.32427e-06	1.86543e-05	6.38243e-06	1.60041e-05	1.24886e-05	1.48267e-05	2.31026e-05	1.40693e-05	2.54662e-05	2.42633e-05	3.24686e-05	3.19608e-05
ENSG00000143994	chr2	27199160;27201160	27200160;27207182	1.38218e-05	1.93409e-05	1.03535e-05	2.33179e-05	1.98565e-05	3.20081e-05	3.02607e-05	1.72978e-05	1.42444e-05	1.74236e-05	4.04226e-06	1.64607e-05	1.45401e-05	1.51364e-05
ENSG00000144827	chr3	113179588;113181588	113180588;113194896	7.43126e-05	7.32018e-05	9.55062e-05	7.46171e-05	8.87867e-05	5.27407e-05	7.4451e-05	2.90356e-05	2.4349e-05	4.04377e-05	2.10198e-05	2.46739e-05	1.62129e-05	1.88501e-05
ENSG00000106077	chr7	72790120;72792120	72788362;72791120	7.59387e-05	6.70812e-05	9.42384e-05	6.06264e-05	8.02768e-05	8.65674e-05	8.06952e-05	1.17939e-05	7.7899e-06	1.91007e-05	7.27607e-06	1.21487e-05	6.60524e-06	5.73944e-06
ENSG00000100997	chr20	25318477;25320477	25223379;25319477	0.000147162	0.000131714	0.000158895	7.92807e-05	0.000126089	9.67518e-05	0.000136413	0.00015203	0.000131672	0.000148334	9.17593e-05	0.000141028	0.000116364	0.000126324
ENSG00000131969	chr14	50401269;50403269	50402269;50441438	3.57741e-06	8.07912e-06	2.53556e-06	5.12993e-05	5.95694e-06	1.96413e-05	1.72918e-05	1.61184e-05	2.55954e-05	1.50011e-05	2.78916e-05	2.19704e-05	3.34551e-05	3.33675e-05
ENSG00000139826	chr13	107667763;107669763	107668763;107684603	0.000109762	6.31641e-05	0.000118749	9.32714e-05	9.43182e-05	7.92929e-05	8.45379e-05	3.84146e-05	2.74205e-05	4.88234e-05	2.18282e-05	3.01836e-05	2.2861e-05	2.41394e-05
ENSG00000042022	chr3	51983123;51985123	51984123;51990250	0.000105696	7.76086e-05	0.000105015	0.00013058	8.48155e-05	8.87498e-05	9.41445e-05	2.62836e-05	1.48231e-05	3.29837e-05	1.01057e-05	1.80349e-05	1.33821e-05	9.90334e-06
ENSG00000114779	chr3	51982117;51984117	51977573;51983117	9.62649e-05	6.24296e-05	9.57175e-05	9.32714e-05	7.04904e-05	7.60193e-05	7.54116e-05	2.42057e-05	1.40663e-05	2.9909e-05	8.48875e-06	1.759e-05	1.38539e-05	9.17185e-06
ENSG00000168792	chr17	24917168;24919168	24911816;24918168	5.74012e-05	6.12055e-05	3.88786e-05	6.529e-05	4.05639e-05	8.14752e-05	5.09149e-05	1.62307e-05	1.11284e-05	1.3883e-05	7.27607e-06	1.11221e-05	1.30818e-05	7.76512e-06
ENSG00000140526	chr15	87431428;87433428	87432428;87546567	7.82152e-05	8.27498e-05	7.03619e-05	5.59628e-05	7.33271e-05	7.16546e-05	6.24428e-05	0.00011676	0.000114356	0.000111902	0.000133395	0.000119263	0.000130261	0.00012081
ENSG00000158201	chr18	17537724;17539724	17484855;17538724	9.87041e-05	0.000172844	0.000134174	0.000121253	0.000119564	9.89342e-05	8.35772e-05	6.75625e-05	8.00357e-05	8.57204e-05	5.33578e-05	6.83409e-05	5.56299e-05	5.41308e-05
ENSG00000100439	chr14	22135986;22137986	22136986;22151097	4.55307e-05	6.97743e-05	4.45836e-05	4.66357e-05	3.0352e-05	6.11064e-05	5.71591e-05	3.10574e-05	4.51814e-05	2.66479e-05	2.1424e-05	2.18335e-05	2.80508e-05	2.93161e-05
ENSG00000011198	chr3	43706378;43708378	43707378;43735295	0.000248142	0.000139059	0.000222284	0.000144571	0.000213031	0.000124395	0.000139295	8.28946e-05	4.54485e-05	8.78634e-05	4.24437e-05	5.93406e-05	3.9803e-05	3.84317e-05
ENSG00000163686	chr3	58197348;58199348	58198348;58255499	6.16291e-05	0.000147628	3.97238e-05	5.59628e-05	4.75137e-05	6.87447e-05	8.11756e-05	6.18901e-05	0.000107857	3.95991e-05	4.72945e-05	5.54735e-05	7.22288e-05	6.99986e-05
ENSG00000105131	chr19	15203231;15205231	15198730;15204231	7.31743e-06	2.03202e-05	4.43723e-06	2.33179e-05	1.40414e-05	3.01895e-05	1.96935e-05	2.97657e-06	3.02693e-06	3.16793e-06	4.85071e-06	3.07996e-06	4.93249e-06	2.92599e-06
ENSG00000136754	chr10	27188965;27190965	27075527;27189965	0.000126022	0.000138569	0.000109029	0.000102599	0.000117011	0.000117121	0.000143138	0.000211055	0.000183708	0.000167993	0.000153606	0.000149994	0.000141155	0.000159973
ENSG00000138443	chr2	203900247;203902247	203901247;204005134	5.77264e-05	9.67047e-05	5.15564e-05	9.7935e-05	5.70164e-05	8.32939e-05	7.1569e-05	9.04202e-05	0.000110261	8.13412e-05	0.000109141	8.52465e-05	9.25592e-05	0.000106292
ENSG00000108798	chr17	44641587;44643587	44642587;44655586	0.000184237	0.000174558	0.000173897	0.000172552	0.000166652	0.000124759	0.000114799	0.000118894	9.32563e-05	0.000123549	4.6486e-05	7.9155e-05	5.07403e-05	4.09638e-05
ENSG00000154175	chr3	102194004;102196004	101950870;102195004	2.43914e-06	8.81359e-06	1.26778e-06	1.86543e-05	8.22625e-06	2.21874e-05	1.34492e-05	0.000120748	0.000193724	0.000107989	0.000255067	0.00017193	0.000216043	0.000240944
ENSG00000097007	chr9	132577986;132579986	132578986;132752883	8.03292e-05	7.19777e-05	7.45878e-05	6.99536e-05	7.36107e-05	8.11115e-05	6.00411e-05	0.000188872	0.000126374	0.000164639	0.0001435	0.000156633	0.000163716	0.000158116
ENSG00000143322	chr1	177464155;177466155	177335084;177465155	3.3335e-05	3.91715e-05	2.28201e-05	4.19721e-05	2.63807e-05	5.52868e-05	3.7946e-05	8.94093e-05	9.33453e-05	7.58439e-05	0.000115204	8.50412e-05	0.000106627	0.000106799
ENSG00000099204	chr10	116433404;116435404	116180861;116434404	2.92697e-06	7.58948e-06	1.69037e-06	3.73086e-05	5.38961e-06	1.52766e-05	2.64181e-05	0.000207854	0.000210728	0.000174795	0.000246982	0.000184456	0.000263695	0.000221812
ENSG00000002726	chr7	150179505;150181505	150180505;150189312	2.11393e-06	9.30323e-06	4.43723e-06	9.32714e-06	6.94976e-06	1.60041e-05	2.44968e-05	3.48202e-06	5.11908e-06	4.09967e-06	9.70143e-06	6.05726e-06	7.2915e-06	7.20243e-06
ENSG00000159842	chr17	1028881;1030881	853509;1029881	2.63428e-05	8.20154e-05	1.3523e-05	6.529e-05	3.41815e-05	2.90983e-05	5.71591e-05	0.000297601	0.000229424	0.000190355	0.000119651	0.000249648	0.000203905	0.000194691
ENSG00000146109	chr6	26704158;26706158	26705158;26708257	0.0001296	7.76086e-05	0.000132694	8.39443e-05	0.000107225	8.72949e-05	8.16559e-05	2.33632e-05	1.21968e-05	2.62752e-05	6.87184e-06	1.64607e-05	9.60763e-06	8.27154e-06
ENSG00000114626	chr3	128866471;128868471	128867471;128882452	2.43914e-06	9.05841e-06	2.32427e-06	3.2645e-05	7.09159e-06	1.38217e-05	1.72918e-05	6.44174e-05	5.72001e-05	6.71787e-05	3.07212e-05	5.05798e-05	3.7444e-05	3.46617e-05
ENSG00000166016	chr11	34334378;34336378	34129110;34335378	7.49631e-05	0.000107477	0.000121284	9.7935e-05	0.000115877	5.41956e-05	9.65461e-05	0.000180672	0.000213799	0.000239179	0.000212623	0.000220902	0.000236674	0.000237118
ENSG00000132142	chr17	32840015;32842015	32516035;32841015	0.000164561	0.000171131	0.000186153	9.7935e-05	0.00015176	0.00014149	0.000157548	0.000313831	0.000273759	0.000328905	0.000356123	0.000282364	0.000312677	0.000326248
ENSG00000076555	chr12	108060584;108062584	108061584;108190411	3.25219e-06	3.18269e-06	1.26778e-06	2.33179e-05	5.81511e-06	2.03688e-05	9.60658e-06	4.59402e-05	6.73493e-05	4.99415e-05	9.41847e-05	0.00010951	0.000130132	9.19435e-05
ENSG00000113971	chr3	133922993;133924993	133759671;133923993	6.09786e-05	9.18082e-05	4.07803e-05	0.000111926	5.87184e-05	8.00203e-05	5.61985e-05	0.000152198	0.000184687	0.000164825	0.000181902	0.000153382	0.000152435	0.000166106
ENSG00000151498	chr11	133627643;133629643	133628643;133640954	8.95979e-05	5.06781e-05	8.66317e-05	2.33179e-05	7.30434e-05	8.1839e-05	5.23558e-05	2.31948e-05	1.51347e-05	2.1896e-05	9.70143e-06	1.68713e-05	1.97299e-05	1.39547e-05
ENSG00000177646	chr3	130080143;130082143	130081143;130114646	0.000173342	7.85878e-05	0.000173052	6.06264e-05	0.000147647	9.27508e-05	0.000118641	5.90259e-05	4.15758e-05	6.32654e-05	4.12311e-05	4.91425e-05	4.22907e-05	4.16953e-05
ENSG00000115361	chr2	210797405;210799405	210760962;210798405	2.76436e-06	8.32395e-06	3.38075e-06	1.86543e-05	7.09159e-06	1.85502e-05	2.35361e-05	1.33103e-05	3.04029e-05	2.59025e-05	3.51677e-05	2.32024e-05	2.86942e-05	3.44929e-05
ENSG00000117054	chr1	75961869;75963869	75962869;76001771	0.000208791	0.000161582	0.000196295	0.000116589	0.000171333	0.000146946	0.000164753	0.000100866	7.08659e-05	9.8858e-05	3.7593e-05	8.08319e-05	5.6359e-05	5.55375e-05
ENSG00000196177	chr10	124757418;124759418	124758418;124807796	0.000133015	0.000150076	0.000124454	0.000116589	0.000151335	0.00012876	0.000113838	5.4533e-05	5.44848e-05	5.84203e-05	4.60818e-05	6.00935e-05	5.3228e-05	5.12611e-05
ENSG00000072778	chr17	7062854;7064854	7063854;7069311	6.26047e-05	0.000102825	6.25439e-05	6.99536e-05	7.23342e-05	0.000137126	0.000127287	4.39184e-05	4.56711e-05	4.91961e-05	2.62747e-05	4.14768e-05	4.13042e-05	3.17357e-05
ENSG00000114331	chr3	196644041;196646041	196476767;196645041	0.000173017	0.000178965	0.000166291	0.000121253	0.000155022	0.00013458	0.000136894	0.000190219	0.00018678	0.000197064	0.00016735	0.000161903	0.000146345	0.000178316
ENSG00000131584	chr1	1232132;1234132	1217632;1233132	5.93525e-05	5.99814e-05	6.63472e-05	7.46171e-05	6.38243e-05	8.43851e-05	4.85132e-05	2.35317e-05	1.87848e-05	3.96923e-05	1.89986e-05	2.50161e-05	2.23463e-05	1.94128e-05
ENSG00000120437	chr6	160102042;160104042	160103042;160120048	0.000126185	0.000177741	0.00012551	0.000111926	0.0001285	0.000123668	0.000105672	5.20057e-05	5.64879e-05	6.13087e-05	2.62747e-05	4.57888e-05	3.65862e-05	3.20733e-05
ENSG00000182827	chr1	224440046;224442046	224399004;224441046	0.000144072	0.000112373	0.000149598	8.39443e-05	0.000143676	9.71156e-05	9.94281e-05	7.57059e-05	7.01982e-05	7.29555e-05	6.10381e-05	6.48161e-05	4.68372e-05	5.69442e-05
ENSG00000107897	chr10	27570065;27572065	27524148;27571065	0.000238874	0.000153993	0.000229468	0.000116589	0.000193742	0.000177863	0.000186368	8.83423e-05	6.93524e-05	9.55969e-05	5.33578e-05	6.57059e-05	5.11692e-05	5.19926e-05
ENSG00000135847	chr1	178737639;178739639	178524001;178738639	0.00017383	0.000156686	0.000169249	0.000144571	0.00016495	0.000157495	0.000136894	0.00019168	0.000206677	0.000201629	0.000219091	0.000185311	0.000183789	0.0002042
ENSG00000176244	chr10	15169781;15171781	15157480;15170781	5.36612e-06	7.58948e-06	1.90167e-06	9.32714e-06	5.67327e-06	1.67315e-05	1.87328e-05	4.94222e-06	8.05699e-06	5.40411e-06	1.41479e-05	7.32347e-06	1.00365e-05	9.84707e-06
ENSG00000108684	chr17	29506664;29508664	28364220;29507664	9.75658e-07	5.87573e-06	1.69037e-06	9.32714e-06	5.67327e-06	1.60041e-05	1.63312e-05	0.000438061	0.000710217	0.000470903	0.0010235	0.000767013	0.00110132	0.000940536
ENSG00000110881	chr12	48736753;48738753	48737753;48763660	6.17917e-06	8.32395e-06	2.11297e-06	4.19721e-05	1.1772e-05	2.32786e-05	1.82525e-05	1.8421e-05	1.68707e-05	1.63055e-05	2.66789e-05	2.99441e-05	3.49134e-05	2.23388e-05
ENSG00000072182	chr2	220086295;220088295	220087295;220111730	4.55307e-06	7.58948e-06	3.59205e-06	2.33179e-05	8.79358e-06	1.89139e-05	1.68115e-05	1.53321e-05	1.35322e-05	1.2299e-05	2.42536e-05	1.91642e-05	2.81366e-05	2.08758e-05
ENSG00000023843	chr4	157005875;157007875	156970330;157006875	3.90263e-06	9.79288e-06	2.95816e-06	1.86543e-05	5.67327e-06	1.23668e-05	1.24886e-05	1.39281e-05	2.60405e-05	1.52806e-05	4.20395e-05	2.38868e-05	3.12677e-05	3.44929e-05
ENSG00000110455	chr11	44043585;44045585	44044585;44062332	0.000100655	7.09984e-05	7.31087e-05	3.73086e-05	8.32553e-05	5.38318e-05	4.94739e-05	2.18469e-05	1.67372e-05	1.83553e-05	1.05099e-05	2.14913e-05	2.0502e-05	1.77247e-05
ENSG00000205126	chr11	44025106;44027106	44026106;44038103	2.11393e-06	1.02825e-05	8.45187e-07	1.86543e-05	8.08442e-06	1.63678e-05	1.39295e-05	4.32445e-06	7.52282e-06	5.68364e-06	9.70143e-06	8.0079e-06	1.11088e-05	9.73454e-06
ENSG00000102977	chr16	66250882;66252882	66248928;66251882	0.000143584	0.000104784	0.000143471	0.000125916	0.000131478	0.000123304	0.000107594	3.65051e-05	1.84287e-05	4.55623e-05	8.48875e-06	2.72063e-05	1.4969e-05	1.27731e-05
ENSG00000159640	chr17	58907165;58909165	58908165;58952937	4.71568e-06	5.87573e-06	4.22594e-06	1.86543e-05	9.3609e-06	1.27305e-05	1.29689e-05	2.44865e-05	2.20788e-05	2.33868e-05	2.46578e-05	2.84041e-05	3.8216e-05	3.58996e-05
ENSG00000130234	chrX	15528123;15530123	15489076;15529123	2.43914e-06	3.42751e-06	1.69037e-06	1.39907e-05	5.24778e-06	9.09322e-06	1.53705e-05	1.81402e-05	1.58469e-05	1.75168e-05	2.5062e-05	2.47766e-05	3.68006e-05	3.66311e-05
ENSG00000167769	chr19	6283640;6285640	6257626;6284640	2.43914e-06	5.14126e-06	2.74686e-06	9.32714e-06	4.53862e-06	1.05481e-05	1.10476e-05	6.62707e-06	8.50212e-06	8.01299e-06	1.01057e-05	1.05403e-05	1.4583e-05	1.3392e-05
ENSG00000177076	chr9	19397924;19399924	19398924;19442500	6.65074e-05	0.000122656	5.34581e-05	6.99536e-05	7.87167e-05	8.07478e-05	5.28362e-05	5.05455e-05	5.25707e-05	4.36056e-05	3.92099e-05	4.65417e-05	4.55933e-05	4.2877e-05
ENSG00000087085	chr7	100330477;100332477	100325551;100331477	1.17079e-05	6.31641e-05	1.5636e-05	3.73086e-05	2.56716e-05	3.3463e-05	2.83394e-05	1.51075e-05	2.2702e-05	2.6182e-05	9.2972e-06	2.01566e-05	1.35536e-05	1.2548e-05
ENSG00000100813	chr14	22633663;22635663	22597615;22634663	0.000170578	0.000129756	0.000175799	6.529e-05	0.00014325	0.00012003	8.02149e-05	0.000135518	9.0897e-05	0.000147309	6.38677e-05	0.000101399	7.30437e-05	6.60035e-05
ENSG00000131473	chr17	37327798;37329798	37276695;37328798	0.000106997	9.00945e-05	0.00011727	7.92807e-05	0.000100417	0.000106209	8.02149e-05	0.000106707	7.71423e-05	9.83921e-05	5.74001e-05	8.59994e-05	7.22288e-05	6.93234e-05
ENSG00000153086	chr2	135311586;135313586	135312586;135376074	2.76436e-06	7.8343e-06	2.95816e-06	1.39907e-05	5.24778e-06	1.01844e-05	1.58509e-05	2.75754e-05	4.30893e-05	2.68342e-05	5.17409e-05	3.99711e-05	4.89817e-05	5.3343e-05
ENSG00000122729	chr9	32373617;32375617	32374617;32440834	3.0408e-05	3.86819e-05	2.78912e-05	3.73086e-05	2.99265e-05	3.56454e-05	2.78591e-05	5.16687e-05	5.91142e-05	6.06565e-05	6.91227e-05	5.95459e-05	6.98697e-05	6.43717e-05
ENSG00000184227	chr14	73072570;73074570	73073570;73080206	5.0409e-06	5.6309e-06	1.47908e-06	4.66357e-06	1.84381e-06	8.72949e-06	6.7246e-06	3.08889e-06	1.15736e-06	1.39762e-06	2.02113e-06	1.23198e-06	1.71565e-06	1.12538e-06
ENSG00000162390	chr1	54785488;54787488	54786488;54873005	2.92697e-06	7.34466e-06	1.47908e-06	1.39907e-05	4.96412e-06	1.56403e-05	1.29689e-05	3.68982e-05	4.8698e-05	3.09339e-05	5.65917e-05	5.14696e-05	6.47228e-05	5.38494e-05
ENSG00000119673	chr14	73104697;73106697	73105697;73112110	7.96787e-05	6.8795e-05	7.05732e-05	4.19721e-05	7.37526e-05	5.27407e-05	5.57181e-05	2.71261e-05	1.17961e-05	2.89772e-05	5.25494e-06	1.69398e-05	6.13344e-06	6.86482e-06
ENSG00000177465	chr14	73127162;73129162	73128162;73132221	3.57741e-05	3.5744e-05	8.74769e-05	1.86543e-05	4.49607e-05	5.20132e-05	2.59378e-05	1.22432e-05	8.19053e-06	3.89469e-05	4.04226e-06	1.15327e-05	8.06354e-06	4.78286e-06
ENSG00000205669	chr14	73152300;73154300	73153300;73156345	1.30088e-06	3.18269e-06	2.32427e-06	9.32714e-06	7.23342e-06	1.45491e-05	1.20082e-05	7.86263e-07	1.55798e-06	1.58396e-06	2.02113e-06	2.29286e-06	2.48769e-06	2.58837e-06
ENSG00000097021	chr1	6375413;6377413	6246919;6376413	9.7891e-05	0.000132938	9.57175e-05	9.7935e-05	0.000100275	0.000102208	7.68526e-05	0.000152647	0.000119786	0.00015616	0.000122481	0.000147701	0.000138153	0.000114001
ENSG00000101473	chr20	43918442;43920442	43903767;43919442	0.000174805	0.000149341	0.000156782	0.000116589	0.000170056	0.00010439	0.000109995	4.57717e-05	2.88449e-05	4.55623e-05	2.1424e-05	3.55565e-05	2.33328e-05	2.16073e-05
ENSG00000123130	chrX	23693513;23695513	23631697;23694513	2.11393e-06	5.6309e-06	1.26778e-06	1.86543e-05	2.24094e-05	2.61885e-05	1.63312e-05	4.42554e-05	3.84154e-05	5.78613e-05	3.35508e-05	5.44469e-05	5.30564e-05	5.42433e-05
ENSG00000161533	chr17	71486039;71488039	71449190;71487039	0.000247817	0.000165255	0.000214255	0.000191206	0.000217428	0.000152039	0.00016139	5.7678e-05	3.7436e-05	5.55319e-05	4.00184e-05	4.83212e-05	3.5857e-05	3.52807e-05
ENSG00000153093	chr2	111205679;111207679	111206679;111568392	6.99222e-06	1.29756e-05	3.38075e-06	4.19721e-05	8.08442e-06	2.36424e-05	1.87328e-05	0.000188535	0.000284131	0.000224923	0.000389674	0.000269907	0.000383619	0.000326585
ENSG00000143727	chr2	253895;255895	254895;268278	0.000103095	6.68364e-05	0.000101422	6.99536e-05	9.47437e-05	9.12959e-05	8.16559e-05	3.8583e-05	2.34587e-05	4.7053e-05	2.26367e-05	3.11761e-05	2.20461e-05	1.81749e-05
ENSG00000134575	chr11	47225939;47227939	47217428;47226939	0.000121795	0.000105273	0.000119171	0.00013058	9.80058e-05	9.34783e-05	0.000106153	5.26796e-05	4.24661e-05	5.33889e-05	2.95085e-05	4.70892e-05	3.77014e-05	3.2636e-05
ENSG00000102575	chr19	11549766;11551766	11546476;11550766	4.40672e-05	2.81545e-05	2.64121e-05	9.32714e-06	4.85065e-05	3.78278e-05	3.17017e-05	1.48267e-05	7.16671e-06	1.23922e-05	2.42536e-06	1.49207e-05	8.23511e-06	5.90824e-06
ENSG00000155893	chr3	142432371;142434371	142433371;142496173	6.04908e-05	7.41811e-05	6.52907e-05	6.99536e-05	6.68028e-05	9.85705e-05	6.67657e-05	4.0661e-05	4.86535e-05	4.10899e-05	9.09509e-05	5.37282e-05	7.41589e-05	6.35277e-05
ENSG00000014257	chr3	133517940;133519940	133518940;133569831	2.60175e-06	6.12055e-06	9.93095e-06	4.19721e-05	9.7864e-06	1.16393e-05	1.34492e-05	2.11168e-05	3.51213e-05	2.68342e-05	6.46762e-05	3.53511e-05	4.64512e-05	4.53528e-05
ENSG00000142513	chr19	55984483;55986483	55985483;55990293	7.80526e-06	1.34652e-05	1.07761e-05	1.39907e-05	1.64525e-05	2.18237e-05	2.35361e-05	4.44239e-05	3.92166e-05	4.8078e-05	2.18282e-05	4.64732e-05	3.3112e-05	3.39865e-05
ENSG00000111644	chr12	6625841;6627841	6617502;6626841	4.71568e-05	4.77403e-05	2.7046e-05	2.33179e-05	5.20523e-05	5.8924e-05	3.84263e-05	3.02711e-05	1.7672e-05	2.25482e-05	1.21268e-05	2.7617e-05	1.7757e-05	1.08599e-05
ENSG00000147174	chrX	70713985;70715985	70714985;70750158	2.2928e-05	3.35406e-05	1.05648e-05	2.79814e-05	3.13448e-05	3.52817e-05	5.37968e-05	2.66206e-05	2.08324e-05	2.48776e-05	1.94029e-05	2.97045e-05	2.878e-05	2.95412e-05
ENSG00000134940	chr11	125055152;125057152	125047439;125056152	5.52873e-06	1.15066e-05	4.43723e-06	2.33179e-05	6.52427e-06	2.47336e-05	3.0741e-05	6.96404e-06	8.14601e-06	9.69013e-06	9.2972e-06	8.3159e-06	8.92137e-06	1.13663e-05
ENSG00000103740	chr15	76312913;76314913	76246864;76313913	3.74002e-06	1.07722e-05	1.47908e-06	1.86543e-05	4.82228e-06	1.60041e-05	1.63312e-05	5.0377e-05	5.58647e-05	6.12156e-05	6.95269e-05	5.87246e-05	6.4251e-05	5.95889e-05
ENSG00000176715	chr16	87686791;87688791	87687791;87749670	6.65074e-05	6.09607e-05	8.24058e-05	4.66357e-05	7.47454e-05	6.87447e-05	7.20493e-05	0.000161296	0.000128111	0.00015262	6.62931e-05	0.000139146	0.000115206	0.000102297
ENSG00000151726	chr4	185983209;185985209	185913743;185984209	0.000129925	0.000255349	0.00015319	0.000125916	0.000144385	0.000127305	0.000142177	0.000175224	0.000165814	0.000165198	9.09509e-05	0.000139865	0.000105298	0.000126943
ENSG00000123983	chr2	223432975;223434975	223433975;223516360	0.000153504	9.93977e-05	0.000163544	8.39443e-05	0.000161688	0.000108755	0.000106153	0.000133384	8.91165e-05	0.000121033	0.000100248	0.000108107	9.15298e-05	9.52634e-05
ENSG00000068366	chrX	108862277;108864277	108771221;108863277	7.93535e-05	8.20154e-05	0.000105015	7.46171e-05	7.78657e-05	8.0384e-05	8.79002e-05	0.000103337	8.99177e-05	0.00012327	6.50804e-05	9.52051e-05	9.27736e-05	0.00012261
ENSG00000197142	chr10	114122905;114124905	114123905;114178127	7.48004e-06	1.15066e-05	5.91631e-06	1.39907e-05	8.65174e-06	1.70952e-05	1.72918e-05	9.39584e-05	6.96195e-05	9.82058e-05	5.9017e-05	6.9744e-05	6.82399e-05	6.98861e-05
ENSG00000164398	chr5	131374678;131376678	131311206;131375678	5.69134e-06	1.1017e-05	3.80334e-06	2.79814e-05	7.37526e-06	1.7459e-05	1.72918e-05	3.21806e-05	4.72291e-05	3.07475e-05	6.50804e-05	4.86634e-05	6.5452e-05	6.1502e-05
ENSG00000066813	chr16	20369398;20371398	20370398;20406490	0	9.79288e-07	0	0	9.92823e-07	2.5461e-06	9.60658e-07	5.39152e-06	8.68018e-06	3.44745e-06	1.33395e-05	9.30833e-06	1.24813e-05	1.28856e-05
ENSG00000183747	chr16	20494196;20496196	20455587;20495196	4.87829e-07	1.22411e-06	0	0	4.25496e-07	2.90983e-06	1.44099e-06	6.23394e-06	1.1262e-05	6.98808e-06	9.70143e-06	1.11221e-05	1.50548e-05	1.45737e-05
ENSG00000005187	chr16	20681812;20683812	20682812;20715979	3.44732e-05	5.26367e-05	5.28242e-05	1.86543e-05	3.81528e-05	3.16444e-05	5.95608e-05	2.30263e-05	2.85778e-05	2.95363e-05	3.27423e-05	2.73432e-05	3.25115e-05	3.3255e-05
ENSG00000215009	chr12	7347208;7349208	7348208;7372236	2.92697e-06	1.00377e-05	2.32427e-06	1.39907e-05	7.23342e-06	2.03688e-05	1.34492e-05	9.26667e-06	1.81616e-05	9.96966e-06	2.46578e-05	1.95749e-05	2.39333e-05	1.93003e-05
ENSG00000183549	chr16	20327356;20329356	20328356;20360149	3.57741e-06	6.61019e-06	3.80334e-06	0	5.81511e-06	1.27305e-05	7.20493e-06	7.63798e-06	1.35322e-05	7.82665e-06	1.53606e-05	1.33807e-05	1.7757e-05	1.46862e-05
ENSG00000131069	chr20	32925405;32927405	32926405;32979423	7.96787e-06	1.32204e-05	4.22594e-06	2.33179e-05	9.21907e-06	2.32786e-05	2.25755e-05	5.03208e-05	5.23927e-05	3.73629e-05	5.82086e-05	4.45226e-05	5.47292e-05	5.63253e-05
ENSG00000111058	chr12	79994939;79996939	79995939;80173713	2.92697e-06	9.30323e-06	1.47908e-06	1.39907e-05	9.50273e-06	2.87346e-05	1.53705e-05	6.40243e-05	0.00012179	6.18678e-05	0.000157648	0.00014356	0.000164316	0.0001481
ENSG00000107796	chr10	90701509;90703509	90684813;90702509	8.13048e-06	1.66479e-05	5.70502e-06	2.33179e-05	9.50273e-06	2.18237e-05	2.44968e-05	2.89232e-05	2.08769e-05	2.80455e-05	3.0317e-05	2.25864e-05	2.46195e-05	2.4477e-05
ENSG00000075624	chr7	5535758;5537758	5533312;5536758	0.000627348	0.000512657	0.000542399	0.000965359	0.000632996	0.000468483	0.000503865	0.000333039	0.000143423	0.000304307	0.000111566	0.000226959	8.79698e-05	8.80047e-05
ENSG00000159251	chr15	32866588;32868588	32867588;32875219	1.30088e-06	5.87573e-06	1.26778e-06	5.12993e-05	5.95694e-06	1.12756e-05	1.20082e-05	2.86424e-06	5.25262e-06	3.16793e-06	1.41479e-05	5.61238e-06	8.36378e-06	6.69601e-06
ENSG00000184009	chr17	77093422;77095422	77091593;77094422	0.000460185	0.000313372	0.000383926	0.000401067	0.000416844	0.000316808	0.000276189	0.000159611	6.09393e-05	0.000152899	3.27423e-05	0.000102015	3.89452e-05	3.08354e-05
ENSG00000077080	chr7	100091007;100093007	100078677;100092007	3.08958e-06	4.16197e-06	1.90167e-06	2.33179e-05	6.09877e-06	1.52766e-05	1.44099e-05	5.16687e-06	4.80748e-06	4.65872e-06	6.46762e-06	7.28924e-06	9.2645e-06	9.34065e-06
ENSG00000148156	chr9	110658068;110660068	110656691;110659068	2.27654e-06	4.16197e-06	8.45187e-07	9.32714e-06	3.26213e-06	1.01844e-05	8.16559e-06	9.54748e-07	1.2909e-06	8.38569e-07	2.02113e-06	1.5742e-06	2.65925e-06	1.18165e-06
ENSG00000117148	chr1	17953394;17955394	17954394;18026145	1.95132e-06	7.34466e-06	1.26778e-06	1.39907e-05	4.68045e-06	1.7459e-05	1.48902e-05	2.75192e-05	4.28222e-05	2.54366e-05	4.85071e-05	4.59257e-05	6.70818e-05	5.49748e-05
ENSG00000072110	chr14	68514763;68516763	68410792;68515763	6.17917e-06	8.96048e-05	3.33849e-05	3.2645e-05	3.40396e-05	2.10963e-05	6.48444e-05	5.35782e-05	0.000114623	9.26153e-05	9.21636e-05	9.69504e-05	9.95504e-05	0.00011507
ENSG00000077522	chr1	234915421;234917421	234916421;234993863	3.74002e-06	2.32581e-05	2.95816e-06	2.79814e-05	9.92823e-06	2.21874e-05	1.96935e-05	2.68453e-05	5.1725e-05	3.24247e-05	6.91227e-05	5.1538e-05	6.55377e-05	6.35277e-05
ENSG00000204633	chr11	66069966;66071966	66070966;66087373	8.34188e-05	4.43128e-05	6.61359e-05	4.66357e-05	6.80793e-05	5.41956e-05	5.37968e-05	1.1457e-05	9.30337e-06	6.70855e-06	1.2531e-05	1.15327e-05	1.53122e-05	1.10287e-05
ENSG00000130402	chr19	43829166;43831166	43830166;43913010	0.000110412	9.52357e-05	0.00013354	9.32714e-05	0.000113465	0.000103663	0.000100389	0.000192578	0.00013452	0.00016967	9.78227e-05	0.000164333	0.000130261	0.000128012
ENSG00000115073	chr2	97645893;97647893	97638862;97646893	0.000126022	0.000153748	0.000120017	0.000125916	0.000128925	0.000143673	0.00014554	4.91976e-05	3.78812e-05	5.09664e-05	2.06155e-05	4.21613e-05	3.05814e-05	2.32391e-05
ENSG00000138071	chr2	65307405;65309405	65308405;65351889	0.000232532	0.000158889	0.000199676	0.000144571	0.000193317	0.000157495	0.000178682	0.000126308	7.51837e-05	0.000103144	5.5379e-05	7.61093e-05	5.64448e-05	6.87044e-05
ENSG00000101442	chr20	36809525;36811525	36810525;36834226	5.00838e-05	3.86819e-05	5.95857e-05	7.92807e-05	4.59535e-05	6.438e-05	5.04345e-05	2.69014e-05	2.51948e-05	3.36359e-05	2.74874e-05	2.9157e-05	2.87371e-05	2.75718e-05
ENSG00000075089	chr12	99116995;99118995	99117995;99142332	8.30935e-05	6.26744e-05	7.86024e-05	2.33179e-05	9.16234e-05	7.82017e-05	7.54116e-05	3.83022e-05	2.94236e-05	3.54063e-05	2.82958e-05	4.28457e-05	2.65496e-05	2.63902e-05
ENSG00000113812	chr3	53890227;53892227	53876194;53891227	0.000130413	0.000120452	0.000124876	0.000139907	0.000117862	0.000114575	0.000141697	5.58247e-05	4.07746e-05	6.96944e-05	2.70831e-05	4.25719e-05	3.00238e-05	3.13981e-05
ENSG00000123165	chrX	127013058;127015058	127012621;127014058	1.6261e-06	3.18269e-06	6.33891e-07	9.32714e-06	3.5458e-06	1.45491e-05	1.87328e-05	3.93131e-07	3.11596e-07	4.65872e-07	0	7.87102e-07	1.41541e-06	1.18165e-06
ENSG00000169717	chr1	2926905;2928905	2927905;2929325	1.78871e-06	6.85501e-06	8.45187e-07	1.86543e-05	6.38243e-06	9.45695e-06	1.34492e-05	4.49293e-07	6.67706e-07	5.59046e-07	0	1.0951e-06	1.28674e-06	8.44035e-07
ENSG00000115170	chr2	158439598;158441598	158301206;158440598	1.67488e-05	1.32204e-05	1.24665e-05	5.59628e-05	1.13465e-05	2.00051e-05	2.40164e-05	6.09354e-05	0.000100111	6.01906e-05	0.00014633	9.12011e-05	0.000123612	0.000122498
ENSG00000135503	chr12	50630752;50632752	50631752;50677124	9.59397e-06	1.39549e-05	5.91631e-06	5.12993e-05	1.50342e-05	2.87346e-05	2.78591e-05	2.92041e-05	3.02693e-05	3.15861e-05	4.6486e-05	4.46595e-05	5.03971e-05	3.93883e-05
ENSG00000123612	chr2	158192645;158194645	158097151;158193645	5.20351e-06	8.32395e-06	4.01464e-06	4.66357e-06	4.53862e-06	1.81864e-05	1.48902e-05	3.60558e-05	5.79124e-05	3.33564e-05	0.000103886	5.44469e-05	6.38221e-05	7.38249e-05
ENSG00000121989	chr2	148317654;148319654	148318654;148404863	3.95141e-05	2.03202e-05	1.9228e-05	7.92807e-05	2.70899e-05	3.30993e-05	2.78591e-05	5.54877e-05	7.4694e-05	4.08104e-05	0.000116013	6.87516e-05	7.55743e-05	8.00708e-05
ENSG00000114739	chr3	38469793;38471793	38470793;38509637	2.61802e-05	3.42751e-05	1.47908e-05	7.46171e-05	1.7729e-05	3.52817e-05	2.83394e-05	2.90356e-05	4.00178e-05	2.58093e-05	4.93156e-05	3.46325e-05	4.38348e-05	3.89944e-05
ENSG00000139567	chr12	50586468;50588468	50587468;50603412	2.11393e-06	7.58948e-06	1.05648e-06	2.79814e-05	8.93541e-06	1.56403e-05	1.96935e-05	8.48041e-06	1.01491e-05	9.87648e-06	2.1424e-05	1.59131e-05	1.89579e-05	1.24917e-05
ENSG00000132744	chr11	67173706;67175706	67166604;67174706	6.22795e-05	1.46893e-05	5.53598e-05	3.2645e-05	4.02802e-05	1.78227e-05	1.39295e-05	4.03802e-05	6.76609e-06	4.11831e-05	9.70143e-06	1.98144e-05	9.86497e-06	7.54005e-06
ENSG00000119640	chr14	74599489;74601489	74589682;74600489	4.65064e-05	2.79097e-05	4.98661e-05	5.59628e-05	4.16986e-05	3.85552e-05	4.27493e-05	1.87018e-05	9.74851e-06	2.41322e-05	1.2531e-05	1.43047e-05	1.11946e-05	1.39547e-05
ENSG00000170634	chr2	54194913;54196913	54195913;54385937	0.000181798	0.000114332	0.000192491	0.000116589	0.000138712	0.000115666	0.000119602	0.00015012	0.000145026	0.000167434	0.0001722	0.000146298	0.000164917	0.000164981
ENSG00000164113	chr4	123518617;123520617	123519617;123570407	2.27654e-06	4.4068e-06	1.26778e-06	2.79814e-05	6.6661e-06	1.01844e-05	1.10476e-05	1.7017e-05	2.85778e-05	1.48147e-05	4.60818e-05	2.8541e-05	3.47419e-05	3.83192e-05
ENSG00000140955	chr16	82781244;82783244	82782244;82788273	2.43914e-06	4.89644e-06	2.53556e-06	2.33179e-05	6.6661e-06	1.70952e-05	1.10476e-05	3.25738e-06	4.36235e-06	3.6338e-06	6.46762e-06	5.50971e-06	5.87609e-06	4.7266e-06
ENSG00000168803	chr15	41409216;41411216	41410216;41428900	0.000172041	9.6215e-05	0.000193548	0.000102599	0.000146087	0.000100025	9.55854e-05	1.80279e-05	1.58469e-05	2.14301e-05	2.70831e-05	1.60158e-05	1.96442e-05	1.82312e-05
ENSG00000137845	chr15	56828469;56830469	56675801;56829469	8.99231e-05	0.000114332	0.000111565	8.39443e-05	8.59501e-05	8.25664e-05	8.54985e-05	0.000175505	0.000199243	0.000153831	0.000162499	0.000164367	0.000164316	0.000176741
ENSG00000073670	chr17	40191093;40193093	40192093;40214740	3.57741e-06	1.07722e-05	2.11297e-06	9.32714e-06	6.52427e-06	1.52766e-05	1.53705e-05	1.82525e-05	3.01358e-05	2.29209e-05	1.69775e-05	2.42633e-05	2.6035e-05	1.96941e-05
ENSG00000148848	chr10	128066055;128068055	127693414;128067055	8.13048e-07	5.38608e-06	3.16945e-06	1.86543e-05	3.68763e-06	1.60041e-05	1.29689e-05	0.000135125	0.000238994	0.000144048	0.000335912	0.000245199	0.00032533	0.000310211
ENSG00000143537	chr1	153289385;153291385	153290385;153301876	2.84567e-05	4.30887e-05	4.31046e-05	5.12993e-05	3.57416e-05	5.20132e-05	4.75526e-05	1.53883e-05	1.39328e-05	1.96598e-05	1.17226e-05	1.39967e-05	1.7757e-05	1.3392e-05
ENSG00000151694	chr2	9612368;9614368	9546863;9613368	0.000170252	0.000185085	0.000171784	0.000135244	0.000164667	0.00013458	0.000162831	0.000111593	9.71735e-05	9.85785e-05	7.63987e-05	8.64785e-05	7.73757e-05	8.62604e-05
ENSG00000135074	chr5	156934346;156936346	156836889;156935346	7.44752e-05	3.40303e-05	3.16945e-05	5.59628e-05	6.42498e-05	4.72847e-05	2.20951e-05	0.000267161	7.94125e-05	0.000126997	0.00011763	0.000198521	0.000120824	9.46445e-05
ENSG00000104755	chr8	39813936;39815936	39720413;39814936	2.27654e-06	4.16197e-06	1.90167e-06	3.2645e-05	3.97129e-06	9.82067e-06	1.29689e-05	3.27984e-05	5.35945e-05	3.65243e-05	7.47818e-05	5.11616e-05	6.33503e-05	7.01112e-05
ENSG00000134007	chr14	70070485;70072485	70058831;70071485	2.27654e-06	8.81359e-06	1.26778e-06	9.32714e-06	6.6661e-06	8.36576e-06	1.77722e-05	5.61616e-06	9.97108e-06	5.40411e-06	1.13183e-05	1.0335e-05	1.11517e-05	1.20978e-05
ENSG00000008277	chr7	87400637;87402637	87401637;87664383	9.25249e-05	0.000138569	0.000124031	0.000135244	0.00010141	8.80223e-05	0.000110476	0.000169833	0.000242021	0.000196598	0.000271236	0.000197015	0.000217072	0.000249103
ENSG00000114948	chr2	207015612;207017612	207016612;207191124	5.20351e-05	7.34466e-06	3.16945e-06	5.12993e-05	9.7864e-06	2.07325e-05	2.30558e-05	0.000153939	0.000116626	6.70855e-05	0.000206155	0.000111324	0.000139739	0.000145962
ENSG00000042980	chr8	24206524;24208524	24207524;24273005	6.50439e-06	1.02825e-05	4.85983e-06	7.46171e-05	7.23342e-06	1.38217e-05	1.87328e-05	2.86986e-05	4.7051e-05	2.86977e-05	5.69959e-05	4.11688e-05	5.13408e-05	6.03766e-05
ENSG00000168594	chr4	176075131;176077131	176076131;176135905	2.27654e-06	8.32395e-06	1.90167e-06	3.73086e-05	6.09877e-06	1.96413e-05	1.53705e-05	2.11729e-05	4.16203e-05	3.67107e-05	5.45705e-05	3.87733e-05	5.24988e-05	5.16549e-05
ENSG00000134249	chr1	120239641;120241641	120237678;120240641	3.74002e-06	1.24859e-05	2.32427e-06	1.39907e-05	6.80793e-06	2.29149e-05	1.77722e-05	1.12323e-06	1.91409e-06	1.30444e-06	2.02113e-06	2.6693e-06	3.00238e-06	3.88256e-06
ENSG00000197140	chr8	39083206;39085206	39084206;39261592	1.57731e-05	2.64408e-05	6.7615e-06	3.2645e-05	1.54597e-05	3.05532e-05	2.73787e-05	6.37435e-05	0.000100913	5.96316e-05	0.000126119	9.23647e-05	0.000108901	0.000126549
ENSG00000149451	chr20	3609893;3611893	3596616;3610893	3.08958e-06	4.89644e-06	1.90167e-06	9.32714e-06	2.12748e-06	1.2003e-05	1.44099e-05	8.31192e-06	7.56733e-06	6.61538e-06	1.21268e-05	9.95855e-06	1.23527e-05	9.622e-06
ENSG00000197475	chr8	39498522;39500522	39427723;39499522	1.13827e-06	6.61019e-06	2.95816e-06	9.32714e-06	4.39679e-06	1.27305e-05	1.58509e-05	2.8474e-05	5.01225e-05	2.92567e-05	6.58889e-05	3.98342e-05	4.99682e-05	5.38494e-05
ENSG00000069206	chr8	24353453;24355453	24354453;24424839	1.46349e-06	9.05841e-06	4.22594e-06	1.39907e-05	6.80793e-06	1.45491e-05	1.34492e-05	2.32509e-05	4.25996e-05	2.30141e-05	6.75058e-05	3.80889e-05	4.99253e-05	4.81663e-05
ENSG00000151651	chr10	134939362;134941362	134925911;134940362	8.48822e-05	7.9812e-05	8.76882e-05	4.66357e-05	9.03469e-05	7.78379e-05	7.34903e-05	8.59835e-05	4.13533e-05	8.90747e-05	2.46578e-05	7.32689e-05	3.80445e-05	3.56183e-05
ENSG00000168615	chr8	38972661;38974661	38973661;39081934	0.000124234	0.0001513	0.000116002	6.529e-05	0.000129634	0.000107664	8.79002e-05	0.000101035	0.000113065	9.11245e-05	0.000110354	9.12011e-05	0.000103368	0.000106123
ENSG00000134028	chr8	24296915;24298915	24297915;24319471	4.55307e-06	1.59134e-05	2.74686e-06	6.06264e-05	6.09877e-06	2.25512e-05	2.35361e-05	1.2861e-05	2.06989e-05	1.55601e-05	3.23381e-05	1.56394e-05	2.16172e-05	2.07633e-05
ENSG00000154734	chr21	27138599;27140599	27130478;27139599	2.11393e-06	7.34466e-06	1.26778e-06	2.33179e-05	4.25496e-06	1.7459e-05	1.00869e-05	3.08889e-06	6.89963e-06	2.51571e-06	6.46762e-06	6.46792e-06	9.47895e-06	8.66543e-06
ENSG00000142303	chr19	8580588;8582588	8551125;8581588	4.71568e-06	5.38608e-06	1.69037e-06	2.33179e-05	4.82228e-06	1.60041e-05	1.48902e-05	1.27487e-05	1.41554e-05	1.09946e-05	2.02113e-05	1.86509e-05	2.57776e-05	1.90752e-05
ENSG00000160323	chr9	135275940;135277940	135276940;135314329	2.65054e-05	4.48024e-05	2.15523e-05	0	2.79409e-05	4.58298e-05	2.64181e-05	2.53289e-05	3.28956e-05	3.22383e-05	2.95085e-05	3.77467e-05	3.75298e-05	3.06103e-05
ENSG00000138316	chr10	72191203;72193203	72102564;72192203	3.4148e-06	7.58948e-06	1.90167e-06	2.79814e-05	6.94976e-06	1.01844e-05	1.96935e-05	5.26235e-05	5.16359e-05	4.0624e-05	8.16537e-05	6.5261e-05	8.59968e-05	7.37687e-05
ENSG00000166106	chr11	129823078;129825078	129824078;129848926	2.92697e-06	5.87573e-06	1.90167e-06	2.33179e-05	5.95694e-06	1.81864e-05	1.44099e-05	8.25576e-06	1.21522e-05	9.50378e-06	1.69775e-05	1.82744e-05	2.17458e-05	1.67682e-05
ENSG00000087116	chr5	178703936;178705936	178473456;178704936	1.78871e-06	5.87573e-06	2.11297e-06	9.32714e-06	5.38961e-06	1.56403e-05	5.76395e-06	8.53095e-05	0.000113688	7.38873e-05	0.000134607	0.000138769	0.00019138	0.000153671
ENSG00000173157	chr12	42230991;42232991	42034278;42231991	3.25219e-06	9.30323e-06	2.32427e-06	1.86543e-05	8.65174e-06	2.40061e-05	1.68115e-05	6.76748e-05	0.000130781	6.27995e-05	0.000175434	0.000141062	0.000173752	0.000157272
ENSG00000156140	chr4	73652380;73654380	73365550;73653380	2.27654e-06	1.27307e-05	9.29706e-06	7.46171e-05	1.21975e-05	1.41854e-05	2.16148e-05	0.000102102	0.000186156	9.89512e-05	0.000297106	0.000169945	0.000221061	0.00024477
ENSG00000158859	chr1	159434469;159436469	159426162;159435469	3.25219e-06	8.07912e-06	3.16945e-06	1.86543e-05	7.37526e-06	2.146e-05	1.20082e-05	9.88445e-06	7.47831e-06	9.69013e-06	1.29352e-05	8.35012e-06	1.15377e-05	7.82139e-06
ENSG00000049192	chr5	64812460;64814460	64480321;64813460	4.89455e-05	3.13372e-05	3.67657e-05	6.529e-05	2.42532e-05	3.92827e-05	3.89066e-05	0.000184098	0.000210016	0.000127928	0.000331465	0.000185003	0.000241477	0.000274143
ENSG00000136378	chr15	76889828;76891828	76838600;76890828	7.80526e-06	3.59888e-05	7.60669e-06	5.12993e-05	1.41832e-05	3.27356e-05	2.49771e-05	2.97657e-05	3.87269e-05	3.41018e-05	3.51677e-05	3.76098e-05	3.91168e-05	3.22421e-05
ENSG00000134917	chr11	129802749;129804749	129780029;129803749	1.95132e-06	5.38608e-06	8.45187e-07	2.33179e-05	5.38961e-06	1.27305e-05	7.68526e-06	8.48041e-06	1.27754e-05	7.91982e-06	1.94029e-05	1.67687e-05	1.96871e-05	1.56991e-05
ENSG00000178031	chr9	18463097;18465097	18464097;18900948	2.11393e-06	8.07912e-06	2.11297e-07	2.33179e-05	6.94976e-06	1.78227e-05	2.06541e-05	0.000180447	0.000290051	0.000158769	0.000400184	0.00027593	0.000362559	0.000354607
ENSG00000197859	chr9	135386106;135388106	135387106;135430462	2.60175e-06	7.34466e-06	1.69037e-06	1.39907e-05	7.23342e-06	2.5461e-05	1.29689e-05	3.7179e-05	3.32072e-05	2.62752e-05	2.99127e-05	3.34689e-05	4.52931e-05	3.33112e-05
ENSG00000156218	chr15	82112841;82114841	82113841;82499598	1.95132e-06	5.87573e-06	1.47908e-06	2.33179e-05	5.95694e-06	1.05481e-05	5.28362e-06	0.000223355	0.000249232	0.00014265	0.000362995	0.00024164	0.000308731	0.00031505
ENSG00000143382	chr1	148787507;148789507	148788507;148800037	1.56105e-05	1.24859e-05	8.87447e-06	4.19721e-05	1.78708e-05	2.83708e-05	2.54574e-05	3.82461e-05	1.09059e-05	2.08711e-05	1.89986e-05	2.65903e-05	1.47117e-05	1.94128e-05
ENSG00000185761	chr19	1463019;1465019	1456022;1464019	1.31714e-05	7.09984e-06	5.91631e-06	2.79814e-05	8.93541e-06	1.78227e-05	1.34492e-05	7.41334e-06	3.91721e-06	6.70855e-06	8.89297e-06	6.19415e-06	8.53535e-06	6.3584e-06
ENSG00000105963	chr7	959811;961811	904065;960811	2.92697e-05	6.97743e-05	3.19058e-05	6.99536e-05	4.3826e-05	4.03739e-05	6.48444e-05	0.000180504	0.000131494	0.000168739	5.13367e-05	0.000165565	6.89261e-05	0.000109331
ENSG00000184060	chr17	26271879;26273879	26272879;26310335	1.44723e-05	1.27307e-05	7.39539e-06	2.33179e-05	1.50342e-05	3.60091e-05	2.78591e-05	2.71822e-05	2.13666e-05	1.92871e-05	2.95085e-05	2.83014e-05	3.09245e-05	2.72342e-05
ENSG00000160710	chr1	152866098;152868098	152821161;152867098	8.0817e-05	8.27498e-05	6.33891e-05	0.000107262	7.11996e-05	8.1839e-05	8.30969e-05	0.000176965	0.000123169	0.000193244	6.54846e-05	0.000140412	0.000106456	0.000101059
ENSG00000197381	chr21	45317195;45319195	45318195;45470903	3.23593e-05	2.32581e-05	2.1341e-05	2.33179e-05	2.66644e-05	4.61935e-05	2.88197e-05	0.000114738	0.000104073	8.47887e-05	0.000146734	0.000118134	0.000157068	0.000139322
ENSG00000185736	chr10	1768670;1770670	1218072;1769670	2.48793e-05	0.000221319	7.5433e-05	0.00013058	6.62355e-05	5.23769e-05	7.20493e-05	0.000267049	0.000676386	0.000389282	0.000504878	0.000474383	0.000560588	0.000522458
ENSG00000065457	chr16	74213655;74215655	74190498;74214655	0.000108948	5.53298e-05	9.00125e-05	4.66357e-05	8.12697e-05	6.36525e-05	5.86001e-05	5.9756e-05	2.85778e-05	4.93824e-05	2.1424e-05	3.29898e-05	2.93376e-05	2.66715e-05
ENSG00000213638	chr19	1855416;1857416	1856416;1864444	7.80526e-05	5.41057e-05	7.96589e-05	4.19721e-05	7.81494e-05	6.07427e-05	6.67657e-05	2.85301e-05	1.09059e-05	2.58093e-05	4.44649e-06	2.15597e-05	1.19238e-05	1.18165e-05
ENSG00000063761	chr14	77335221;77337221	77336221;77470047	7.85405e-05	4.6761e-05	8.64204e-05	4.19721e-05	6.12714e-05	6.54712e-05	3.69853e-05	9.19366e-05	8.5778e-05	9.68082e-05	0.000116013	0.000100133	0.000127258	0.000106011
ENSG00000133597	chr7	140018421;140020421	140019421;140041378	5.31734e-05	8.54429e-05	6.04309e-05	3.2645e-05	5.46053e-05	5.31044e-05	6.38837e-05	3.04396e-05	3.0848e-05	3.46609e-05	2.10198e-05	2.76512e-05	2.17887e-05	2.27889e-05
ENSG00000123815	chr19	45913440;45915440	45889273;45914440	9.7891e-05	7.27121e-05	7.92363e-05	8.86078e-05	8.58083e-05	8.91135e-05	6.34034e-05	4.50416e-05	3.69019e-05	5.12459e-05	3.55719e-05	3.76782e-05	3.52566e-05	3.21296e-05
ENSG00000164742	chr7	45579645;45581645	45580645;45729237	8.78092e-06	5.6309e-06	4.64853e-06	0	6.52427e-06	2.61885e-05	1.10476e-05	8.45794e-05	9.50368e-05	6.56879e-05	0.000129757	0.000105232	0.000162686	0.00011597
ENSG00000078295	chr5	7448342;7450342	7449342;7883194	1.95132e-06	3.67233e-06	1.69037e-06	0	4.82228e-06	1.60041e-05	8.16559e-06	0.00015495	0.000311507	0.000150197	0.000362591	0.000285752	0.000376585	0.000354832
ENSG00000138031	chr2	24994559;24996559	24895544;24995559	4.39046e-05	5.60642e-05	3.14832e-05	3.73086e-05	3.40396e-05	4.98308e-05	6.00411e-05	0.00016197	0.000154062	0.000121593	8.9334e-05	0.00014688	0.000149476	0.000141235
ENSG00000129467	chr14	23873117;23875117	23857394;23874117	1.49601e-05	3.96612e-05	1.11987e-05	4.66357e-05	3.04939e-05	4.65573e-05	4.99542e-05	1.97127e-05	1.74049e-05	1.98461e-05	1.85944e-05	2.38526e-05	2.33328e-05	1.7781e-05
ENSG00000173175	chr3	124649082;124651082	124485480;124650082	2.60175e-06	6.85501e-06	1.05648e-06	9.32714e-06	4.82228e-06	1.67315e-05	1.29689e-05	7.82332e-05	0.00010256	6.87627e-05	0.000137841	0.000120153	0.000159984	0.000133808
ENSG00000174233	chr12	47468087;47470087	47446247;47469087	4.06524e-06	3.72129e-05	4.14142e-05	1.39907e-05	4.31169e-05	2.98258e-05	5.95608e-05	1.13447e-05	2.47941e-05	2.82318e-05	2.62747e-05	3.42902e-05	2.50485e-05	2.43645e-05
ENSG00000121281	chr16	48856978;48858978	48857978;48909547	7.17109e-05	4.60265e-05	6.78263e-05	0.000125916	5.27615e-05	5.96515e-05	6.29231e-05	0.000198925	0.000102782	0.000186069	7.23565e-05	0.000140344	0.000100751	9.52634e-05
ENSG00000155897	chr8	132122854;132124854	131861735;132123854	3.25219e-06	5.14126e-06	2.11297e-06	1.86543e-05	4.39679e-06	1.52766e-05	7.20493e-06	0.000118164	0.00018402	9.92307e-05	0.000251024	0.000177851	0.000244952	0.000225976
ENSG00000087274	chr4	2814381;2816381	2815381;2901601	0.000112851	0.000189737	9.4661e-05	0.000144571	0.000111196	0.000161496	0.000207982	0.000123556	0.000125173	0.000105567	0.000105907	0.000114883	0.00011126	0.000111469
ENSG00000148700	chr10	111754715;111756715	111755715;111885310	3.4148e-06	1.07722e-05	4.22594e-06	4.66357e-05	5.10595e-06	1.70952e-05	1.53705e-05	0.000142426	0.000160873	0.000181317	0.000153202	0.00012775	0.000129789	0.000146693
ENSG00000187758	chr4	100430165;100432165	100416546;100431165	1.46349e-06	5.6309e-06	1.26778e-06	3.2645e-05	7.94258e-06	1.78227e-05	1.53705e-05	4.8299e-06	9.79302e-06	5.40411e-06	1.69775e-05	9.00033e-06	1.09801e-05	1.15351e-05
ENSG00000196616	chr4	100460579;100462579	100445156;100461579	1.78871e-06	8.32395e-06	2.11297e-06	1.86543e-05	5.81511e-06	1.60041e-05	1.39295e-05	6.34627e-06	1.16626e-05	5.49729e-06	2.10198e-05	8.48701e-06	1.05941e-05	1.24917e-05
ENSG00000172955	chr4	100358426;100360426	100342817;100359426	3.57741e-06	6.85501e-06	2.74686e-06	3.2645e-05	5.67327e-06	1.30942e-05	1.58509e-05	6.57091e-06	1.20187e-05	6.98808e-06	2.18282e-05	1.0335e-05	1.37681e-05	1.35046e-05
ENSG00000196344	chr4	100574548;100576548	100552440;100575548	2.27654e-06	7.09984e-06	1.90167e-06	1.86543e-05	5.24778e-06	1.81864e-05	1.10476e-05	6.96404e-06	1.23303e-05	6.70855e-06	1.21268e-05	1.09852e-05	1.64273e-05	1.46299e-05
ENSG00000147576	chr8	67506271;67508271	67507271;67543592	4.27663e-05	7.61396e-05	4.43723e-05	5.12993e-05	4.79392e-05	7.05634e-05	4.32296e-05	3.01026e-05	3.20499e-05	3.2611e-05	3.88057e-05	3.49405e-05	4.07895e-05	3.64623e-05
ENSG00000182551	chr2	3501306;3503306	3480697;3502306	0.000227816	0.000187778	0.000247851	0.000163225	0.00025161	0.000162223	0.00014602	7.98619e-05	4.24661e-05	0.000104914	2.54662e-05	6.60481e-05	3.39698e-05	3.11168e-05
ENSG00000181092	chr3	188042156;188044156	188043156;188058944	1.6261e-06	7.8343e-06	2.32427e-06	1.86543e-05	3.82946e-06	1.52766e-05	2.06541e-05	7.0202e-06	8.85823e-06	6.5222e-06	1.09141e-05	9.99277e-06	1.2996e-05	1.28856e-05
ENSG00000159346	chr1	201193040;201195040	201176576;201194040	9.61023e-05	8.59325e-05	8.15606e-05	0.000116589	9.06306e-05	8.51125e-05	6.96477e-05	3.91447e-05	3.25395e-05	3.97854e-05	3.11254e-05	3.25449e-05	2.6035e-05	2.30703e-05
ENSG00000006831	chr12	1669507;1671507	1670507;1768105	0.000121307	0.000135631	0.000129948	0.000135244	0.000142683	0.000118939	0.000129689	0.000111818	0.000111774	0.000104914	0.000108737	0.000127921	0.000113705	0.0001122
ENSG00000156110	chr10	75579970;75581970	75580970;76139066	0.000126022	0.00010356	0.000150655	8.39443e-05	0.000110913	9.05684e-05	9.22231e-05	0.000632268	0.000522057	0.0005433	0.000628572	0.000477771	0.000479609	0.00055757
ENSG00000148926	chr11	10282218;10284218	10283218;10285518	2.21149e-05	9.32772e-05	1.37343e-05	7.92807e-05	5.95694e-05	0.000126214	0.000162351	6.40243e-06	2.16337e-05	4.47237e-06	4.85071e-06	1.71451e-05	1.71136e-05	1.8625e-05
ENSG00000128165	chr22	49265877;49267877	49266877;49271732	6.99222e-06	1.32204e-05	5.91631e-06	1.86543e-05	9.3609e-06	2.146e-05	2.73787e-05	7.4695e-06	6.89963e-06	6.24268e-06	3.23381e-06	7.46035e-06	8.32089e-06	9.90334e-06
ENSG00000101126	chr20	48979934;48981934	48938991;48980934	0.000155617	0.000200754	0.000155937	0.000186543	0.000159135	0.00016877	0.000187328	0.000132261	0.000137325	0.000117493	9.09509e-05	0.000101297	8.43241e-05	0.000102353
ENSG00000101544	chr18	75966902;75968902	75967902;75999217	6.30925e-05	7.73637e-05	7.16296e-05	7.92807e-05	7.20506e-05	8.0384e-05	7.25297e-05	5.78465e-05	4.74962e-05	5.95384e-05	3.35508e-05	5.05114e-05	4.04893e-05	4.4565e-05
ENSG00000181915	chr10	64233521;64235521	64234521;64238244	0.000118542	0.000112128	0.000115579	5.12993e-05	0.000104814	0.000123304	9.51051e-05	3.48764e-05	2.51503e-05	4.10899e-05	1.21268e-05	2.31339e-05	1.62129e-05	1.18165e-05
ENSG00000163485	chr1	201325404;201327404	201326404;201403156	2.60175e-06	7.8343e-06	1.26778e-06	2.33179e-05	7.37526e-06	2.50973e-05	1.29689e-05	3.17875e-05	5.11018e-05	3.09339e-05	5.74001e-05	5.72531e-05	7.06847e-05	6.49344e-05
ENSG00000128271	chr22	22995865;22997865	22996865;23168324	0.000187326	0.000117759	0.000208127	0.000116589	0.000161972	0.00011021	9.99084e-05	0.000290468	0.000258758	0.000320799	0.000202922	0.000262858	0.000209309	0.000226089
ENSG00000170425	chr17	15787955;15789955	15788955;15819935	6.99222e-06	1.81168e-05	6.9728e-06	3.73086e-05	9.92823e-06	1.96413e-05	2.35361e-05	1.75224e-05	2.39929e-05	2.23618e-05	1.73817e-05	2.33393e-05	2.9166e-05	2.68966e-05
ENSG00000121933	chr1	111907120;111909120	111827494;111908120	2.60175e-06	8.07912e-06	2.32427e-06	3.73086e-05	5.67327e-06	1.56403e-05	1.24886e-05	8.44109e-05	7.7721e-05	0.000105007	9.13551e-05	8.01817e-05	8.23082e-05	8.00708e-05
ENSG00000159322	chr15	70862114;70864114	70830762;70863114	0.000213181	0.000177496	0.00021024	0.000135244	0.00018041	0.000162223	0.000171958	8.67136e-05	5.92923e-05	8.29252e-05	4.60818e-05	6.25575e-05	5.54583e-05	4.79412e-05
ENSG00000144843	chr3	120780212;120782212	120781212;120791481	0.000154317	0.000149097	0.000191435	0.000125916	0.000147363	0.000126214	0.000150343	5.8015e-05	3.90385e-05	9.54105e-05	2.26367e-05	4.12373e-05	3.10103e-05	2.7403e-05
ENSG00000153531	chr13	113154753;113156753	113124262;113155753	8.78092e-06	1.98306e-05	5.49372e-06	1.86543e-05	1.03537e-05	2.40061e-05	2.35361e-05	1.83649e-05	1.70933e-05	1.59328e-05	1.6169e-05	2.01566e-05	2.34615e-05	2.16636e-05
ENSG00000116863	chr1	36326072;36328072	36327072;36332119	0.000133503	0.000124614	0.000143682	7.92807e-05	0.000130911	0.000138944	0.000113358	4.40307e-05	3.03139e-05	5.05937e-05	8.48875e-06	3.16552e-05	2.10167e-05	1.96379e-05
ENSG00000120907	chr8	26777839;26779839	26661583;26778839	3.74002e-06	6.12055e-06	1.26778e-06	1.86543e-05	7.37526e-06	1.70952e-05	1.05672e-05	4.49855e-05	7.77655e-05	4.32329e-05	0.000103482	7.50484e-05	0.000105898	9.5376e-05
ENSG00000170214	chr5	159275317;159277317	159276317;159332595	3.90263e-06	5.87573e-06	2.32427e-06	1.39907e-05	7.23342e-06	2.00051e-05	8.16559e-06	2.40933e-05	3.59226e-05	2.44117e-05	5.74001e-05	3.94577e-05	5.07832e-05	4.86164e-05
ENSG00000171873	chr20	4176659;4178659	4149277;4177659	2.27654e-06	6.85501e-06	1.90167e-06	2.79814e-05	5.24778e-06	1.12756e-05	1.87328e-05	1.16255e-05	1.63365e-05	1.12741e-05	3.0317e-05	1.9438e-05	2.32899e-05	2.1551e-05
ENSG00000150594	chr10	112825910;112827910	112826910;112830560	3.25219e-06	7.34466e-06	3.59205e-06	1.86543e-05	1.10629e-05	2.146e-05	1.39295e-05	1.9095e-06	2.00312e-06	1.39762e-06	2.82958e-06	4.31195e-06	3.86021e-06	2.98226e-06
ENSG00000222040	chr2	96144711;96146711	96142433;96145711	1.00818e-05	2.44822e-05	8.87447e-06	4.19721e-05	1.30485e-05	1.96413e-05	2.78591e-05	2.24647e-06	3.33853e-06	1.58396e-06	2.42536e-06	3.49062e-06	3.30262e-06	3.03853e-06
ENSG00000184160	chr4	3737093;3739093	3738093;3740051	3.25219e-06	3.18269e-06	6.33891e-07	4.66357e-05	4.25496e-06	8.00203e-06	1.15279e-05	1.12323e-06	6.23192e-07	4.65872e-07	3.23381e-06	1.71109e-06	1.4583e-06	1.40672e-06
ENSG00000169252	chr5	148185348;148187348	148186348;148188381	3.59367e-05	7.78534e-05	7.41652e-05	4.66357e-05	5.53144e-05	3.71003e-05	3.84263e-05	7.63798e-06	1.18852e-05	2.00325e-05	1.6169e-06	8.24745e-06	3.04527e-06	3.82629e-06
ENSG00000188778	chr8	37942341;37944341	37939672;37943341	1.95132e-06	3.42751e-06	2.32427e-06	9.32714e-06	5.38961e-06	9.82067e-06	1.34492e-05	1.34788e-06	1.51347e-06	1.77031e-06	3.23381e-06	3.31952e-06	3.17395e-06	2.92599e-06
ENSG00000173020	chr11	66789480;66791480	66790480;66810605	5.4149e-05	9.03393e-05	4.94435e-05	6.99536e-05	4.22659e-05	7.16546e-05	6.43641e-05	0.000159387	0.000127309	0.000152433	5.17409e-05	0.000104034	7.90056e-05	6.53846e-05
ENSG00000130706	chr20	60310421;60312421	60311421;60317311	8.4557e-05	0.000115311	0.000101	8.39443e-05	0.000103537	0.000107664	0.000109035	3.10574e-05	2.1144e-05	3.33564e-05	8.48875e-06	2.8541e-05	1.53122e-05	1.32232e-05
ENSG00000035687	chr1	242681036;242683036	242638419;242682036	0.00013334	0.0001442	0.000125088	8.39443e-05	0.00012467	0.000116393	0.000119602	9.15996e-05	7.39818e-05	9.26153e-05	6.02297e-05	7.09076e-05	6.24067e-05	6.55534e-05
ENSG00000185100	chr14	104260578;104262578	104261578;104284690	1.46349e-05	5.80228e-05	1.90167e-05	0.000111926	2.43951e-05	5.01946e-05	3.7946e-05	1.59499e-05	2.35923e-05	1.91939e-05	2.1424e-05	2.40237e-05	3.04527e-05	1.76685e-05
ENSG00000106624	chr7	44109484;44111484	44110484;44120683	3.25219e-06	2.08099e-05	7.18409e-06	2.33179e-05	1.03537e-05	1.7459e-05	2.40164e-05	1.50513e-05	1.86513e-05	1.82622e-05	7.6803e-06	2.04646e-05	1.68133e-05	1.84562e-05
ENSG00000139154	chr12	19482899;19484899	19483899;19566440	9.36632e-05	0.000155462	8.87447e-05	8.39443e-05	0.000118288	0.00013167	0.000107113	0.000117153	0.000119697	9.36402e-05	0.000101057	0.000134218	0.000107528	9.78518e-05
ENSG00000181026	chr15	86964592;86966592	86965592;86976516	8.97605e-05	5.01885e-05	9.40271e-05	0.000107262	0.000104956	8.69312e-05	7.10887e-05	6.76748e-05	2.35478e-05	6.63401e-05	2.18282e-05	5.68424e-05	3.04956e-05	3.08354e-05
ENSG00000104964	chr19	3012964;3014964	3003907;3013964	6.7483e-05	7.29569e-05	8.13493e-05	8.86078e-05	5.30451e-05	6.54712e-05	9.07822e-05	6.63831e-05	4.59827e-05	6.53152e-05	2.66789e-05	4.65759e-05	3.14821e-05	3.22421e-05
ENSG00000196526	chr4	7991553;7993553	7811340;7992553	4.39046e-06	1.12618e-05	2.74686e-06	0.000415058	8.79358e-06	1.60041e-05	1.34492e-05	8.82299e-05	0.000111418	7.43531e-05	0.00107282	0.000125697	0.000167533	0.000158228
ENSG00000157510	chr5	148630650;148632650	148631650;148701558	1.6261e-06	5.6309e-06	3.80334e-06	2.79814e-05	6.6661e-06	1.12756e-05	1.58509e-05	3.00465e-05	4.25106e-05	3.35428e-05	7.03353e-05	4.86634e-05	6.55806e-05	6.05454e-05
ENSG00000169129	chr10	116153505;116155505	116044574;116154505	5.36612e-06	1.05273e-05	2.53556e-06	3.2645e-05	1.06374e-05	2.98258e-05	1.58509e-05	6.45859e-05	7.40708e-05	4.98483e-05	0.000126927	9.03798e-05	0.000128202	9.25062e-05
ENSG00000211454	chr1	19472155;19474155	19465064;19473155	3.57741e-06	5.6309e-06	1.26778e-06	9.32714e-06	4.53862e-06	9.82067e-06	9.60658e-06	2.86424e-06	3.47207e-06	2.42253e-06	3.63803e-06	3.49062e-06	4.93249e-06	4.27644e-06
ENSG00000172493	chr4	88146176;88148176	88147176;88281215	0.000294161	0.00030309	0.000300675	0.000452366	0.000302527	0.000204416	0.00029204	0.000302262	0.000404897	0.000289959	0.00020656	0.000257245	0.000214413	0.000293724
ENSG00000155966	chrX	147388830;147390830	147389830;147889899	4.06524e-06	4.16197e-06	2.74686e-06	3.2645e-05	5.24778e-06	1.3458e-05	1.63312e-05	0.000175617	0.000207657	0.000188678	0.000299532	0.000331678	0.000455719	0.000438336
ENSG00000144218	chr2	100124469;100126469	99530149;100125469	3.80507e-05	1.15066e-05	6.7615e-06	3.73086e-05	9.3609e-06	3.4918e-05	3.6505e-05	0.000555439	0.0003781	0.000220916	0.0005356	0.000372675	0.000544032	0.000455779
ENSG00000072364	chr5	132326253;132328253	132238969;132327253	0.000157244	0.000181168	0.000166713	0.000177216	0.000160128	0.000137126	0.000154666	0.000132204	0.000139862	0.000108548	0.000126523	0.000119503	0.000101652	0.000110625
ENSG00000214234	chr16	88565488;88567488	88566488;88594696	0.000162122	9.81736e-05	0.000185096	9.7935e-05	0.000162256	0.000126578	9.89477e-05	7.9581e-05	3.70354e-05	8.75839e-05	3.55719e-05	6.65614e-05	4.66227e-05	4.50152e-05
ENSG00000141385	chr18	12366194;12368194	12319107;12367194	0.00018879	0.000183127	0.000218692	0.000135244	0.000172184	0.000149129	0.00016043	0.000110638	9.12531e-05	0.000109387	5.57832e-05	9.03113e-05	7.54456e-05	7.26995e-05
ENSG00000183077	chr17	73693992;73695992	73694992;73715377	0.000123909	0.000117025	0.000133751	0.00013058	0.000110771	8.51125e-05	7.78133e-05	5.28481e-05	3.58781e-05	4.77053e-05	2.99127e-05	3.27503e-05	2.32899e-05	2.04256e-05
ENSG00000119844	chr2	64603968;64605968	64604968;64673635	0.00014765	0.000156931	0.000137977	0.000121253	0.000127365	0.000126578	0.000126807	0.000151749	0.000142177	0.000142277	0.000115204	0.000102563	9.60763e-05	0.000109162
ENSG00000038002	chr4	178599585;178601585	178588917;178600585	0.000219035	0.000167458	0.00022968	6.529e-05	0.000188069	0.000123304	0.000173879	6.37435e-05	2.98242e-05	7.78938e-05	2.06155e-05	4.19902e-05	2.09309e-05	2.5096e-05
ENSG00000157985	chr2	236066471;236068471	236067471;236699937	3.90263e-06	2.39926e-05	2.53556e-06	9.32714e-06	6.6661e-06	1.09119e-05	1.48902e-05	0.00024054	0.000397997	0.000227439	0.000472136	0.000406315	0.000549479	0.000508672
ENSG00000135439	chr12	56421209;56423209	56405250;56422209	3.56115e-05	2.76649e-05	3.76108e-05	7.92807e-05	4.01384e-05	3.8919e-05	3.0741e-05	3.27422e-05	2.80437e-05	2.75796e-05	2.62747e-05	3.72333e-05	3.25544e-05	2.50397e-05
ENSG00000133612	chr7	150413758;150415758	150414758;150472456	7.85405e-05	0.000121432	6.93054e-05	6.06264e-05	6.19805e-05	9.3842e-05	7.87739e-05	7.94126e-05	8.80036e-05	6.88558e-05	6.10381e-05	7.35769e-05	7.79762e-05	6.69038e-05
ENSG00000204149	chr10	51417355;51419355	51418355;51440265	2.76436e-06	1.95858e-06	1.47908e-06	0	1.84381e-06	2.90983e-06	5.28362e-06	3.42586e-06	2.75985e-06	3.07475e-06	1.21268e-06	3.21685e-06	3.25973e-06	3.15106e-06
ENSG00000204169	chr10	51155333;51157333	51134156;51156333	1.6261e-07	4.89644e-07	2.11297e-07	0	1.41832e-07	3.63729e-07	4.80329e-07	5.05455e-07	7.56733e-07	2.79523e-07	4.04226e-07	8.89767e-07	7.72041e-07	1.35046e-06
ENSG00000166748	chr15	85331327;85333327	84486245;85332327	1.95132e-06	7.8343e-06	8.45187e-07	2.33179e-05	4.96412e-06	9.82067e-06	8.16559e-06	0.000261432	0.000547029	0.000255111	0.000744989	0.000503505	0.000691749	0.000674215
ENSG00000165923	chr11	47691878;47693878	47637720;47692878	9.4151e-05	8.91152e-05	9.65627e-05	7.92807e-05	0.000101126	0.000120394	0.000109035	2.19592e-05	2.88449e-05	2.04052e-05	3.43592e-05	2.68299e-05	3.55139e-05	3.45492e-05
ENSG00000146856	chr7	134320801;134322801	134321801;134451158	0.000102281	8.88704e-05	0.00011727	9.7935e-05	9.3609e-05	9.42057e-05	9.70264e-05	0.000113334	0.00014872	0.000161005	0.000164116	0.000114506	0.000123141	0.000136002
ENSG00000084693	chr2	27126994;27128994	27127994;27146985	0.000126185	0.000142976	0.000121918	8.86078e-05	0.000107792	0.000129124	0.000123925	6.61022e-05	5.96039e-05	6.36381e-05	3.92099e-05	5.53367e-05	5.21986e-05	4.50152e-05
ENSG00000204305	chr6	32259001;32261001	32256722;32260001	4.09776e-05	9.59702e-05	3.16945e-05	7.92807e-05	5.97112e-05	9.49332e-05	8.79002e-05	2.0162e-05	2.56844e-05	2.02188e-05	1.09141e-05	2.07726e-05	1.49261e-05	1.4011e-05
ENSG00000106351	chr7	99973769;99975769	99974769;100003778	8.55327e-05	5.41057e-05	7.31087e-05	5.12993e-05	6.1555e-05	6.69261e-05	6.38837e-05	0.000121141	5.02115e-05	8.09685e-05	4.6486e-05	6.31735e-05	5.43431e-05	5.50874e-05
ENSG00000164252	chr5	76360987;76362987	76361987;76396789	0.000103908	5.85124e-05	0.000108607	7.46171e-05	7.97095e-05	6.00152e-05	5.47575e-05	4.77936e-05	3.55665e-05	5.43206e-05	3.71888e-05	3.87049e-05	3.26831e-05	3.62372e-05
ENSG00000006530	chr7	140900711;140902711	140901711;141000678	3.4148e-06	9.54806e-06	5.07112e-06	4.19721e-05	8.08442e-06	1.63678e-05	1.48902e-05	8.25576e-05	9.27666e-05	7.50985e-05	0.000110758	8.63074e-05	9.93789e-05	0.000105729
ENSG00000162688	chr1	100087227;100089227	100088227;100162167	0.000146837	9.57254e-05	0.000168615	0.000102599	0.000149774	0.000127305	9.79871e-05	6.82926e-05	6.57468e-05	7.50054e-05	9.05466e-05	6.48503e-05	6.63956e-05	7.28121e-05
ENSG00000116771	chr1	15783192;15785192	15771738;15784192	5.56125e-05	4.08853e-05	5.28242e-05	4.19721e-05	4.08476e-05	4.76485e-05	4.85132e-05	3.66174e-05	1.84732e-05	3.67107e-05	1.2531e-05	2.30655e-05	1.90008e-05	1.8625e-05
ENSG00000204310	chr6	32252851;32254851	32243966;32253851	7.18735e-05	7.90775e-05	7.81798e-05	3.2645e-05	7.50291e-05	6.65623e-05	6.29231e-05	4.70073e-05	3.13377e-05	6.4663e-05	1.85944e-05	3.2408e-05	2.27323e-05	2.01443e-05
ENSG00000169692	chr9	138700732;138702732	138687415;138701732	4.19533e-05	4.6761e-05	3.95125e-05	6.06264e-05	3.38978e-05	4.292e-05	4.89935e-05	2.65645e-05	1.72268e-05	2.62752e-05	1.37437e-05	2.30655e-05	1.90866e-05	1.7781e-05
ENSG00000160216	chr21	44108543;44110543	44109543;44231903	7.44752e-05	0.000115066	8.59978e-05	0.000102599	8.86449e-05	0.000108755	0.000105192	0.000278562	0.000192077	0.00028502	0.00016169	0.000299543	0.000263137	0.000204425
ENSG00000026652	chr6	161614097;161616097	161471049;161615097	4.55307e-05	2.76649e-05	4.09916e-05	7.92807e-05	4.05639e-05	5.27407e-05	4.22689e-05	0.000119793	0.00010523	0.000101653	0.000115204	0.000141165	0.000155309	0.000147256
ENSG00000155189	chr8	6552285;6554285	6553285;6606427	0.000275949	0.000189982	0.000220594	0.000181879	0.000216294	0.000254246	0.000185407	0.00028766	0.000160561	0.00014442	0.000122885	0.000143184	0.00017045	0.000156428
ENSG00000158669	chr8	41553875;41555875	41554875;41598588	0.000100981	9.20531e-05	0.000119594	8.39443e-05	9.54528e-05	8.43851e-05	8.83805e-05	7.37402e-05	6.43223e-05	8.46955e-05	5.45705e-05	6.4953e-05	6.24925e-05	5.67754e-05
ENSG00000138678	chr4	84675247;84677247	84676247;84746052	9.91919e-06	3.37854e-05	1.45795e-05	4.66357e-05	2.25513e-05	2.72797e-05	2.35361e-05	3.5438e-05	5.31939e-05	3.99718e-05	7.03353e-05	4.90741e-05	5.61446e-05	6.3584e-05
ENSG00000018510	chr2	177964730;177966730	177965730;178112409	9.83788e-05	7.85878e-05	9.08576e-05	9.32714e-05	8.63756e-05	7.78379e-05	8.02149e-05	0.000129228	0.000134298	0.000122338	0.000183923	0.000116491	0.000119495	0.000147031
ENSG00000106541	chr7	16810136;16812136	16797962;16811136	1.46349e-06	9.54806e-06	1.26778e-06	2.79814e-05	5.67327e-06	1.70952e-05	1.10476e-05	4.43677e-06	1.01936e-05	4.75189e-06	1.33395e-05	9.23989e-06	1.30389e-05	1.08036e-05
ENSG00000173467	chr7	16887138;16889138	16865553;16888138	2.43914e-06	5.38608e-06	1.26778e-06	1.86543e-05	4.53862e-06	1.2003e-05	1.39295e-05	7.41334e-06	1.4556e-05	6.24268e-06	2.38493e-05	1.16354e-05	1.47975e-05	1.55302e-05
ENSG00000188157	chr1	944365;946365	945365;981355	3.87011e-05	0.000113842	6.29665e-05	4.19721e-05	5.29033e-05	6.0379e-05	8.59789e-05	6.58214e-05	9.35233e-05	7.9105e-05	2.95085e-05	7.35427e-05	6.5838e-05	5.55938e-05
ENSG00000159723	chr16	66074217;66076217	66073977;66075217	1.08948e-05	1.00377e-05	1.01422e-05	1.39907e-05	1.64525e-05	2.50973e-05	1.58509e-05	2.80808e-06	1.33541e-06	3.91332e-06	1.6169e-06	2.80619e-06	2.31612e-06	1.51926e-06
ENSG00000135744	chr1	228915564;228917564	228904896;228916564	2.76436e-06	6.12055e-06	2.74686e-06	1.86543e-05	8.22625e-06	1.49129e-05	1.00869e-05	4.66142e-06	7.16671e-06	4.37919e-06	8.48875e-06	8.14479e-06	1.21811e-05	9.84707e-06
ENSG00000135049	chr9	87545709;87547709	87351274;87546709	6.34178e-05	7.41811e-05	7.31087e-05	6.529e-05	6.28315e-05	7.78379e-05	5.90804e-05	0.000143886	0.000155486	0.000127276	0.000205347	0.000141165	0.00016526	0.000174434
ENSG00000144891	chr3	149897347;149899347	149898347;149943478	2.11393e-06	5.38608e-06	2.32427e-06	4.19721e-05	4.96412e-06	1.85502e-05	1.96935e-05	1.75786e-05	2.96016e-05	1.92871e-05	6.2655e-05	2.87805e-05	3.64146e-05	3.97822e-05
ENSG00000180772	chrX	115214985;115216985	115215985;115220248	2.92697e-06	3.42751e-06	2.53556e-06	9.32714e-06	5.81511e-06	8.72949e-06	1.77722e-05	1.9095e-06	1.64701e-06	2.23618e-06	4.85071e-06	3.14841e-06	2.74504e-06	3.71375e-06
ENSG00000177674	chr1	11717728;11719728	11718728;11733412	3.05706e-05	4.11301e-05	5.07112e-05	4.19721e-05	4.04221e-05	5.05583e-05	3.6505e-05	2.03305e-05	1.80726e-05	3.59653e-05	9.70143e-06	2.1286e-05	2.32041e-05	1.55302e-05
ENSG00000172482	chr2	241455834;241457834	241456834;241467210	2.27654e-06	4.4068e-06	2.74686e-06	0	5.67327e-06	1.38217e-05	1.44099e-05	4.26828e-06	4.09526e-06	3.72697e-06	4.04226e-06	7.25502e-06	9.13582e-06	6.58347e-06
ENSG00000164089	chr4	109902658;109904658	109882656;109903658	1.78871e-06	5.6309e-06	1.69037e-06	1.39907e-05	6.80793e-06	2.21874e-05	1.82525e-05	8.08728e-06	1.26864e-05	6.80173e-06	2.06155e-05	1.36545e-05	1.69849e-05	1.60929e-05
ENSG00000175309	chr5	177591392;177593392	177568196;177592392	0.000120169	0.000104294	0.00012213	0.000102599	9.98496e-05	9.27508e-05	0.00010279	0.000171349	9.24105e-05	0.000139948	5.09325e-05	0.000113343	8.19222e-05	7.19681e-05
ENSG00000153207	chr1	245161122;245163122	245069022;245162122	0.000120494	0.000122411	0.000117904	0.000116589	0.00012155	0.000106573	0.000115279	0.000129172	0.000125573	0.000123176	0.000101461	0.000109784	0.000100365	0.000105617
ENSG00000101444	chr20	32353811;32355811	32331736;32354811	0.000131714	0.000115801	0.000127835	0.000116589	0.000127791	0.000119303	7.97346e-05	6.06546e-05	3.85489e-05	6.74582e-05	2.99127e-05	4.70208e-05	3.87307e-05	2.72342e-05
ENSG00000168710	chr1	110327830;110329830	110328830;110374500	8.11422e-05	9.79288e-05	7.52217e-05	5.59628e-05	7.26179e-05	7.78379e-05	7.54116e-05	8.19398e-05	9.85534e-05	8.14344e-05	6.34635e-05	7.04969e-05	7.22288e-05	6.75228e-05
ENSG00000158467	chr7	128651099;128653099	128652099;128857287	6.61821e-05	5.70435e-05	6.63472e-05	8.39443e-05	6.51008e-05	5.78329e-05	5.28362e-05	0.00013271	0.000161674	0.000134357	0.000213836	0.000141747	0.000168477	0.000179386
ENSG00000126705	chr1	27802275;27804275	27733132;27803275	3.56115e-05	7.24673e-05	5.09225e-05	5.12993e-05	5.46053e-05	6.8381e-05	6.43641e-05	7.86825e-05	0.00010069	9.28948e-05	9.37805e-05	0.000108244	9.87355e-05	8.85111e-05
ENSG00000135541	chr6	135870912;135872912	135646816;135871912	1.46349e-06	6.85501e-06	1.26778e-06	9.32714e-06	4.11312e-06	8.00203e-06	1.77722e-05	0.000157028	0.000207122	0.000188864	0.000241323	0.000163957	0.000193225	0.000222825
ENSG00000124942	chr11	62069908;62071908	61957591;62070908	4.03272e-05	5.53298e-05	2.51443e-05	2.79814e-05	6.22642e-05	3.78278e-05	4.0828e-05	0.000113783	7.68307e-05	0.000107523	8.73128e-05	0.000127545	9.95933e-05	8.72732e-05
ENSG00000185567	chr14	104514739;104516739	104474635;104515739	4.71568e-06	1.02825e-05	4.01464e-06	3.73086e-05	6.09877e-06	2.03688e-05	1.72918e-05	1.99374e-05	2.03873e-05	2.35731e-05	3.23381e-05	2.79592e-05	2.96807e-05	2.70091e-05
ENSG00000106546	chr7	17303831;17305831	17304831;17352294	0.000101143	0.000170151	0.00010924	0.000111926	0.000120841	0.00012585	0.000114799	8.00303e-05	0.000101313	9.32675e-05	6.50804e-05	7.75124e-05	6.305e-05	6.24586e-05
ENSG00000063438	chr5	323735;325735	324735;491392	0.000121957	9.74391e-05	0.000121918	6.529e-05	0.000116302	9.63881e-05	8.98215e-05	0.000432108	0.000449277	0.000355647	0.000163712	0.000430305	0.000362688	0.00024387
ENSG00000100591	chr14	76993154;76995154	76994154;77005560	0.000189928	0.000234295	0.000159529	0.00013058	0.000179275	0.000136762	0.000120082	4.20089e-05	5.31939e-05	4.42578e-05	2.06155e-05	3.44271e-05	2.41906e-05	1.94128e-05
ENSG00000169877	chr16	31445679;31447679	31446679;31447624	2.76436e-06	6.85501e-06	1.47908e-06	3.73086e-05	5.81511e-06	9.45695e-06	2.01738e-05	3.3697e-07	8.01247e-07	4.65872e-07	2.42536e-06	8.89767e-07	7.2915e-07	1.57553e-06
ENSG00000111732	chr12	8655706;8657706	8646028;8656706	6.43934e-05	8.05464e-05	3.31736e-05	5.59628e-05	7.26179e-05	0.00012003	4.41903e-05	6.99774e-05	7.38038e-05	3.65243e-05	2.02113e-05	7.64515e-05	6.55806e-05	2.03131e-05
ENSG00000204472	chr6	31689986;31691986	31690986;31692777	2.86193e-05	3.08476e-05	2.36652e-05	1.39907e-05	1.81545e-05	3.12807e-05	4.56312e-05	5.16687e-06	4.62943e-06	5.03142e-06	1.6169e-06	2.77197e-06	2.95949e-06	4.8954e-06
ENSG00000126878	chr9	132960732;132962732	132961732;132991202	2.92697e-06	4.4068e-06	1.90167e-06	1.86543e-05	4.25496e-06	1.45491e-05	1.20082e-05	7.11568e-05	2.73314e-05	9.87648e-05	2.99127e-05	5.44469e-05	3.25544e-05	2.99914e-05
ENSG00000156709	chrX	129126489;129128489	129091017;129127489	0.000101306	5.43505e-05	0.000105226	4.66357e-05	9.06306e-05	6.94722e-05	6.7246e-05	3.72913e-05	2.19453e-05	4.29534e-05	3.27423e-05	3.52827e-05	3.67577e-05	3.23547e-05
ENSG00000042286	chr10	71561696;71563696	71527984;71562696	9.35006e-05	7.24673e-05	0.000106071	5.12993e-05	8.76521e-05	7.71105e-05	8.50182e-05	6.89103e-05	5.1992e-05	8.31115e-05	4.72945e-05	6.31392e-05	5.11263e-05	4.6647e-05
ENSG00000183773	chr22	19648433;19650433	19649433;19665649	3.57741e-06	9.54806e-06	2.95816e-06	9.32714e-06	5.38961e-06	1.27305e-05	1.10476e-05	1.12885e-05	1.45115e-05	1.30444e-05	1.49564e-05	1.45785e-05	1.53979e-05	1.28293e-05
ENSG00000146416	chr6	143422715;143424715	143423715;143703134	6.43934e-05	0.000121187	7.96589e-05	6.06264e-05	7.07741e-05	7.85654e-05	9.84674e-05	0.000165171	0.000246027	0.000159235	0.000301148	0.000208479	0.000258162	0.000274424
ENSG00000112297	chr6	107065422;107067422	107066422;107125028	4.04898e-05	8.61773e-05	3.8456e-05	0.000102599	4.53862e-05	6.47437e-05	6.24428e-05	0.000191792	0.00019497	0.000156626	0.000137033	0.000129393	0.000123612	0.000113888
ENSG00000163568	chr1	157312180;157314180	157298664;157313180	9.90293e-05	0.000132693	0.000144316	9.32714e-05	9.43182e-05	9.02047e-05	0.000143138	4.61087e-05	3.42756e-05	7.92914e-05	2.06155e-05	3.14841e-05	2.07593e-05	2.971e-05
ENSG00000106305	chr7	6014407;6016407	6015407;6029990	0.000153504	0.000104294	0.000173052	4.66357e-05	0.000135875	9.45695e-05	0.000109035	5.95875e-05	2.9112e-05	5.55319e-05	2.22324e-05	3.41876e-05	2.76219e-05	2.53773e-05
ENSG00000110711	chr11	67006096;67008096	67007096;67015150	0.000103095	7.93223e-05	9.76191e-05	8.39443e-05	8.92122e-05	7.71105e-05	6.82067e-05	8.54219e-05	5.38171e-05	8.56272e-05	2.82958e-05	5.50971e-05	3.58999e-05	2.8022e-05
ENSG00000129221	chr17	6278243;6280243	6267783;6279243	3.74002e-06	4.89644e-06	1.05648e-06	1.86543e-05	4.39679e-06	1.16393e-05	8.16559e-06	5.39152e-06	4.36235e-06	4.93824e-06	8.08452e-06	7.83679e-06	1.06799e-05	7.59631e-06
ENSG00000160224	chr21	44529190;44531190	44530190;44542530	3.57741e-06	6.36537e-06	1.69037e-06	9.32714e-06	4.68045e-06	1.60041e-05	1.00869e-05	1.38158e-05	8.50212e-06	1.13673e-05	1.13183e-05	1.30727e-05	1.39825e-05	1.09725e-05
ENSG00000196581	chr1	4613964;4615964	4614964;4743711	6.50439e-07	3.67233e-06	6.33891e-07	9.32714e-06	5.10595e-06	7.27457e-06	1.00869e-05	4.68388e-05	6.66371e-05	4.75189e-05	9.62058e-05	8.45621e-05	0.000112589	9.245e-05
ENSG00000004455	chr1	33274079;33276079	33246172;33275079	5.65882e-05	6.29192e-05	4.35272e-05	3.73086e-05	5.02085e-05	5.74691e-05	3.7946e-05	6.05984e-05	6.25418e-05	5.67432e-05	4.08268e-05	5.20856e-05	4.495e-05	4.57467e-05
ENSG00000147853	chr9	4731043;4733043	4701157;4732043	9.39884e-05	7.565e-05	0.000121496	8.39443e-05	9.9566e-05	9.12959e-05	0.000110956	7.31786e-05	4.80303e-05	9.61559e-05	4.00184e-05	6.06068e-05	4.44782e-05	4.99106e-05
ENSG00000162433	chr1	65384819;65386819	65385819;65470407	1.90253e-05	4.50472e-05	1.26778e-05	7.46171e-05	2.43951e-05	5.60142e-05	4.13083e-05	5.77903e-05	0.000103984	5.28299e-05	0.0001148	8.86003e-05	0.000115849	0.00010044
ENSG00000154027	chr1	77519249;77521249	77520249;77798238	3.90263e-06	8.56877e-06	2.95816e-06	4.66357e-06	7.37526e-06	2.07325e-05	1.87328e-05	0.000118108	0.000193101	0.000118704	0.000239302	0.00018295	0.000227752	0.000245108
ENSG00000121057	chr17	52516551;52518551	52517551;52553709	0.000167325	0.000149586	0.000161853	0.000163225	0.000171191	0.000134216	0.000115279	6.26764e-05	5.94258e-05	5.83271e-05	4.56775e-05	6.03673e-05	5.44718e-05	4.52403e-05
ENSG00000108599	chr17	19820721;19822721	19749343;19821721	0.000159845	0.000119473	0.00016777	0.000121253	0.000158143	0.000121849	0.000104231	9.53625e-05	8.87159e-05	8.82361e-05	6.06339e-05	7.95999e-05	7.60032e-05	7.30934e-05
ENSG00000023516	chr13	41743288;41745288	41744288;41795402	9.83788e-05	0.000119228	0.000102268	5.12993e-05	9.91405e-05	8.25664e-05	8.54985e-05	0.000133777	9.85534e-05	0.000148427	8.65044e-05	0.000105335	7.61748e-05	7.89454e-05
ENSG00000131016	chr6	151602201;151604201	151603201;151719601	2.60175e-06	1.19963e-05	2.95816e-06	1.39907e-05	8.36808e-06	1.49129e-05	2.11345e-05	4.54909e-05	7.32696e-05	4.10899e-05	8.89297e-05	6.41659e-05	8.91708e-05	8.46848e-05
ENSG00000170776	chr15	83723874;83725874	83724874;84093590	0.000117242	0.000107232	9.48723e-05	0.000107262	9.91405e-05	9.42057e-05	9.41445e-05	0.000733134	0.000692589	0.000565848	0.000508516	0.00059498	0.00051611	0.000539395
ENSG00000186471	chrX	118912827;118914827	118913827;118938707	9.75658e-07	3.18269e-06	1.69037e-06	4.66357e-06	4.68045e-06	1.2003e-05	8.16559e-06	6.96404e-06	7.21122e-06	7.2676e-06	1.01057e-05	1.36887e-05	1.59984e-05	1.79498e-05
ENSG00000157654	chr9	111441892;111443892	111442892;111974613	2.27654e-06	6.12055e-06	1.90167e-06	1.39907e-05	5.10595e-06	1.45491e-05	1.77722e-05	0.000604412	0.000549611	0.00042562	0.000549748	0.000428115	0.000639679	0.000585141
ENSG00000111254	chr12	4623604;4625604	4594937;4624604	4.71568e-06	1.34652e-05	4.43723e-06	2.33179e-05	7.94258e-06	2.03688e-05	1.20082e-05	1.57814e-05	2.13221e-05	1.52806e-05	3.35508e-05	2.63166e-05	3.02812e-05	2.8866e-05
ENSG00000147081	chrX	49851404;49853404	49842145;49852404	1.95132e-06	3.18269e-06	1.05648e-06	1.86543e-05	5.95694e-06	1.70952e-05	1.82525e-05	3.65051e-06	4.31783e-06	3.07475e-06	8.48875e-06	7.46035e-06	9.52184e-06	1.04098e-05
ENSG00000179841	chr14	64003255;64005255	64004255;64016821	9.91919e-06	1.39549e-05	5.70502e-06	5.59628e-05	7.37526e-06	1.49129e-05	1.77722e-05	1.57814e-05	2.2791e-05	1.58396e-05	2.06155e-05	1.51603e-05	1.83574e-05	2.02006e-05
ENSG00000118507	chr6	131507153;131509153	131508153;131646366	2.76436e-06	8.56877e-06	1.47908e-06	3.73086e-05	2.69481e-06	8.72949e-06	1.87328e-05	5.46453e-05	0.000103005	6.21473e-05	0.000130565	8.16874e-05	0.00010221	0.000113551
ENSG00000105127	chr19	15350603;15352603	15325340;15351603	0.000164073	0.000179699	0.000119805	0.000167889	0.000165234	0.000179318	0.000192132	0.000111818	8.68463e-05	8.82361e-05	4.00184e-05	8.5315e-05	6.60524e-05	6.2121e-05
ENSG00000127914	chr7	91407127;91409127	91408127;91577925	0.000115128	0.000105029	0.000123397	0.000116589	0.000108785	0.000115666	0.000104231	0.000136473	0.000163944	0.000131655	0.000176647	0.000137503	0.000140297	0.000161436
ENSG00000174574	chr1	39228503;39230503	39229503;39257279	0.000123258	9.32772e-05	0.000119594	9.32714e-05	0.000118288	0.000104026	0.000109035	7.87386e-05	5.22146e-05	7.14647e-05	3.35508e-05	5.78006e-05	4.34488e-05	4.10201e-05
ENSG00000135334	chr6	88467645;88469645	88441695;88468645	0.000218547	0.000202223	0.000197563	0.000237842	0.000184098	0.000195322	0.000200777	0.000115131	9.33898e-05	0.000110877	6.10381e-05	7.80942e-05	5.76886e-05	5.98139e-05
ENSG00000106948	chr9	116195506;116197506	116136256;116196506	1.05696e-05	1.66479e-05	6.12761e-06	1.86543e-05	1.1772e-05	2.61885e-05	2.25755e-05	0.000382966	0.000212776	0.000298531	0.00010429	0.000231887	0.000150377	0.000155134
ENSG00000162641	chr1	109200239;109202239	109160054;109201239	1.95132e-06	7.8343e-06	2.53556e-06	4.66357e-06	6.38243e-06	1.38217e-05	1.68115e-05	1.81964e-05	2.68418e-05	1.80758e-05	4.16353e-05	2.58032e-05	3.15679e-05	3.10042e-05
ENSG00000085662	chr7	133793428;133795428	133777648;133794428	4.30916e-05	4.6761e-05	4.33159e-05	3.2645e-05	3.87201e-05	5.05583e-05	3.98673e-05	2.51043e-05	2.2702e-05	2.76728e-05	1.73817e-05	2.05331e-05	2.32899e-05	1.8625e-05
ENSG00000151632	chr10	5049207;5051207	5021965;5050207	1.6261e-06	4.65162e-06	1.05648e-06	4.66357e-06	3.26213e-06	7.6383e-06	1.10476e-05	4.77374e-06	1.09504e-05	5.96316e-06	1.21268e-05	9.06878e-06	1.261e-05	1.21541e-05
ENSG00000196326	chr10	5216144;5218144	5186334;5217144	2.11393e-06	6.61019e-06	1.26778e-06	2.79814e-05	8.50991e-06	1.78227e-05	2.06541e-05	8.25576e-06	1.62475e-05	7.91982e-06	1.77859e-05	1.43047e-05	1.7757e-05	2.14948e-05
ENSG00000122787	chr7	137410735;137412735	137411735;137453590	2.76436e-06	4.89644e-06	1.90167e-06	9.32714e-06	5.10595e-06	1.70952e-05	1.34492e-05	1.71293e-05	2.62186e-05	1.78895e-05	4.04226e-05	2.41948e-05	3.09245e-05	3.27486e-05
ENSG00000165568	chr10	4857401;4859401	4858401;4880249	3.4148e-06	2.4727e-05	2.32427e-06	1.39907e-05	6.2406e-06	1.63678e-05	1.72918e-05	9.15435e-06	1.94525e-05	9.13109e-06	2.26367e-05	1.53314e-05	2.15314e-05	1.6318e-05
ENSG00000053371	chr1	19510227;19512227	19503045;19511227	9.35006e-05	9.10738e-05	8.05041e-05	0.000111926	8.04187e-05	9.60244e-05	8.59789e-05	2.13414e-05	1.42889e-05	2.16165e-05	1.53606e-05	1.76927e-05	1.51835e-05	1.17602e-05
ENSG00000162482	chr1	19486867;19488867	19481643;19487867	3.08958e-06	5.14126e-06	2.53556e-06	1.39907e-05	5.53144e-06	1.63678e-05	1.39295e-05	2.1903e-06	2.5818e-06	1.95666e-06	3.23381e-06	2.94308e-06	3.9031e-06	3.65748e-06
ENSG00000142208	chr14	104332125;104334125	104306733;104333125	6.82961e-05	6.58571e-05	6.82489e-05	9.32714e-05	6.05622e-05	6.94722e-05	7.73329e-05	6.90227e-05	4.76297e-05	5.49729e-05	3.7593e-05	5.85193e-05	4.48642e-05	4.06825e-05
ENSG00000204673	chr19	55072528;55074528	55064106;55073528	0.000113989	0.000120697	9.95208e-05	8.39443e-05	9.84313e-05	8.62037e-05	0.000100389	0.000122095	7.32696e-05	0.000137991	2.66789e-05	8.49043e-05	4.7695e-05	4.55779e-05
ENSG00000105221	chr19	45482105;45484105	45428063;45483105	0.000134803	0.000131469	0.000145584	9.7935e-05	0.000154171	0.000138217	0.000173879	0.000129509	9.97998e-05	0.000107244	6.87184e-05	0.000127716	9.61192e-05	8.96928e-05
ENSG00000117020	chr1	242079053;242081053	241718157;242080053	9.0411e-05	0.000163296	8.53639e-05	0.00013058	8.42481e-05	9.3842e-05	0.000126807	0.000283616	0.000340218	0.000248589	0.000399375	0.000270352	0.000322027	0.000349543
ENSG00000166971	chr16	52093671;52095671	52082692;52094671	0.000123583	0.000106742	0.000107128	0.000111926	0.000108501	0.000102208	9.07822e-05	2.26893e-05	1.84287e-05	2.04052e-05	1.37437e-05	1.84798e-05	1.67276e-05	1.64868e-05
ENSG00000148218	chr9	115202434;115204434	115188415;115203434	4.21159e-05	3.54992e-05	5.26129e-05	1.86543e-05	4.32587e-05	4.03739e-05	2.44968e-05	2.11729e-05	1.82951e-05	2.45049e-05	1.33395e-05	2.05673e-05	2.10596e-05	1.46299e-05
ENSG00000023330	chr3	52206155;52208155	52207155;52223383	0.000146349	0.000113108	0.000131427	0.000121253	0.000123536	0.000101117	9.46248e-05	5.29604e-05	4.26887e-05	5.99111e-05	2.78916e-05	4.07582e-05	3.22971e-05	2.79657e-05
ENSG00000158578	chrX	55073136;55075136	55052212;55074136	1.46349e-06	6.12055e-06	2.32427e-06	2.33179e-05	5.95694e-06	1.2003e-05	1.48902e-05	1.4602e-05	1.52682e-05	1.56533e-05	1.49564e-05	1.85482e-05	2.60778e-05	2.49272e-05
ENSG00000170017	chr3	106567402;106569402	106568402;106778433	0.000115778	0.000146159	0.000122341	7.92807e-05	0.000137577	0.000122577	0.000143138	0.00025211	0.000250746	0.000251105	0.00026113	0.000228841	0.000212097	0.000268234
ENSG00000059573	chr10	97405557;97407557	97355676;97406557	5.00838e-05	4.23542e-05	4.81757e-05	2.33179e-05	4.94993e-05	7.2382e-05	4.27493e-05	5.62178e-05	5.46629e-05	5.80476e-05	5.41663e-05	5.73557e-05	6.41652e-05	5.58188e-05
ENSG00000165092	chr9	74756792;74758792	74705407;74757792	3.4148e-06	1.34652e-05	1.26778e-06	2.79814e-05	7.51709e-06	1.09119e-05	2.06541e-05	1.99935e-05	3.86824e-05	2.04052e-05	6.30593e-05	3.41534e-05	4.29341e-05	5.00231e-05
ENSG00000128918	chr15	56144908;56146908	56032919;56145908	2.76436e-06	6.85501e-06	6.33891e-07	9.32714e-06	6.09877e-06	1.67315e-05	1.72918e-05	4.39184e-05	7.39818e-05	4.0624e-05	0.000108333	6.99151e-05	9.36315e-05	9.68952e-05
ENSG00000184254	chr15	99236579;99238579	99237579;99274349	3.74002e-06	7.34466e-06	4.64853e-06	1.86543e-05	8.79358e-06	1.45491e-05	2.35361e-05	2.14537e-05	3.16047e-05	2.81387e-05	3.27423e-05	3.23054e-05	3.72296e-05	4.53528e-05
ENSG00000137124	chr9	38381701;38383701	38382701;38388655	3.93515e-05	3.74578e-05	4.85983e-05	3.73086e-05	3.43233e-05	4.87396e-05	3.98673e-05	1.38158e-05	9.48142e-06	1.91939e-05	9.70143e-06	1.07799e-05	9.86497e-06	1.0466e-05
ENSG00000144908	chr3	127381719;127383719	127305097;127382719	1.78871e-06	6.85501e-06	1.47908e-06	3.2645e-05	5.10595e-06	1.41854e-05	8.64592e-06	3.37531e-05	4.41131e-05	2.97226e-05	7.03353e-05	5.19829e-05	6.36505e-05	5.99828e-05
ENSG00000136010	chr12	104001366;104003366	103942331;104002366	3.56115e-05	1.27307e-05	2.76799e-05	2.79814e-05	2.52461e-05	1.89139e-05	4.46706e-05	5.57685e-05	4.74962e-05	4.6494e-05	6.62931e-05	5.98539e-05	6.59666e-05	6.0039e-05
ENSG00000111275	chr12	110687728;110689728	110688728;110732165	4.27663e-05	4.45576e-05	6.90941e-05	4.66357e-05	6.14132e-05	3.38268e-05	5.76395e-05	4.91414e-05	3.97508e-05	8.6559e-05	3.3955e-05	6.79645e-05	4.44782e-05	3.75314e-05
ENSG00000108602	chr17	19591338;19593338	19581888;19592338	3.25219e-06	5.6309e-06	1.90167e-06	2.79814e-05	7.37526e-06	2.10963e-05	1.48902e-05	7.69414e-06	5.56422e-06	7.17443e-06	1.13183e-05	1.43047e-05	1.30818e-05	7.70885e-06
ENSG00000072210	chr17	19491640;19493640	19492640;19521501	0.000144885	8.76463e-05	0.000159529	4.66357e-05	0.000138428	0.000109482	8.54985e-05	3.72352e-05	2.79101e-05	4.12762e-05	2.74874e-05	3.75071e-05	3.5857e-05	2.83033e-05
ENSG00000006534	chr11	67533365;67535365	67534365;67552183	6.34178e-06	2.69304e-05	5.07112e-06	2.79814e-05	1.23394e-05	1.60041e-05	2.35361e-05	1.42651e-05	1.33986e-05	1.54669e-05	1.21268e-05	1.68029e-05	2.27323e-05	1.7162e-05
ENSG00000132746	chr11	67197678;67199678	67186209;67198678	3.25219e-06	9.05841e-06	2.95816e-06	4.66357e-06	4.96412e-06	2.40061e-05	9.60658e-06	6.06546e-06	6.23192e-06	6.14951e-06	4.44649e-06	7.39191e-06	1.18809e-05	8.159e-06
ENSG00000159423	chr1	19100659;19102659	19070512;19101659	8.29309e-05	5.31264e-05	8.26171e-05	5.12993e-05	8.14115e-05	5.74691e-05	3.74657e-05	3.26299e-05	2.37703e-05	3.58721e-05	2.82958e-05	3.48378e-05	3.76156e-05	2.90911e-05
ENSG00000112294	chr6	24602175;24604175	24603175;24645414	7.64265e-05	0.000115066	5.9797e-05	9.32714e-05	5.64491e-05	8.00203e-05	5.86001e-05	6.72816e-05	6.13399e-05	6.3079e-05	4.40606e-05	5.16407e-05	5.28419e-05	4.27644e-05
ENSG00000119711	chr14	73619949;73621949	73596643;73620949	7.67518e-05	8.78911e-05	6.84602e-05	4.66357e-05	7.23342e-05	7.82017e-05	6.29231e-05	2.44865e-05	2.55954e-05	2.68342e-05	2.66789e-05	2.42975e-05	2.34615e-05	2.38581e-05
ENSG00000118514	chr6	135311937;135313937	135280221;135312937	4.71568e-06	1.34652e-05	2.95816e-06	2.33179e-05	7.37526e-06	2.25512e-05	3.02607e-05	1.8084e-05	2.53728e-05	1.66782e-05	2.46578e-05	2.46055e-05	3.25115e-05	3.0329e-05
ENSG00000143149	chr1	163933524;163935524	163898072;163934524	0.000110575	7.565e-05	0.000106282	7.46171e-05	9.10561e-05	7.78379e-05	6.29231e-05	6.12723e-05	4.65168e-05	6.91354e-05	3.96142e-05	4.77394e-05	4.09182e-05	4.11326e-05
ENSG00000149925	chr16	29970944;29972944	29971944;29989242	1.75618e-05	1.05273e-05	2.9159e-05	2.33179e-05	2.32604e-05	3.09169e-05	4.03476e-05	0.000154725	0.000113376	0.000184858	5.29536e-05	0.000122822	7.16283e-05	6.57222e-05
ENSG00000136872	chr9	103236926;103238926	103222680;103237926	1.78871e-06	1.05273e-05	2.32427e-06	3.73086e-05	4.96412e-06	1.23668e-05	1.10476e-05	8.76122e-06	1.33986e-05	1.11809e-05	1.69775e-05	1.17381e-05	1.54408e-05	1.46299e-05
ENSG00000109107	chr17	23927079;23929079	23924259;23928079	9.67528e-05	0.00010307	8.95899e-05	9.32714e-05	8.42481e-05	9.31145e-05	0.000109515	2.31386e-05	2.37703e-05	2.63683e-05	8.08452e-06	1.76585e-05	1.20524e-05	1.09162e-05
ENSG00000033011	chr16	5060820;5062820	5061820;5075588	0.000172691	5.65539e-05	0.000146217	7.92807e-05	0.000126656	8.72949e-05	7.5892e-05	5.58247e-05	1.55353e-05	5.76749e-05	1.2531e-05	3.19289e-05	1.69849e-05	1.50801e-05
ENSG00000139133	chr12	34065482;34067482	34066482;34072501	4.60185e-05	2.37477e-05	4.37384e-05	1.86543e-05	5.17686e-05	4.32837e-05	3.55443e-05	1.70731e-05	7.65636e-06	2.07779e-05	3.63803e-06	1.50234e-05	8.06354e-06	6.80855e-06
ENSG00000175548	chr12	36995823;36997823	36996823;37009794	4.22785e-05	3.40303e-05	4.24707e-05	9.32714e-06	5.0634e-05	4.32837e-05	4.0828e-05	1.62307e-05	1.15736e-05	1.94734e-05	5.65917e-06	1.75216e-05	1.14091e-05	1.31107e-05
ENSG00000136112	chr13	51483524;51485524	51484524;51501779	5.62629e-05	4.33335e-05	5.95857e-05	4.19721e-05	5.40379e-05	4.40112e-05	5.42772e-05	3.04958e-05	2.50167e-05	3.35428e-05	1.94029e-05	2.67957e-05	2.19174e-05	2.3014e-05
ENSG00000182858	chr22	48697110;48699110	48682861;48698110	0.000111225	0.000112863	0.000107973	6.99536e-05	0.000107792	8.87498e-05	8.35772e-05	3.81899e-05	2.94236e-05	3.33564e-05	1.73817e-05	3.30925e-05	2.44051e-05	2.06507e-05
ENSG00000101901	chrX	110810068;110812068	110811068;110890528	0.000153991	8.86255e-05	0.000103113	9.7935e-05	9.72967e-05	8.9841e-05	9.36641e-05	0.000103618	5.84465e-05	8.91679e-05	5.49748e-05	7.56644e-05	7.45449e-05	8.53601e-05
ENSG00000172339	chr1	95310095;95312095	95220866;95311095	6.76456e-05	6.14503e-05	7.18409e-05	0.000107262	6.1555e-05	7.42007e-05	6.14821e-05	6.07107e-05	6.43223e-05	6.27995e-05	0.000101865	6.67325e-05	7.82335e-05	8.49662e-05
ENSG00000119523	chr9	101023067;101025067	101018528;101024067	0.000171716	7.78534e-05	0.000181504	7.92807e-05	0.000170624	0.000132397	0.000156587	4.16719e-05	1.73604e-05	5.3948e-05	1.2531e-05	3.18947e-05	1.60413e-05	1.73871e-05
ENSG00000214160	chr3	185448440;185450440	185442810;185449440	0.000118055	4.33335e-05	0.000126567	6.529e-05	0.000110203	8.65674e-05	7.10887e-05	3.35847e-05	1.18407e-05	4.26739e-05	9.2972e-06	2.55637e-05	1.23527e-05	1.08599e-05
ENSG00000120697	chr13	36470477;36472477	36421966;36471477	0.000130413	9.71943e-05	0.000150866	0.000116589	0.000116586	0.000102571	0.000108074	7.28978e-05	5.96929e-05	8.04095e-05	6.38677e-05	6.28312e-05	5.13836e-05	5.46935e-05
ENSG00000088035	chr1	63604885;63606885	63605885;63675464	0.000101306	7.8343e-05	0.000121284	9.32714e-05	9.14816e-05	8.07478e-05	7.63723e-05	6.43612e-05	5.96929e-05	7.73347e-05	7.23565e-05	5.97855e-05	5.73026e-05	6.17271e-05
ENSG00000159063	chr11	77527347;77529347	77489635;77528347	0.000131551	5.48401e-05	0.000141991	0.000135244	0.00011304	8.36576e-05	7.20493e-05	5.70041e-05	3.48988e-05	6.75514e-05	4.32522e-05	4.5515e-05	3.76156e-05	3.80941e-05
ENSG00000171094	chr2	29996029;29998029	29269143;29997029	2.92697e-06	5.87573e-06	2.95816e-06	1.39907e-05	5.10595e-06	1.92776e-05	1.96935e-05	0.000330006	0.000512487	0.000340832	0.000678291	0.000537864	0.000709806	0.00064096
ENSG00000100601	chr14	77243109;77245109	77208501;77244109	0.000128624	9.05841e-05	0.000130793	8.86078e-05	0.000122826	0.00010439	8.69395e-05	4.45362e-05	4.23326e-05	4.491e-05	3.47634e-05	4.10662e-05	3.99317e-05	4.00073e-05
ENSG00000189046	chr12	108014660;108016660	108010378;108015660	8.06544e-05	3.25613e-05	7.79685e-05	6.529e-05	8.65174e-05	7.2382e-05	4.75526e-05	2.20154e-05	1.20632e-05	2.45049e-05	6.46762e-06	1.96091e-05	1.1838e-05	9.622e-06
ENSG00000166199	chr11	43857970;43859970	43858970;43898389	5.38238e-05	3.59888e-05	7.05732e-05	6.06264e-05	5.24778e-05	5.27407e-05	4.41903e-05	4.43115e-05	4.12642e-05	4.90097e-05	4.24437e-05	4.43172e-05	4.31914e-05	4.70972e-05
ENSG00000160993	chr7	101891293;101893293	101883701;101892293	8.76466e-05	5.48401e-05	8.43074e-05	5.59628e-05	7.30434e-05	7.78379e-05	6.00411e-05	2.25208e-05	1.54018e-05	1.95666e-05	1.29352e-05	1.56736e-05	1.42828e-05	1.38984e-05
ENSG00000091542	chr17	18026591;18028591	18027591;18053990	0.000184725	0.000166724	0.000168404	0.00013058	0.00016495	0.000146219	0.000128728	6.2901e-05	7.03762e-05	6.35449e-05	4.00184e-05	5.64318e-05	5.08261e-05	4.3721e-05
ENSG00000221889	chr19	41195981;41197981	41191861;41196981	7.59387e-05	5.26367e-05	7.69121e-05	7.92807e-05	6.53845e-05	6.98359e-05	5.76395e-05	2.40933e-05	1.70933e-05	2.70206e-05	1.09141e-05	1.6974e-05	1.2996e-05	1.00722e-05
ENSG00000137760	chr11	106940637;106942637	106880549;106941637	5.91899e-05	4.57817e-05	7.20522e-05	5.12993e-05	5.19105e-05	5.74691e-05	3.74657e-05	5.08263e-05	5.24817e-05	5.64637e-05	6.2655e-05	5.15723e-05	5.28848e-05	6.09956e-05
ENSG00000151360	chr2	3682659;3684659	3683659;3728136	3.57741e-06	6.61019e-06	4.43723e-06	4.66357e-06	8.79358e-06	2.40061e-05	1.20082e-05	1.92634e-05	2.58625e-05	1.8728e-05	2.66789e-05	2.66588e-05	3.76585e-05	3.16232e-05
ENSG00000116127	chr2	73465393;73467393	73466393;73690554	0.000111713	6.38985e-05	0.000109874	5.59628e-05	9.04887e-05	8.51125e-05	8.21362e-05	0.000142426	0.000154641	0.000151222	0.000194837	0.000151705	0.000173967	0.000193115
ENSG00000108839	chr17	6839107;6841107	6840107;6854779	1.51227e-05	3.74578e-05	8.45187e-06	3.2645e-05	2.66644e-05	5.16495e-05	4.75526e-05	2.1903e-05	2.25239e-05	1.77031e-05	1.01057e-05	2.08069e-05	2.33757e-05	1.89064e-05
ENSG00000188101	chr17	6696618;6698618	6697618;6744391	4.22785e-06	1.41997e-05	2.64121e-05	3.73086e-05	3.0352e-05	2.03688e-05	2.68984e-05	1.98251e-05	2.83998e-05	3.60585e-05	3.92099e-05	4.43172e-05	3.49563e-05	4.15265e-05
ENSG00000161905	chr17	4490709;4492709	4480969;4491709	3.25219e-06	5.6309e-06	2.53556e-06	2.33179e-05	5.24778e-06	8.36576e-06	1.34492e-05	6.85172e-06	5.03005e-06	7.6403e-06	8.48875e-06	6.02304e-06	6.90548e-06	7.2587e-06
ENSG00000179593	chr17	7882082;7884082	7883082;7893153	2.43914e-06	9.05841e-06	2.11297e-06	2.33179e-05	4.25496e-06	1.23668e-05	1.20082e-05	5.44768e-06	7.96796e-06	5.96316e-06	9.70143e-06	7.08391e-06	1.00794e-05	7.93393e-06
ENSG00000012779	chr10	45188634;45190634	45189634;45261567	8.47196e-05	9.84184e-05	0.000123609	4.19721e-05	6.52427e-05	6.00152e-05	5.90804e-05	0.000204821	0.000128333	0.000234054	7.23565e-05	0.000111563	9.44035e-05	0.000105392
ENSG00000132965	chr13	30206668;30208668	30207668;30236556	1.80497e-05	1.81168e-05	1.96506e-05	6.06264e-05	1.47505e-05	2.76434e-05	2.54574e-05	2.4318e-05	2.46161e-05	2.69274e-05	3.35508e-05	2.61797e-05	3.62859e-05	3.14544e-05
ENSG00000179148	chr17	7961532;7963532	7939942;7962532	8.13048e-06	1.98306e-05	9.08576e-06	5.12993e-05	1.4325e-05	2.36424e-05	2.49771e-05	1.10638e-05	1.3087e-05	1.34171e-05	2.34451e-05	1.59816e-05	1.97728e-05	1.64305e-05
ENSG00000163295	chr2	233028076;233030076	233029076;233032984	2.11393e-06	6.12055e-06	1.47908e-06	9.32714e-06	5.67327e-06	1.81864e-05	1.29689e-05	1.74101e-06	1.51347e-06	1.49079e-06	1.6169e-06	2.15597e-06	3.64575e-06	3.48868e-06
ENSG00000073331	chr4	113436947;113438947	113437947;113583211	2.76436e-05	3.03579e-05	2.53556e-05	8.39443e-05	1.56015e-05	3.09169e-05	2.88197e-05	0.000151356	0.000156644	0.000119729	0.000192816	0.000143389	0.000175425	0.000170439
ENSG00000198796	chr18	54446169;54448169	54299458;54447169	4.87829e-06	1.07722e-05	2.95816e-06	9.32714e-05	8.08442e-06	1.89139e-05	1.39295e-05	0.000256266	0.000262097	0.000297506	0.000212623	0.000199102	0.000212697	0.000186701
ENSG00000136383	chr15	83159914;83161914	83160914;83217714	7.15483e-06	1.15066e-05	1.69037e-06	1.39907e-05	5.81511e-06	1.41854e-05	1.24886e-05	2.78e-05	3.78812e-05	2.6182e-05	6.87184e-05	4.13399e-05	4.9282e-05	5.19926e-05
ENSG00000162551	chr1	21707444;21709444	21708444;21777492	4.71568e-06	5.6309e-06	1.69037e-06	4.66357e-05	7.23342e-06	2.43698e-05	1.92132e-05	2.93164e-05	3.5522e-05	2.86045e-05	6.2655e-05	4.24008e-05	6.00477e-05	5.06984e-05
ENSG00000163283	chr2	232950591;232952591	232951591;232955841	2.43914e-06	2.44822e-06	1.47908e-06	9.32714e-06	6.2406e-06	1.30942e-05	1.10476e-05	1.4602e-06	1.33541e-06	1.11809e-06	1.6169e-06	1.71109e-06	1.71565e-06	1.85688e-06
ENSG00000003393	chr2	202352983;202354983	202273521;202353983	7.72396e-05	4.72506e-05	5.95857e-05	6.06264e-05	5.64491e-05	4.87396e-05	6.19624e-05	6.59338e-05	7.04652e-05	5.94452e-05	8.89297e-05	6.62876e-05	6.69103e-05	7.50066e-05
ENSG00000178038	chr3	46709195;46711195	46685682;46710195	4.06524e-06	1.32204e-05	7.18409e-06	2.33179e-05	1.04956e-05	1.89139e-05	1.39295e-05	1.25802e-05	1.38883e-05	1.2299e-05	1.77859e-05	1.87878e-05	2.37188e-05	1.9244e-05
ENSG00000155749	chr2	201929346;201931346	201861238;201930346	3.74002e-06	5.6309e-06	1.69037e-06	9.32714e-06	7.80075e-06	1.3458e-05	1.44099e-05	2.94849e-05	3.53884e-05	2.69274e-05	4.36564e-05	3.38454e-05	4.58936e-05	4.47901e-05
ENSG00000155755	chr2	202215485;202217485	202193151;202216485	6.7483e-05	5.65539e-05	6.42342e-05	7.46171e-05	6.4959e-05	8.40213e-05	7.25297e-05	3.52695e-05	2.74205e-05	3.95991e-05	3.35508e-05	3.11418e-05	2.88229e-05	2.80782e-05
ENSG00000138380	chr2	203484222;203486222	203485222;203559305	9.17119e-05	5.7778e-05	9.21254e-05	2.79814e-05	6.59518e-05	6.438e-05	6.38837e-05	4.86921e-05	4.92322e-05	4.78916e-05	7.1548e-05	4.61652e-05	4.92391e-05	5.92513e-05
ENSG00000180318	chr12	84197164;84199164	84198164;84219686	3.90263e-06	1.22411e-05	1.69037e-06	2.79814e-05	9.3609e-06	1.45491e-05	2.20951e-05	8.53657e-06	1.785e-05	9.13109e-06	2.5062e-05	1.759e-05	1.87434e-05	1.74434e-05
ENSG00000156150	chr1	110413845;110415845	110404519;110414845	1.95132e-06	4.4068e-06	2.32427e-06	3.2645e-05	5.53144e-06	2.07325e-05	1.20082e-05	1.12885e-05	1.17516e-05	8.66521e-06	1.53606e-05	1.20119e-05	1.39396e-05	1.08036e-05
ENSG00000052850	chr11	44287195;44289195	44238569;44288195	3.57741e-06	4.65162e-06	2.32427e-06	1.39907e-05	6.52427e-06	1.38217e-05	1.20082e-05	2.28016e-05	2.7465e-05	1.99393e-05	3.55719e-05	3.3332e-05	4.43066e-05	3.60122e-05
ENSG00000177710	chr8	11224904;11226904	11225904;11227105	2.76436e-06	9.54806e-06	2.11297e-06	4.66357e-06	4.82228e-06	1.30942e-05	1.20082e-05	7.30101e-07	1.37993e-06	3.72697e-07	1.21268e-06	9.23989e-07	9.86497e-07	1.23792e-06
ENSG00000082196	chr5	34159396;34161396	34023068;34160396	1.6261e-06	6.36537e-06	1.69037e-06	4.66357e-06	1.56015e-06	6.54712e-06	1.05672e-05	0.000135743	0.000110528	0.000184765	0.000106311	0.000128777	0.000101137	0.000114901
ENSG00000178522	chr4	71491581;71493581	71492581;71507591	1.30088e-06	9.54806e-06	6.33891e-07	3.2645e-05	6.80793e-06	1.63678e-05	1.24886e-05	6.7394e-06	9.74851e-06	7.45395e-06	1.73817e-05	9.54788e-06	1.21382e-05	1.28293e-05
ENSG00000106927	chr9	115879536;115881536	115862230;115880536	2.76436e-06	6.85501e-06	2.32427e-06	9.32714e-06	5.67327e-06	2.58247e-05	1.77722e-05	6.40243e-06	1.01046e-05	5.03142e-06	1.37437e-05	1.10879e-05	1.50977e-05	1.36734e-05
ENSG00000110497	chr11	46571145;46573145	46374539;46572145	7.3337e-05	5.50849e-05	6.40229e-05	6.99536e-05	6.80793e-05	6.00152e-05	6.77264e-05	0.000203923	0.000215135	0.000175913	0.000203326	0.000197528	0.000203304	0.000224176
ENSG00000123505	chr6	111301679;111303679	111302679;111323609	0.000272371	0.000252901	0.000277433	0.00026116	0.000292032	0.000208053	0.000236322	0.000104573	8.33297e-05	0.000120009	4.72945e-05	8.33301e-05	4.82955e-05	5.37369e-05
ENSG00000139344	chr12	94860201;94862201	94861201;94886500	5.36612e-05	4.4068e-05	7.5433e-05	9.32714e-05	0.000100842	5.52868e-05	4.70722e-05	1.02776e-05	1.30425e-05	1.57465e-05	2.42536e-05	2.06015e-05	2.27323e-05	1.75559e-05
ENSG00000162066	chr16	2509427;2511427	2510427;2519732	7.52883e-05	0.000158155	4.52175e-05	0.000111926	0.00010836	0.000149492	0.000141697	2.85301e-05	3.36524e-05	2.21755e-05	1.33395e-05	2.99441e-05	2.38475e-05	1.80061e-05
ENSG00000125363	chrX	11220453;11222453	11221453;11228794	2.43914e-06	7.09984e-06	2.11297e-06	2.79814e-05	9.7864e-06	1.41854e-05	1.44099e-05	2.52727e-06	4.40686e-06	4.09967e-06	3.63803e-06	7.5288e-06	6.00477e-06	6.07705e-06
ENSG00000159461	chr16	55015945;55017945	54952864;55016945	4.63438e-05	7.61396e-05	3.90899e-05	7.92807e-05	4.25496e-05	5.4923e-05	6.62854e-05	8.36808e-05	7.64746e-05	6.0936e-05	6.83142e-05	6.54663e-05	6.4251e-05	6.64537e-05
ENSG00000135409	chr12	52102907;52104907	52103907;52111579	2.27654e-06	4.16197e-06	2.32427e-06	5.12993e-05	6.6661e-06	1.78227e-05	7.20493e-06	3.31354e-06	3.02693e-06	3.82015e-06	1.09141e-05	8.72656e-06	9.82208e-06	6.02078e-06
ENSG00000160593	chr11	117600019;117602019	117569651;117601019	8.94353e-06	2.27684e-05	1.64812e-05	5.59628e-05	1.61688e-05	3.96464e-05	3.02607e-05	2.54974e-05	3.59226e-05	6.13087e-05	4.44649e-05	3.47009e-05	3.72724e-05	3.80941e-05
ENSG00000181754	chr1	109852883;109854883	109850969;109853883	6.99222e-06	1.66479e-05	1.3523e-05	4.66357e-06	1.20557e-05	2.47336e-05	2.20951e-05	2.41495e-06	3.5611e-06	5.68364e-06	2.42536e-06	3.28529e-06	4.50357e-06	3.03853e-06
ENSG00000139211	chr12	45758915;45760915	45755756;45759915	6.01656e-06	8.56877e-06	4.64853e-06	3.2645e-05	1.4325e-05	2.90983e-05	1.44099e-05	3.14505e-06	3.65013e-06	2.32936e-06	3.63803e-06	4.8595e-06	6.43368e-06	3.88256e-06
ENSG00000176020	chr3	49735353;49737353	49729280;49736353	0.000142283	0.000119718	0.000133117	7.92807e-05	0.000150909	0.000162223	0.000169556	0.000100922	5.90252e-05	0.00011125	2.18282e-05	9.30833e-05	5.41716e-05	5.55938e-05
ENSG00000101935	chrX	109569117;109571117	109324070;109570117	3.4148e-06	3.91715e-06	1.26778e-06	2.33179e-05	5.95694e-06	1.85502e-05	2.01738e-05	0.00017017	0.000126419	0.000165198	0.00015401	0.000188973	0.00023899	0.000240944
ENSG00000144233	chr2	128358966;128360966	128335673;128359966	2.56923e-05	3.74578e-05	2.47217e-05	1.86543e-05	3.16285e-05	2.72797e-05	1.96935e-05	2.80808e-05	3.37414e-05	2.16165e-05	2.78916e-05	2.98072e-05	3.17395e-05	3.20733e-05
ENSG00000166126	chr14	102457746;102459746	102458746;102467282	8.78092e-06	6.61019e-06	1.03535e-05	2.79814e-05	1.71617e-05	3.01895e-05	1.48902e-05	8.36808e-06	9.74851e-06	1.31376e-05	9.70143e-06	1.36545e-05	1.20095e-05	1.00722e-05
ENSG00000139160	chr12	31716299;31718299	31703387;31717299	2.76436e-06	1.02825e-05	2.32427e-06	3.73086e-05	7.37526e-06	1.23668e-05	2.11345e-05	2.53289e-05	1.72713e-05	2.97226e-05	1.37437e-05	2.5153e-05	1.80143e-05	1.81749e-05
ENSG00000126016	chrX	111969699;111971699	111904386;111970699	2.01636e-05	3.20717e-05	2.19749e-05	3.2645e-05	9.3609e-06	2.87346e-05	3.02607e-05	3.35285e-05	3.0848e-05	3.49404e-05	3.67846e-05	4.50701e-05	6.49373e-05	6.54971e-05
ENSG00000133805	chr11	10427799;10429799	10428799;10485702	3.43106e-05	2.64408e-05	1.03535e-05	5.12993e-05	1.84381e-05	4.54661e-05	5.52378e-05	0.000134451	8.29736e-05	8.9261e-05	6.62931e-05	8.24403e-05	9.39746e-05	8.86799e-05
ENSG00000078053	chr7	38636545;38638545	38389831;38637545	2.27654e-06	6.85501e-06	1.26778e-06	3.73086e-05	3.97129e-06	1.49129e-05	1.20082e-05	0.000100922	0.000176853	9.76467e-05	0.000230005	0.000162211	0.000220632	0.000227214
ENSG00000145020	chr3	49434016;49436016	49429215;49435016	1.93506e-05	6.34089e-05	2.00732e-05	7.92807e-05	2.69481e-05	7.20183e-05	5.66788e-05	1.85333e-05	2.19008e-05	2.00325e-05	1.01057e-05	1.64949e-05	2.05878e-05	1.31669e-05
ENSG00000187689	chr4	71417886;71419886	71418886;71433048	1.78871e-06	4.65162e-06	1.69037e-06	0	6.38243e-06	1.52766e-05	1.44099e-05	5.22303e-06	1.13065e-05	4.28602e-06	1.45521e-05	9.17144e-06	9.95076e-06	1.47425e-05
ENSG00000197839	chr1	103897844;103899844	103898844;103923670	5.69134e-06	9.05841e-06	3.16945e-06	2.79814e-05	7.23342e-06	7.6383e-06	1.63312e-05	1.57253e-05	2.04318e-05	1.53738e-05	2.22324e-05	1.71793e-05	1.91724e-05	2.33516e-05
ENSG00000141552	chr17	77441894;77443894	77442894;77451655	9.87041e-05	7.76086e-05	0.000126567	0.000158561	0.000102119	0.000103663	8.35772e-05	3.18436e-05	1.63365e-05	4.64008e-05	1.29352e-05	2.41264e-05	1.3811e-05	1.51364e-05
ENSG00000129055	chr3	135686519;135688519	135679239;135687519	0.000202286	0.000109435	0.000230314	0.000121253	0.000196437	0.000173135	0.000125846	5.20618e-05	2.06544e-05	6.64333e-05	1.2531e-05	3.43587e-05	2.18745e-05	1.85125e-05
ENSG00000176248	chr9	139201878;139203878	139189056;139202878	0.000166024	0.000122656	0.000169037	0.000177216	0.000144385	0.000147674	9.84674e-05	5.0714e-05	3.68129e-05	5.44138e-05	2.34451e-05	4.79447e-05	3.8645e-05	2.70654e-05
ENSG00000053900	chr4	24986945;24988945	24987945;25029217	0.00010033	0.000112618	0.000117058	9.32714e-05	0.000109211	0.000105845	9.65461e-05	6.08231e-05	5.5019e-05	6.77378e-05	5.09325e-05	5.26331e-05	4.81239e-05	4.85039e-05
ENSG00000089053	chr12	120273585;120275585	120230543;120274585	0.000206677	8.81359e-05	0.00016946	0.000102599	0.000210762	0.000109482	9.89477e-05	7.2954e-05	4.57601e-05	7.49122e-05	4.6486e-05	7.87444e-05	5.3228e-05	4.49027e-05
ENSG00000196510	chr12	109324868;109326868	109295666;109325868	0.000102281	4.72506e-05	0.000108395	2.33179e-05	0.00011148	9.05684e-05	5.42772e-05	5.18372e-05	2.92455e-05	5.75818e-05	2.95085e-05	5.431e-05	3.62859e-05	3.30862e-05
ENSG00000181784	chr14	20221211;20223211	20222211;20238597	4.86203e-05	5.50849e-05	6.23326e-05	9.32714e-05	4.42515e-05	4.98308e-05	7.10887e-05	1.73539e-05	1.65146e-05	2.59025e-05	2.26367e-05	1.82744e-05	1.70707e-05	1.85125e-05
ENSG00000214274	chr14	20221612;20223612	20222612;20232178	3.87011e-05	5.0923e-05	5.07112e-05	7.92807e-05	3.82946e-05	4.00102e-05	6.14821e-05	7.4695e-06	8.59115e-06	1.07151e-05	1.17226e-05	8.795e-06	1.00794e-05	8.77796e-06
ENSG00000013523	chr14	76347983;76349983	76323340;76348983	8.65083e-05	6.24296e-05	6.33891e-05	7.46171e-05	6.72283e-05	7.16546e-05	6.7246e-05	4.29075e-05	3.21389e-05	3.90401e-05	3.35508e-05	3.3948e-05	3.24257e-05	2.93724e-05
ENSG00000174606	chr1	211254791;211256791	211232146;211255791	0.000129925	9.84184e-05	0.00013523	4.66357e-05	0.000120273	8.91135e-05	8.98215e-05	6.94719e-05	5.1725e-05	8.04095e-05	5.09325e-05	5.45496e-05	3.92454e-05	3.86005e-05
ENSG00000154188	chr8	108578459;108580459	108330898;108579459	1.95132e-06	8.56877e-06	2.95816e-06	1.86543e-05	8.36808e-06	1.38217e-05	1.48902e-05	9.41269e-05	0.000172446	8.85156e-05	0.000264768	0.000153382	0.000196956	0.000214666
ENSG00000116194	chr1	177105838;177107838	177085293;177106838	3.25219e-06	9.79288e-06	3.80334e-06	5.12993e-05	6.94976e-06	1.7459e-05	2.49771e-05	1.5276e-05	1.6292e-05	1.34171e-05	2.66789e-05	2.05331e-05	1.70707e-05	2.19449e-05
ENSG00000136859	chr9	128923865;128925865	128889448;128924865	7.64265e-06	8.03016e-05	5.28242e-06	1.39907e-05	1.03537e-05	3.16444e-05	1.92132e-05	2.5722e-05	5.62208e-05	2.4039e-05	3.55719e-05	3.34347e-05	4.47784e-05	3.74189e-05
ENSG00000132855	chr1	62834774;62836774	62835774;62843768	4.39046e-06	7.09984e-06	1.47908e-06	2.79814e-05	4.39679e-06	1.16393e-05	1.96935e-05	5.22303e-06	5.43068e-06	4.65872e-06	1.37437e-05	4.8595e-06	4.58936e-06	8.66543e-06
ENSG00000167772	chr19	8334010;8336010	8335010;8345257	3.90263e-06	3.40303e-05	3.59205e-06	3.2645e-05	1.21975e-05	2.00051e-05	2.83394e-05	5.84081e-06	1.09504e-05	4.84507e-06	6.06339e-06	8.52123e-06	8.96426e-06	8.83423e-06
ENSG00000187151	chr11	101291465;101293465	101266615;101292465	2.11393e-06	9.30323e-06	3.38075e-06	4.19721e-05	5.53144e-06	1.78227e-05	1.63312e-05	1.01091e-05	1.59804e-05	9.78331e-06	2.54662e-05	1.47496e-05	2.0502e-05	2.17198e-05
ENSG00000130812	chr19	10073472;10075472	10064014;10074472	0.000122933	0.00012339	0.000102268	0.000107262	0.000105948	0.000100025	0.000100389	8.896e-05	7.64746e-05	0.000112368	2.06155e-05	7.17631e-05	4.22478e-05	4.25394e-05
ENSG00000029534	chr8	41872155;41874155	41629900;41873155	3.74002e-06	7.58948e-06	3.38075e-06	1.86543e-05	5.38961e-06	1.45491e-05	1.05672e-05	0.000145796	0.000468596	0.000351733	0.000215453	0.00027593	0.000250056	0.000307398
ENSG00000145362	chr4	114189280;114191280	114190280;114529333	5.20351e-06	1.1017e-05	2.53556e-06	3.73086e-05	5.95694e-06	2.146e-05	1.10476e-05	0.000183929	0.00028284	0.000148799	0.000391695	0.000243933	0.000305814	0.000324278
ENSG00000151150	chr10	61818494;61820494	61458164;61819494	4.22785e-06	1.02825e-05	1.26778e-06	3.73086e-05	4.68045e-06	1.67315e-05	1.24886e-05	0.000164217	0.000268596	0.000172932	0.000382802	0.000236438	0.000292518	0.000316063
ENSG00000151687	chr2	190248674;190250674	190249674;190319615	5.69134e-06	9.79288e-06	2.53556e-06	1.86543e-05	8.08442e-06	1.41854e-05	1.96935e-05	3.87515e-05	4.74516e-05	3.40086e-05	7.1548e-05	4.40777e-05	5.3228e-05	5.8576e-05
ENSG00000166839	chr15	62990153;62992153	62991153;63038092	1.91879e-05	3.20717e-05	2.59895e-05	2.79814e-05	1.99983e-05	3.41905e-05	3.5064e-05	5.36344e-05	4.72736e-05	4.83575e-05	3.67846e-05	5.20514e-05	5.03971e-05	5.40745e-05
ENSG00000185722	chr17	4113023;4115023	4013413;4114023	9.21997e-05	9.00945e-05	9.19141e-05	1.39907e-05	8.29716e-05	8.54762e-05	6.8687e-05	0.000131924	0.000105542	0.000126438	9.09509e-05	0.000116662	0.000115334	0.000111638
ENSG00000131503	chr5	139760612;139762612	139761612;139909347	0.000188139	0.000160358	0.000185096	0.000149234	0.000172468	0.000136398	0.000129689	0.000201339	0.000188338	0.000170416	0.000166137	0.000174052	0.000145358	0.000170214
ENSG00000001629	chr7	91712483;91714483	91713483;91868634	0.000154967	0.000142486	0.000148119	0.000111926	0.00014481	0.000127305	0.000129689	0.0001431	0.000160517	0.000137153	0.000177859	0.000131549	0.000150419	0.000163349
ENSG00000160117	chr19	17252453;17254453	17253453;17259455	5.80517e-05	4.74955e-05	4.94435e-05	2.79814e-05	3.61671e-05	3.38268e-05	4.17886e-05	2.47111e-05	1.12175e-05	2.39458e-05	4.04226e-06	1.22172e-05	7.37728e-06	7.65258e-06
ENSG00000176915	chr12	131847524;131849524	131812327;131848524	0.000138218	0.000122166	0.000146851	7.92807e-05	0.000164099	0.000107664	0.000119602	0.00010345	7.278e-05	8.76771e-05	4.00184e-05	0.000101365	6.69103e-05	5.07546e-05
ENSG00000144504	chr2	241148200;241150200	241067511;241149200	0.000286356	0.000264897	0.00026877	0.000219188	0.000263098	0.000196777	0.000257937	0.00015276	0.000100334	0.000145818	6.50804e-05	0.000118305	0.0001074	0.000103929
ENSG00000164331	chr5	72896254;72898254	72883918;72897254	0.000123583	9.49909e-05	0.000115157	0.000102599	0.000118004	8.80223e-05	0.00010183	3.77968e-05	2.55509e-05	3.87605e-05	2.18282e-05	3.10734e-05	1.77998e-05	2.40831e-05
ENSG00000148677	chr10	92670012;92672012	92661836;92671012	2.60175e-06	6.61019e-06	2.32427e-06	2.79814e-05	6.52427e-06	1.49129e-05	1.87328e-05	5.84081e-06	7.96796e-06	5.86998e-06	1.2531e-05	7.90524e-06	9.60763e-06	9.95961e-06
ENSG00000088448	chr13	110364417;110366417	110328887;110365417	0.000204238	0.000259756	0.000225876	0.000163225	0.000204238	0.000199323	0.000188289	0.000115075	0.000126731	0.00012476	7.47818e-05	0.000102597	7.96489e-05	8.47411e-05
ENSG00000167522	chr16	88083470;88085470	87861535;88084470	0.00013643	0.000135631	0.000132061	0.000116589	0.000132755	0.000117848	0.000141217	0.000594078	0.000430626	0.000418446	0.000249812	0.000477155	0.000368478	0.000369406
ENSG00000101745	chr18	9125757;9127757	9126757;9275206	0.000199034	0.000281545	0.000158473	0.000191206	0.000197855	0.000229513	0.000165233	0.000253177	0.000234543	0.000195107	0.000211006	0.000190376	0.000179757	0.000195479
ENSG00000076513	chr12	108920617;108922617	108921617;108961614	0.00014895	0.000120208	0.000133328	0.000111926	0.000171333	0.000114211	8.88608e-05	0.000112267	7.781e-05	9.04723e-05	5.94212e-05	9.76348e-05	6.81541e-05	4.94605e-05
ENSG00000198720	chr17	24943611;24945611	24944611;24965904	1.12201e-05	1.54238e-05	8.24058e-06	3.2645e-05	1.46087e-05	2.58247e-05	3.0741e-05	1.56691e-05	1.27309e-05	1.45352e-05	2.02113e-05	1.7282e-05	2.04591e-05	1.50238e-05
ENSG00000118454	chr1	70591993;70593993	70500137;70592993	0.000177245	0.000147383	0.000176222	0.000116589	0.000172609	0.00012876	0.00013161	9.98554e-05	9.49033e-05	9.42924e-05	0.000109141	9.09273e-05	7.85767e-05	9.30689e-05
ENSG00000134461	chr10	5970807;5972807	5943696;5971807	0.000131226	0.000184106	0.000146217	0.000121253	0.00014325	0.000138217	0.000121523	4.72881e-05	5.18585e-05	4.73326e-05	2.95085e-05	3.71307e-05	3.52566e-05	3.08354e-05
ENSG00000132466	chr4	74342366;74344366	74159368;74343366	0.000253996	0.000242374	0.000248908	0.000172552	0.000244234	0.000228058	0.000237282	0.000247224	0.000266504	0.000220264	0.000248195	0.000209814	0.000202404	0.000238018
ENSG00000180071	chr9	38609657;38611657	38533249;38610657	2.26027e-05	5.31264e-05	7.35313e-05	9.32714e-06	2.66644e-05	2.07325e-05	7.10887e-05	1.8084e-05	2.52393e-05	3.50336e-05	1.29352e-05	2.08411e-05	2.35902e-05	3.29736e-05
ENSG00000165887	chr10	99321187;99323187	99322187;99333631	5.0409e-06	9.79288e-06	4.43723e-06	3.73086e-05	7.51709e-06	1.30942e-05	1.48902e-05	4.88606e-06	6.00935e-06	6.05633e-06	9.70143e-06	8.21323e-06	9.60763e-06	9.28438e-06
ENSG00000152766	chr10	90600712;90602712	90569640;90601712	5.0409e-06	1.12618e-05	5.91631e-06	1.86543e-05	5.67327e-06	1.78227e-05	1.82525e-05	2.56097e-05	3.02693e-05	3.40086e-05	4.36564e-05	2.73774e-05	3.18682e-05	3.42678e-05
ENSG00000163126	chr2	96872485;96874485	96867378;96873485	1.36592e-05	3.45199e-05	1.03535e-05	5.12993e-05	2.01401e-05	4.14651e-05	4.65919e-05	1.55006e-05	2.01647e-05	1.78895e-05	8.48875e-06	1.77611e-05	1.39396e-05	1.43486e-05
ENSG00000089847	chr19	4133322;4135322	4134322;4175811	0.000101794	4.6761e-05	0.000109452	5.12993e-05	9.47437e-05	6.32888e-05	5.71591e-05	2.4318e-05	2.35478e-05	2.41322e-05	2.54662e-05	2.8233e-05	3.8216e-05	2.86972e-05
ENSG00000107890	chr10	27428433;27430433	27324004;27429433	0.000112363	5.92469e-05	0.000118115	6.99536e-05	9.02051e-05	6.29251e-05	5.52378e-05	8.25014e-05	8.78256e-05	8.83293e-05	9.13551e-05	8.33985e-05	8.58253e-05	9.34065e-05
ENSG00000105186	chr19	37856942;37858942	37779746;37857942	4.94333e-05	4.87196e-05	4.37384e-05	1.86543e-05	4.35424e-05	6.18339e-05	3.84263e-05	7.04829e-05	7.25574e-05	6.21473e-05	4.97198e-05	6.90596e-05	8.09786e-05	6.85919e-05
ENSG00000206560	chr3	15875057;15877057	15683746;15876057	6.24421e-05	7.61396e-05	5.53598e-05	2.33179e-05	5.94275e-05	8.29301e-05	6.91674e-05	0.000275641	0.000234543	0.000202468	0.000240515	0.000205536	0.000193825	0.000240494
ENSG00000154065	chr18	19495849;19497849	19433977;19496849	3.74002e-06	8.56877e-06	4.64853e-06	1.86543e-05	9.7864e-06	1.85502e-05	1.63312e-05	3.1619e-05	6.92189e-05	7.11852e-05	5.21452e-05	6.11201e-05	5.49865e-05	6.0039e-05
ENSG00000133302	chr5	93978807;93980807	93979807;94059082	4.97586e-05	6.194e-05	5.78953e-05	0.000102599	5.58818e-05	4.21925e-05	5.52378e-05	6.38558e-05	7.33141e-05	6.87627e-05	9.13551e-05	6.61507e-05	5.81176e-05	7.60194e-05
ENSG00000167612	chr12	50567010;50569010	50568010;50571706	2.43914e-06	2.93786e-06	1.47908e-06	1.39907e-05	5.24778e-06	1.52766e-05	1.00869e-05	1.79717e-06	1.9586e-06	1.95666e-06	2.02113e-06	3.35374e-06	4.20334e-06	2.92599e-06
ENSG00000181039	chr1	144180864;144182864	144181864;144187004	0.000149601	0.000115311	0.000124031	6.99536e-05	0.000115593	8.51125e-05	8.74199e-05	3.85269e-05	3.12041e-05	4.5935e-05	6.87184e-06	2.64535e-05	1.66847e-05	1.34483e-05
ENSG00000189127	chr5	79900854;79902854	79888330;79901854	4.55307e-06	6.85501e-06	4.43723e-06	2.33179e-05	5.67327e-06	1.52766e-05	1.63312e-05	5.33536e-06	9.88205e-06	5.21776e-06	8.89297e-06	9.23989e-06	1.1023e-05	1.01284e-05
ENSG00000198483	chr1	144259572;144261572	144260572;144279883	6.50439e-06	1.41997e-05	3.59205e-06	4.66357e-06	9.50273e-06	2.10963e-05	1.82525e-05	1.05584e-05	1.33096e-05	9.87648e-06	2.18282e-05	1.43732e-05	1.71994e-05	1.51364e-05
ENSG00000204693	chr2	97142120;97144120	97143120;97229827	4.22785e-05	4.23542e-05	5.47259e-05	5.12993e-05	4.19822e-05	3.78278e-05	4.13083e-05	2.14537e-05	2.7643e-05	1.88212e-05	1.53606e-05	2.51188e-05	2.7579e-05	2.81908e-05
ENSG00000186352	chr4	186553833;186555833	186554833;186558384	0.000196758	0.000286687	0.000144104	0.000223851	0.000177432	0.000230968	0.000198376	3.88639e-05	3.62787e-05	2.17096e-05	1.53606e-05	2.17993e-05	1.96013e-05	1.49676e-05
ENSG00000132854	chr1	62556671;62558671	62474424;62557671	2.43914e-06	4.4068e-06	1.47908e-06	1.86543e-05	4.11312e-06	1.30942e-05	1.72918e-05	3.11135e-05	4.83864e-05	3.44745e-05	6.71015e-05	5.39336e-05	7.11136e-05	6.5047e-05
ENSG00000213337	chr2	96886475;96888475	96877504;96887475	0.00011903	0.000133673	0.000123609	0.000139907	0.000120132	0.000121485	0.000109515	2.95972e-05	2.34142e-05	3.4195e-05	1.21268e-05	2.21415e-05	1.52264e-05	1.49113e-05
ENSG00000154945	chr17	46139040;46141040	46125551;46140040	0.000124396	9.67047e-05	0.000109029	8.39443e-05	8.89286e-05	9.56606e-05	0.000109035	3.23491e-05	2.81327e-05	3.22383e-05	2.18282e-05	2.4229e-05	2.38904e-05	1.9244e-05
ENSG00000198944	chr5	132175931;132177931	132176931;132180387	5.52873e-06	3.77026e-05	5.49372e-06	2.79814e-05	1.10629e-05	2.29149e-05	2.44968e-05	3.14505e-06	1.00156e-05	2.42253e-06	1.6169e-06	3.83284e-06	4.24623e-06	5.96451e-06
ENSG00000065413	chr2	197882756;197884756	197566546;197883756	9.28501e-05	0.000119963	8.8956e-05	7.92807e-05	8.14115e-05	9.52969e-05	8.64592e-05	0.000747961	0.000656444	0.000628554	0.000476987	0.000464698	0.000440235	0.000518688
ENSG00000183831	chr1	171904624;171906624	171844097;171905624	2.92697e-06	7.34466e-06	1.47908e-06	4.66357e-06	6.52427e-06	2.07325e-05	1.92132e-05	1.98251e-05	3.04474e-05	1.57465e-05	4.04226e-05	2.83699e-05	3.95886e-05	4.37773e-05
ENSG00000186106	chr8	101640188;101642188	101591980;101641188	8.86223e-05	5.16574e-05	7.86024e-05	5.12993e-05	8.22625e-05	5.67417e-05	5.61985e-05	9.71596e-05	8.66237e-05	8.79566e-05	6.2655e-05	7.46035e-05	7.08562e-05	7.03362e-05
ENSG00000186994	chr19	8313146;8315146	8293468;8314146	6.82961e-06	2.27684e-05	3.16945e-06	4.19721e-05	1.03537e-05	2.00051e-05	1.96935e-05	4.00432e-05	3.51658e-05	4.41646e-05	2.30409e-05	4.02448e-05	3.59428e-05	2.86972e-05
ENSG00000168876	chr11	93865800;93867800	93866800;93872385	7.83779e-05	8.29946e-05	9.14915e-05	6.99536e-05	7.54545e-05	6.51074e-05	7.49313e-05	1.99374e-05	1.4734e-05	2.50639e-05	8.89297e-06	1.48865e-05	1.00365e-05	1.15351e-05
ENSG00000132623	chr20	9962688;9964688	9963688;9985405	5.0409e-06	7.58948e-06	4.85983e-06	2.79814e-05	8.08442e-06	2.18237e-05	1.68115e-05	9.99677e-06	1.42444e-05	9.78331e-06	1.81902e-05	1.42363e-05	1.90008e-05	2.04819e-05
ENSG00000151458	chr4	125850382;125852382	125804915;125851382	4.06524e-06	2.4727e-05	4.22594e-06	5.12993e-05	8.36808e-06	1.70952e-05	1.92132e-05	1.96004e-05	4.31783e-05	2.15233e-05	5.61874e-05	3.04916e-05	3.98459e-05	4.29332e-05
ENSG00000139645	chr12	54937410;54939410	54917857;54938410	5.30108e-05	4.65162e-05	6.74037e-05	8.39443e-05	6.01367e-05	7.01996e-05	5.86001e-05	3.43148e-05	3.05364e-05	3.54994e-05	2.34451e-05	4.64732e-05	3.49992e-05	2.56587e-05
ENSG00000144031	chr2	71058082;71060082	71059082;71065977	8.29309e-06	2.27684e-05	9.08576e-06	9.32714e-06	1.3474e-05	2.90983e-05	1.63312e-05	8.76122e-06	9.43691e-06	8.94474e-06	6.46762e-06	1.03692e-05	9.35028e-06	8.04647e-06
ENSG00000100124	chr22	36569274;36571274	36556808;36570274	5.3336e-05	6.24296e-05	5.7684e-05	5.12993e-05	5.02085e-05	7.12908e-05	4.80329e-05	1.72978e-05	1.39773e-05	1.93803e-05	1.41479e-05	1.61527e-05	1.69849e-05	1.19853e-05
ENSG00000186212	chr4	78037026;78039026	78035644;78038026	6.34178e-06	8.56877e-06	2.74686e-06	2.33179e-05	7.94258e-06	1.89139e-05	1.39295e-05	1.9095e-06	1.78055e-06	1.21127e-06	2.42536e-06	2.25864e-06	2.83082e-06	2.5321e-06
ENSG00000198142	chr2	109728199;109730199	109729199;109733852	8.68336e-05	0.000150076	7.18409e-06	0.000116589	2.0282e-05	0.000108391	3.2182e-05	1.77471e-05	2.31917e-05	2.79523e-06	6.46762e-06	5.16749e-06	1.11517e-05	4.05137e-06
ENSG00000187808	chrX	118775603;118777603	118776603;118778155	2.69932e-05	4.70058e-05	2.38765e-05	3.73086e-05	2.97847e-05	4.36474e-05	3.2182e-05	8.70505e-06	1.09059e-05	1.03424e-05	2.42536e-06	9.44522e-06	7.07705e-06	5.17675e-06
ENSG00000135299	chr6	90198615;90200615	90199615;90400123	1.0407e-05	3.79474e-05	9.08576e-06	3.73086e-05	1.04956e-05	2.69159e-05	2.83394e-05	9.29475e-05	0.000165947	9.65286e-05	0.000196454	0.000134047	0.000182716	0.000169257
ENSG00000106013	chr7	117650952;117652952	117651952;117669977	1.6261e-06	8.07912e-06	2.32427e-06	3.2645e-05	7.09159e-06	1.30942e-05	1.53705e-05	6.90788e-06	1.44224e-05	9.22426e-06	1.09141e-05	1.16354e-05	1.15806e-05	1.3392e-05
ENSG00000156381	chr14	102044881;102046881	102042950;102045881	2.03262e-05	3.74578e-05	1.83828e-05	2.79814e-05	1.95728e-05	3.78278e-05	1.48902e-05	4.88606e-06	5.07457e-06	4.56554e-06	4.04226e-06	3.79862e-06	3.64575e-06	2.58837e-06
ENSG00000064999	chr6	34964015;34966015	34965015;35193232	3.12211e-05	3.06027e-05	3.50753e-05	0.000102599	3.43233e-05	4.36474e-05	4.17886e-05	0.00013608	0.000172402	0.000126997	0.000239706	0.000174942	0.000220418	0.000207014
ENSG00000185046	chr12	98901563;98903563	97653468;98902563	3.4148e-06	1.44445e-05	3.59205e-06	1.86543e-05	1.04956e-05	3.09169e-05	1.63312e-05	0.0004489	0.000844114	0.000524572	0.00119732	0.00101067	0.00121597	0.00105409
ENSG00000168096	chr16	4723164;4725164	4686513;4724164	7.75648e-05	4.28438e-05	7.37426e-05	6.06264e-05	6.63773e-05	7.20183e-05	5.04345e-05	4.60525e-05	3.86379e-05	4.03445e-05	3.0317e-05	4.98954e-05	4.6923e-05	3.96134e-05
ENSG00000175311	chr16	21151516;21153516	21152516;21171251	2.43914e-06	1.02825e-05	2.11297e-06	2.33179e-05	4.53862e-06	1.81864e-05	2.11345e-05	6.62707e-06	1.1262e-05	8.38569e-06	1.2531e-05	1.06772e-05	1.29102e-05	1.36171e-05
ENSG00000165138	chr9	100598068;100600068	100534098;100599068	1.36592e-05	1.81168e-05	1.16213e-05	3.2645e-05	9.21907e-06	1.81864e-05	1.44099e-05	3.36408e-05	4.38905e-05	3.5779e-05	6.62931e-05	4.64732e-05	6.3865e-05	5.30617e-05
ENSG00000163516	chr2	219801722;219803722	219802722;219809635	0.000142771	0.000115311	0.000117058	9.7935e-05	9.94241e-05	8.80223e-05	9.60658e-05	3.59434e-05	2.60405e-05	3.58721e-05	1.2531e-05	2.221e-05	1.81859e-05	1.42361e-05
ENSG00000011426	chr7	36394956;36396956	36395956;36459923	5.31734e-05	5.92469e-05	7.88137e-05	7.92807e-05	5.92857e-05	5.16495e-05	5.66788e-05	5.9756e-05	6.82396e-05	7.52849e-05	9.01424e-05	5.7082e-05	6.16346e-05	7.14054e-05
ENSG00000131620	chr11	69601293;69603293	69602293;69713281	2.43914e-06	5.14126e-06	8.45187e-07	1.39907e-05	3.5458e-06	1.45491e-05	1.44099e-05	4.38622e-05	5.31049e-05	4.09035e-05	5.17409e-05	7.13182e-05	9.40175e-05	7.43876e-05
ENSG00000160746	chr3	43637564;43639564	43382343;43638564	3.0408e-05	6.83053e-05	8.24058e-05	4.19721e-05	6.76538e-05	2.29149e-05	6.38837e-05	0.000105921	0.000181304	0.000165012	0.000241727	0.000177748	0.000196699	0.00021596
ENSG00000047617	chr12	5924659;5926659	5542080;5925659	2.76436e-06	4.65162e-06	1.26778e-06	2.79814e-05	8.22625e-06	2.40061e-05	1.48902e-05	0.000137596	0.000236234	0.000137339	0.000319743	0.000334997	0.000439292	0.000310717
ENSG00000134343	chr11	26308546;26310546	26309546;26641411	2.11393e-06	8.81359e-06	3.16945e-06	1.86543e-05	5.81511e-06	1.85502e-05	1.15279e-05	0.000108167	0.00022613	0.000120009	0.000324594	0.000193387	0.00025027	0.00026272
ENSG00000171714	chr11	22170297;22172297	22171297;22261476	2.52045e-05	7.51603e-05	8.45187e-05	4.19721e-05	4.68045e-05	3.45542e-05	6.8687e-05	5.2455e-05	9.16538e-05	0.000104169	8.36748e-05	7.29267e-05	7.47593e-05	0.000101453
ENSG00000177119	chr12	43895169;43897169	43896169;44112391	0.000154967	0.000156196	0.000165234	0.000125916	0.000180977	0.000108027	0.000126326	0.000199935	0.000216826	0.000191846	0.000250216	0.000261044	0.000271973	0.000230028
ENSG00000146205	chr2	241775596;241777596	241776596;241813449	3.08958e-06	5.87573e-06	4.01464e-06	2.79814e-05	7.65892e-06	1.81864e-05	1.92132e-05	3.07204e-05	3.39195e-05	2.31072e-05	2.82958e-05	3.29898e-05	4.00604e-05	3.21296e-05
ENSG00000074855	chr19	17305638;17307638	17295033;17306638	3.02454e-05	2.0565e-05	2.62008e-05	6.529e-05	2.83664e-05	4.43749e-05	4.03476e-05	2.24085e-05	1.97196e-05	2.16165e-05	1.81902e-05	1.96775e-05	1.68133e-05	1.47987e-05
ENSG00000185101	chr11	431011;433011	407929;432011	3.25219e-05	3.18269e-05	3.40188e-05	5.12993e-05	2.76572e-05	4.36474e-05	3.45837e-05	3.85269e-05	2.45716e-05	3.61516e-05	2.18282e-05	3.21685e-05	3.4313e-05	2.76843e-05
ENSG00000184701	chr4	165337313;165339313	165337608;165338313	3.25219e-06	6.85501e-06	8.45187e-07	1.39907e-05	6.2406e-06	1.05481e-05	1.34492e-05	3.3697e-07	4.45137e-07	1.86349e-07	4.04226e-07	6.15992e-07	2.57347e-07	5.6269e-07
ENSG00000139223	chr12	47151714;47153714	47152714;47153110	1.6261e-06	1.02825e-05	2.11297e-06	9.32714e-06	6.6661e-06	1.38217e-05	1.44099e-05	1.68485e-07	7.1222e-07	1.86349e-07	0	3.07996e-07	2.57347e-07	3.37614e-07
ENSG00000143401	chr1	148474084;148476084	148457478;148475084	0.000149276	0.000177986	0.000173263	0.000191206	0.00018424	0.000164042	0.000178682	0.000102551	6.71712e-05	0.000136594	4.40606e-05	8.50412e-05	4.01033e-05	4.90666e-05
ENSG00000166825	chr15	88158076;88160076	88129130;88159076	4.06524e-06	1.07722e-05	2.32427e-06	4.66357e-06	5.81511e-06	1.67315e-05	1.48902e-05	1.2861e-05	1.53572e-05	1.07151e-05	2.5062e-05	1.79664e-05	2.23463e-05	2.12697e-05
ENSG00000169604	chr2	69092941;69094941	69093941;69329806	5.85395e-06	9.05841e-06	3.38075e-06	9.32714e-06	7.37526e-06	2.18237e-05	9.12625e-06	0.000103674	0.000167594	9.9417e-05	0.000263151	0.000164128	0.000220203	0.00020994
ENSG00000163297	chr4	81212650;81214650	81045748;81213650	4.58559e-05	7.24673e-05	7.39539e-05	9.32714e-05	5.70164e-05	3.16444e-05	6.58051e-05	0.0001153	0.000142889	0.000138643	0.000202922	0.000137537	0.000123484	0.000161773
ENSG00000135046	chr9	74955600;74957600	74956600;74975129	4.71568e-06	1.07722e-05	2.74686e-06	4.19721e-05	7.65892e-06	1.38217e-05	2.59378e-05	9.15435e-06	1.34431e-05	7.17443e-06	2.34451e-05	1.58447e-05	1.34678e-05	2.02568e-05
ENSG00000109511	chr4	169249281;169251281	169250281;169345468	2.43914e-06	8.56877e-06	1.05648e-06	1.86543e-05	4.39679e-06	6.91085e-06	1.00869e-05	3.33039e-05	6.58358e-05	3.52199e-05	8.89297e-05	5.36598e-05	7.38586e-05	7.98457e-05
ENSG00000122359	chr10	81954413;81956413	81900624;81955413	0.000153829	0.000158155	0.000161008	0.000121253	0.000143959	0.000120758	0.000139295	0.000148828	0.000131939	0.000158862	6.75058e-05	0.000140617	0.000106585	0.000106911
ENSG00000104537	chr8	124817828;124819828	124762215;124818828	2.43914e-06	7.09984e-06	6.33891e-07	2.33179e-05	4.96412e-06	1.38217e-05	1.58509e-05	2.47673e-05	3.5789e-05	2.35731e-05	7.11438e-05	4.27088e-05	5.50723e-05	4.90666e-05
ENSG00000182718	chr15	58476477;58478477	58426624;58477477	0.000113339	0.000128776	0.000155937	8.39443e-05	0.000127223	8.0384e-05	0.000134492	7.84578e-05	6.21412e-05	9.91375e-05	5.17409e-05	6.74854e-05	5.34424e-05	6.26837e-05
ENSG00000138772	chr4	79690765;79692765	79691765;79750627	3.57741e-06	1.95858e-05	8.02928e-06	5.59628e-05	9.92823e-06	1.96413e-05	2.06541e-05	2.62275e-05	5.10573e-05	4.48169e-05	8.44833e-05	4.32564e-05	5.67022e-05	5.25552e-05
ENSG00000196975	chr2	69821609;69823609	69822609;69907095	0.00014521	0.000167948	0.000152556	8.86078e-05	0.000103963	0.000117484	0.000137374	0.000145739	0.000151703	0.000207499	0.000112375	0.000107217	0.000110831	0.000131444
ENSG00000164111	chr4	122836585;122838585	122808597;122837585	0.000100005	0.000108701	0.000113044	9.32714e-05	0.000148214	9.63881e-05	0.000115759	4.81305e-05	4.31338e-05	5.54387e-05	4.97198e-05	5.17091e-05	3.84305e-05	4.41149e-05
ENSG00000197043	chr5	150516565;150518565	150460460;150517565	0.000115128	0.000152769	0.000144104	8.86078e-05	0.000102119	9.67518e-05	8.69395e-05	0.00029395	0.000312442	0.000323595	0.000132586	0.000230484	0.000169034	0.000175897
ENSG00000138279	chr10	74842817;74844817	74805229;74843817	0.000150739	0.000104784	0.000150655	0.000135244	0.000129634	0.000138581	0.000121043	8.87354e-05	5.06121e-05	8.47887e-05	5.33578e-05	5.91353e-05	4.46926e-05	4.71534e-05
ENSG00000131480	chr17	38249134;38251134	38250134;38256248	2.45541e-05	3.20717e-05	1.69037e-05	5.12993e-05	2.66644e-05	5.34681e-05	3.98673e-05	2.29139e-05	1.43334e-05	1.8728e-05	1.17226e-05	1.63238e-05	1.59126e-05	1.43486e-05
ENSG00000131471	chr17	38255726;38257726	38256726;38263664	2.76436e-06	8.32395e-06	1.69037e-06	2.79814e-05	6.09877e-06	1.78227e-05	1.72918e-05	3.70667e-06	4.13978e-06	3.16793e-06	3.63803e-06	4.89372e-06	6.94837e-06	5.40182e-06
ENSG00000100280	chr22	28113569;28115569	28053668;28114569	9.36632e-05	7.07535e-05	0.000104381	6.99536e-05	9.17652e-05	6.58349e-05	8.45379e-05	0.000116535	7.63856e-05	0.000119263	5.74001e-05	9.70873e-05	8.18364e-05	8.10274e-05
ENSG00000166747	chr16	70399477;70401477	70320403;70400477	0.000197246	0.000173334	0.000174531	0.00013058	0.000173886	0.000139672	0.000186848	0.000143212	0.000111062	0.000122524	9.01424e-05	0.000109373	8.82701e-05	0.000105729
ENSG00000213983	chr14	23106119;23108119	23098616;23107119	0.000158382	0.000108946	0.000141146	0.000214524	0.000137435	0.000140036	0.000132571	9.91815e-05	4.46028e-05	0.000105007	3.55719e-05	6.72801e-05	4.55504e-05	3.72501e-05
ENSG00000006114	chr17	33042633;33044633	32952052;33043633	0.000124396	0.000132938	0.000123397	0.000139907	0.000135733	0.000127305	0.000152745	0.00013007	0.000116804	0.000126344	0.000120459	0.000117483	9.86497e-05	0.000124354
ENSG00000072958	chr19	16168730;16170730	16169730;16207149	0.00010716	5.01885e-05	0.000103113	6.06264e-05	9.37509e-05	5.92878e-05	6.10018e-05	6.61584e-05	4.59827e-05	5.59046e-05	3.88057e-05	5.56104e-05	4.81668e-05	4.60843e-05
ENSG00000129354	chr19	10557991;10559991	10544346;10558991	1.30088e-06	3.42751e-06	1.69037e-06	0	4.39679e-06	1.70952e-05	1.44099e-05	6.40243e-06	5.34165e-06	5.77681e-06	1.01057e-05	8.11057e-06	9.22161e-06	7.2587e-06
ENSG00000106367	chr7	100583405;100585405	100584405;100591277	2.22775e-05	3.72129e-05	1.85941e-05	3.73086e-05	2.22676e-05	4.07376e-05	3.5064e-05	1.21309e-05	1.6203e-05	1.25785e-05	8.48875e-06	1.04377e-05	1.31676e-05	1.09725e-05
ENSG00000182287	chrX	15782021;15784021	15753849;15783021	0.00015578	0.000104539	0.00018573	7.92807e-05	0.000139137	0.000105481	0.000104712	5.15002e-05	3.65458e-05	6.99739e-05	2.30409e-05	3.79178e-05	3.1139e-05	4.47339e-05
ENSG00000152056	chr2	224409563;224411563	224325784;224410563	8.04918e-05	8.42188e-05	4.77531e-05	2.79814e-05	6.11295e-05	7.16546e-05	3.98673e-05	0.000128779	0.000106076	7.06262e-05	7.59945e-05	9.37677e-05	8.99428e-05	6.97173e-05
ENSG00000196961	chr19	54960991;54962991	54961991;55002181	8.24431e-05	6.21848e-05	8.53639e-05	4.19721e-05	7.14833e-05	7.71105e-05	5.42772e-05	5.36344e-05	3.71245e-05	4.2767e-05	3.51677e-05	4.93478e-05	4.79523e-05	4.37773e-05
ENSG00000183020	chr11	914840;916840	915840;1002240	4.16281e-05	5.31264e-05	3.82447e-05	3.73086e-05	4.24077e-05	6.00152e-05	4.32296e-05	0.000101877	8.55109e-05	8.54409e-05	5.86128e-05	8.99007e-05	9.76632e-05	8.5979e-05
ENSG00000006125	chr17	30937394;30939394	30938394;31077547	9.95171e-05	5.97366e-05	9.38158e-05	7.92807e-05	7.77239e-05	8.14752e-05	8.88608e-05	0.000132485	0.000141687	0.000118518	0.000160478	0.000126552	0.000133091	0.000152039
ENSG00000161203	chr3	185374327;185376327	185375327;185384572	6.58569e-05	6.21848e-05	6.65585e-05	0.000116589	6.93558e-05	7.92929e-05	6.48444e-05	2.99342e-05	2.40374e-05	3.39155e-05	2.02113e-05	2.44001e-05	1.97728e-05	1.56428e-05
ENSG00000042753	chr19	52045043;52047043	52033262;52046043	5.25229e-05	3.69681e-05	5.13451e-05	1.86543e-05	5.03503e-05	5.23769e-05	5.13952e-05	2.68453e-05	1.4467e-05	2.98158e-05	1.05099e-05	2.11149e-05	1.8143e-05	1.36734e-05
ENSG00000132842	chr5	77625284;77627284	77333908;77626284	0.000142121	8.64221e-05	0.000150443	0.000121253	0.000132755	0.000108027	0.000100869	0.000245595	0.000246962	0.000226414	0.000333082	0.000230895	0.000244694	0.000292824
ENSG00000103723	chr15	81174689;81176689	81125088;81175689	1.02444e-05	2.64408e-05	6.12761e-06	4.19721e-05	1.33322e-05	2.43698e-05	1.87328e-05	2.84178e-05	3.18718e-05	2.33868e-05	4.04226e-05	3.34005e-05	4.35774e-05	3.66311e-05
ENSG00000065000	chr19	2101556;2103556	2051992;2102556	4.42298e-05	4.01508e-05	4.96548e-05	3.73086e-05	4.45352e-05	5.20132e-05	3.31427e-05	0.000110133	6.57913e-05	9.49447e-05	4.85071e-05	0.000100646	7.89198e-05	5.80133e-05
ENSG00000185009	chr10	75579832;75581832	75550021;75580832	0.000125372	0.00010307	0.000149387	8.39443e-05	0.000111054	9.16596e-05	9.31838e-05	4.98154e-05	3.75696e-05	5.11527e-05	4.16353e-05	4.02448e-05	3.24686e-05	3.48868e-05
ENSG00000070718	chr8	42128747;42130747	42129747;42147858	8.16301e-05	0.00010356	8.17719e-05	7.92807e-05	8.90704e-05	0.000118212	7.63723e-05	4.54909e-05	5.79569e-05	5.16186e-05	3.92099e-05	3.90813e-05	3.92454e-05	2.84721e-05
ENSG00000157823	chr15	88237206;88239206	88177792;88238206	0.000101468	7.46707e-05	0.000107128	6.99536e-05	9.81476e-05	7.12908e-05	6.67657e-05	6.19463e-05	5.37726e-05	5.96316e-05	4.6486e-05	5.57815e-05	5.35711e-05	5.62127e-05
ENSG00000134262	chr1	114248346;114250346	114238892;114249346	0.000116916	0.000132693	0.000120651	7.46171e-05	0.000105523	0.000112028	6.67657e-05	4.18966e-05	3.17383e-05	5.06868e-05	1.98071e-05	2.77539e-05	2.16601e-05	1.58679e-05
ENSG00000081014	chr15	48987237;48989237	48988237;49085389	0.000118217	0.0001442	0.000133962	9.32714e-05	0.000115451	0.000141127	0.000128728	7.17746e-05	7.59849e-05	6.5222e-05	9.62058e-05	7.30636e-05	7.59174e-05	9.14371e-05
ENSG00000221838	chr7	99536065;99538065	99537065;99542744	0.000120006	9.25427e-05	0.000150021	0.000167889	0.000122117	0.000103299	0.00011624	2.34194e-05	1.1351e-05	2.82318e-05	1.2531e-05	1.56051e-05	1.21811e-05	1.06348e-05
ENSG00000100478	chr14	30563643;30565643	30564643;30631992	0.000115453	0.000142242	0.000110086	5.59628e-05	0.000110771	0.000115666	0.000113358	8.50287e-05	7.09549e-05	0.00010743	6.4272e-05	7.24133e-05	6.13344e-05	6.49344e-05
ENSG00000120868	chr12	97562208;97564208	97563208;97653335	0.000112038	0.000152524	0.000129525	0.000139907	0.000147789	0.000108755	0.000108554	8.1996e-05	9.68174e-05	8.32047e-05	0.000102673	0.000110057	0.00010281	9.71203e-05
ENSG00000107282	chr9	71476042;71478042	71235021;71477042	7.31743e-06	1.64031e-05	5.28242e-06	1.39907e-05	1.20557e-05	2.32786e-05	1.68115e-05	8.76683e-05	0.000145515	9.73672e-05	0.000225558	0.000146401	0.000199444	0.000196266
ENSG00000125967	chr20	31724925;31726925	31708554;31725925	4.86203e-05	6.56123e-05	4.71192e-05	6.06264e-05	4.16986e-05	8.1839e-05	7.54116e-05	0.000134844	6.18741e-05	0.000149079	3.35508e-05	8.04555e-05	5.3228e-05	3.92195e-05
ENSG00000011132	chr19	3711673;3713673	3701770;3712673	9.61023e-05	7.36914e-05	8.95899e-05	7.92807e-05	9.82895e-05	7.89291e-05	6.82067e-05	3.3697e-05	2.46606e-05	3.61516e-05	1.29352e-05	2.99783e-05	2.17887e-05	1.72183e-05
ENSG00000166313	chr11	6396220;6398220	6360164;6397220	3.65872e-05	1.17515e-05	5.07112e-06	4.19721e-05	9.3609e-06	4.14651e-05	2.97804e-05	8.30631e-05	3.69909e-05	6.08429e-05	4.08268e-05	5.63975e-05	5.06545e-05	4.19767e-05
ENSG00000077420	chr10	26766271;26768271	26767271;26896736	0.000150414	0.000154483	0.000139879	0.000167889	0.000110629	0.000115666	0.000123925	0.000226837	0.000231961	0.000217655	0.000168967	0.000180657	0.000168777	0.000192046
ENSG00000163697	chr4	40910245;40912245	40510995;40911245	4.35794e-05	4.2599e-05	2.09184e-05	2.33179e-05	4.22659e-05	4.21925e-05	5.76395e-05	0.000314393	0.000314356	0.000218587	0.000385632	0.000338214	0.000402319	0.000416053
ENSG00000113108	chr5	139923373;139925373	139918037;139924373	0.000199522	0.000138569	0.000194393	0.000149234	0.000178708	0.000146583	0.000138815	4.2739e-05	2.39039e-05	4.97551e-05	1.57648e-05	3.16894e-05	1.77998e-05	1.41798e-05
ENSG00000134982	chr5	112100482;112102482	112101482;112209834	5.91899e-05	4.4068e-05	4.75418e-05	1.86543e-05	5.67327e-05	5.23769e-05	4.65919e-05	9.65419e-05	0.000112219	8.62795e-05	0.000118842	9.27411e-05	9.92931e-05	0.000113101
ENSG00000115266	chr19	1400147;1402147	1401147;1424243	5.0409e-06	9.30323e-06	2.53556e-06	2.79814e-05	1.21975e-05	2.25512e-05	1.82525e-05	4.39184e-05	4.5404e-05	3.32632e-05	2.99127e-05	4.47621e-05	4.76092e-05	4.47339e-05
ENSG00000154856	chr18	10443624;10445624	10444624;10478692	1.95132e-06	9.54806e-06	2.95816e-06	3.2645e-05	7.65892e-06	1.56403e-05	9.60658e-06	1.91511e-05	3.02248e-05	3.42882e-05	3.71888e-05	3.15525e-05	3.85163e-05	3.1792e-05
ENSG00000198768	chr20	56522355;56524355	56467831;56523355	3.25219e-06	4.65162e-06	1.69037e-06	1.39907e-05	6.94976e-06	1.30942e-05	9.60658e-06	2.96533e-05	4.11752e-05	2.74864e-05	4.60818e-05	4.3051e-05	5.14694e-05	4.92354e-05
ENSG00000132703	chr1	157823239;157825239	157824239;157825284	3.08958e-06	9.79288e-06	2.32427e-06	1.86543e-05	6.2406e-06	1.52766e-05	1.63312e-05	5.05455e-07	9.79302e-07	1.86349e-07	1.21268e-06	6.84436e-07	8.57824e-07	1.12538e-06
ENSG00000072195	chr2	220006811;220008811	220007811;220066598	2.60175e-06	5.6309e-06	1.05648e-06	1.86543e-05	5.38961e-06	2.07325e-05	1.82525e-05	2.47111e-05	3.12041e-05	2.56229e-05	5.17409e-05	4.17506e-05	5.4386e-05	4.3721e-05
ENSG00000164062	chr3	49685438;49687438	49686438;49695935	0.000157244	0.000107966	0.000177701	0.000107262	0.000167787	0.000118939	0.000122484	6.5316e-05	3.0848e-05	7.60303e-05	2.10198e-05	5.31465e-05	2.97665e-05	2.77406e-05
ENSG00000100823	chr14	19992129;19994129	19993129;19995765	0.000185375	0.000129511	0.000174954	5.12993e-05	0.000175021	0.000130579	0.00011624	4.80182e-05	2.51503e-05	5.34821e-05	1.05099e-05	3.24423e-05	1.79285e-05	1.62617e-05
ENSG00000169188	chrX	55042504;55044504	55043504;55050936	0.000137243	9.3522e-05	0.000130159	7.92807e-05	0.000114742	8.69312e-05	9.12625e-05	2.8137e-05	1.282e-05	3.55926e-05	8.89297e-06	2.14913e-05	1.48832e-05	1.23792e-05
ENSG00000117362	chr1	148507156;148509156	148502511;148508156	8.0004e-05	8.64221e-05	8.59978e-05	8.86078e-05	6.8363e-05	9.16596e-05	7.39706e-05	3.336e-05	2.57289e-05	3.64312e-05	1.69775e-05	2.52899e-05	1.98157e-05	1.58679e-05
ENSG00000138613	chr15	61355859;61357859	61356859;61385807	6.3743e-05	6.85501e-05	7.01506e-05	0.000102599	7.46036e-05	9.05684e-05	8.64592e-05	2.76877e-05	3.0848e-05	2.73001e-05	3.07212e-05	3.20658e-05	3.22113e-05	3.35363e-05
ENSG00000175279	chr1	10411745;10413745	10412745;10434797	6.06534e-05	3.1582e-05	7.07844e-05	2.79814e-05	6.1555e-05	4.72847e-05	3.9387e-05	3.94255e-05	2.20343e-05	4.75189e-05	1.98071e-05	3.09023e-05	2.6035e-05	2.40269e-05
ENSG00000169621	chr2	68547245;68549245	68548245;68660797	8.26057e-05	5.7778e-05	7.64895e-05	6.06264e-05	5.85766e-05	6.87447e-05	5.13952e-05	7.52566e-05	8.09705e-05	6.252e-05	0.000111566	6.60139e-05	8.3166e-05	9.48133e-05
ENSG00000171388	chrX	128615595;128617595	128607006;128616595	5.52873e-06	1.24859e-05	2.74686e-06	2.79814e-05	7.94258e-06	1.38217e-05	2.01738e-05	5.61616e-06	3.87269e-06	3.54063e-06	5.65917e-06	7.15236e-06	9.22161e-06	9.34065e-06
ENSG00000134817	chr11	56760302;56762302	56757629;56761302	3.4148e-06	3.91715e-06	1.05648e-06	1.39907e-05	5.67327e-06	2.146e-05	1.39295e-05	1.62869e-06	1.82506e-06	1.49079e-06	3.23381e-06	2.46397e-06	4.20334e-06	3.71375e-06
ENSG00000105290	chr19	41050240;41052240	41051240;41062539	5.20351e-06	9.79288e-06	2.53556e-06	7.46171e-05	7.94258e-06	1.60041e-05	1.53705e-05	7.07637e-06	6.45449e-06	5.96316e-06	1.73817e-05	8.38434e-06	1.07228e-05	9.05931e-06
ENSG00000084234	chr11	129444010;129446010	129445010;129519910	7.98413e-05	9.67047e-05	4.22594e-05	7.92807e-05	6.02785e-05	6.11064e-05	4.51509e-05	5.68917e-05	6.499e-05	4.39783e-05	7.19522e-05	5.87246e-05	6.9784e-05	6.12207e-05
ENSG00000118137	chr11	116212571;116214571	116211676;116213571	2.92697e-06	5.6309e-06	1.90167e-06	2.79814e-05	8.36808e-06	2.25512e-05	1.34492e-05	7.41334e-06	2.40374e-06	8.29252e-06	1.21268e-06	4.44883e-06	3.17395e-06	2.98226e-06
ENSG00000163382	chr1	154827177;154829177	154828177;154830715	0.000169277	0.000114577	0.000161008	0.000111926	0.000139846	0.000134216	0.000110956	3.6842e-05	1.86958e-05	4.30466e-05	1.01057e-05	2.8849e-05	1.62129e-05	1.4011e-05
ENSG00000158874	chr1	159459042;159461042	159458706;159460042	2.76436e-06	9.30323e-06	1.69037e-06	3.2645e-05	8.65174e-06	2.69159e-05	1.68115e-05	9.54748e-07	1.06833e-06	6.5222e-07	2.42536e-06	1.12932e-06	1.97299e-06	1.74434e-06
ENSG00000110244	chr11	116198221;116200221	116196627;116199221	3.90263e-06	7.34466e-06	1.26778e-06	1.39907e-05	5.81511e-06	1.7459e-05	1.58509e-05	1.40404e-06	1.06833e-06	1.49079e-06	2.82958e-06	2.25864e-06	3.17395e-06	1.35046e-06
ENSG00000110243	chr11	116166794;116168794	116165298;116167794	5.85395e-06	9.05841e-06	3.80334e-06	4.19721e-05	1.03537e-05	2.07325e-05	2.16148e-05	2.52727e-06	2.2702e-06	2.42253e-06	2.02113e-06	2.84041e-06	3.17395e-06	2.92599e-06
ENSG00000184730	chr16	28412503;28414503	28413503;28417783	6.56943e-05	5.45953e-05	9.06464e-05	6.99536e-05	6.60936e-05	4.6921e-05	6.8687e-05	9.21051e-06	4.13978e-06	1.69577e-05	4.85071e-06	8.58967e-06	4.8896e-06	4.27644e-06
ENSG00000111701	chr12	7708769;7710769	7693263;7709769	1.13827e-06	4.65162e-06	2.32427e-06	4.66357e-06	5.67327e-06	1.52766e-05	8.16559e-06	4.32445e-06	6.8106e-06	4.93824e-06	6.46762e-06	9.47944e-06	1.29531e-05	1.11975e-05
ENSG00000128383	chr22	37677701;37679701	37678701;37690573	2.01636e-05	1.32204e-05	1.73263e-05	2.79814e-05	3.06357e-05	2.5461e-05	3.26624e-05	3.07766e-05	8.54664e-06	3.72697e-05	7.6803e-06	2.61112e-05	1.33392e-05	1.56428e-05
ENSG00000179750	chr22	37707297;37709297	37708297;37718755	3.54489e-05	3.20717e-05	5.24016e-05	4.19721e-05	3.81528e-05	2.146e-05	4.0828e-05	1.89265e-05	1.04607e-05	2.73001e-05	8.08452e-06	1.51945e-05	8.02065e-06	1.24917e-05
ENSG00000221940	chr22	37739207;37741207	37740207;37744767	8.4557e-05	7.1488e-05	0.00010586	0.000111926	7.64474e-05	7.16546e-05	6.58051e-05	2.23523e-05	1.48676e-05	3.4754e-05	9.2972e-06	1.70082e-05	1.02939e-05	8.66543e-06
ENSG00000198904	chr22	37746275;37748275	37747275;37759190	3.07332e-05	3.59888e-05	3.0638e-05	6.99536e-05	2.97847e-05	3.4918e-05	3.60247e-05	2.66206e-05	2.23904e-05	2.92567e-05	1.2531e-05	2.65219e-05	1.86148e-05	1.81186e-05
ENSG00000221877	chr22	37802081;37804081	37803081;37813693	3.57741e-05	4.08853e-05	3.78221e-05	1.86543e-05	3.21958e-05	3.52817e-05	4.03476e-05	5.08824e-05	4.0552e-05	5.18981e-05	2.18282e-05	3.97657e-05	3.0367e-05	2.45896e-05
ENSG00000100298	chr22	37822189;37824189	37823189;37839268	2.84567e-05	2.91338e-05	2.28201e-05	5.12993e-05	3.70181e-05	3.41905e-05	3.02607e-05	2.67891e-05	1.72713e-05	3.15861e-05	1.53606e-05	2.62823e-05	1.5784e-05	1.31669e-05
ENSG00000173627	chr1	181888071;181890071	181882052;181889071	1.39844e-05	1.73824e-05	1.50021e-05	3.2645e-05	8.50991e-06	2.98258e-05	3.74657e-05	7.75031e-06	7.03317e-06	9.78331e-06	7.6803e-06	5.44127e-06	6.86259e-06	9.39692e-06
ENSG00000130207	chr19	50136334;50138334	50137334;50144660	1.15453e-05	8.56877e-06	2.74686e-06	1.86543e-05	6.52427e-06	1.96413e-05	1.05672e-05	1.33103e-05	1.17516e-05	8.57204e-06	7.6803e-06	8.82923e-06	1.01223e-05	6.92109e-06
ENSG00000110245	chr11	116204833;116206833	116205833;116208998	2.60175e-06	5.38608e-06	1.05648e-06	4.66357e-06	3.97129e-06	1.38217e-05	1.05672e-05	1.62869e-06	1.51347e-06	1.30444e-06	4.04226e-07	1.98486e-06	3.13106e-06	2.70091e-06
ENSG00000189058	chr3	196791278;196793278	196776866;196792278	3.90263e-06	1.19963e-05	3.59205e-06	3.2645e-05	7.94258e-06	2.36424e-05	1.96935e-05	7.80647e-06	1.02827e-05	7.73347e-06	1.49564e-05	1.09852e-05	1.55695e-05	1.18728e-05
ENSG00000130203	chr19	50099878;50101878	50100878;50104489	1.4147e-05	3.77026e-05	1.31004e-05	9.7935e-05	3.10612e-05	4.76485e-05	6.19624e-05	2.75192e-06	3.78367e-06	2.60888e-06	3.23381e-06	4.65417e-06	3.47419e-06	4.38898e-06
ENSG00000175336	chr12	55056759;55058759	55040652;55057759	5.0409e-06	1.34652e-05	5.91631e-06	0	1.10629e-05	1.96413e-05	2.25755e-05	1.96566e-05	1.57579e-05	2.42253e-05	1.33395e-05	2.21415e-05	1.65131e-05	1.36171e-05
ENSG00000100342	chr22	34978069;34980069	34979069;34993523	3.69124e-05	3.08476e-05	4.24707e-05	5.59628e-05	3.5458e-05	3.4918e-05	3.41033e-05	2.39249e-05	2.84888e-05	3.19588e-05	1.41479e-05	2.81988e-05	1.96871e-05	1.74434e-05
ENSG00000128335	chr22	34964946;34966946	34952200;34965946	6.84587e-05	4.16197e-05	7.58556e-05	1.86543e-05	5.04921e-05	4.76485e-05	4.32296e-05	4.58841e-05	2.80437e-05	6.29859e-05	1.17226e-05	3.40165e-05	2.59063e-05	2.34642e-05
ENSG00000128284	chr22	34961880;34963880	34866322;34962880	9.43136e-06	2.10547e-05	1.141e-05	9.32714e-06	1.27649e-05	2.72797e-05	2.68984e-05	0.000110358	9.08525e-05	0.000126997	7.27607e-05	0.000102357	0.000111346	9.86958e-05
ENSG00000100336	chr22	34929825;34931825	34915122;34930825	3.08958e-06	7.58948e-06	5.07112e-06	2.33179e-05	4.82228e-06	1.70952e-05	1.10476e-05	7.75031e-06	7.83442e-06	8.38569e-06	1.21268e-05	1.06088e-05	1.38967e-05	1.06911e-05
ENSG00000196785	chr22	34373369;34375369	34374369;34394401	6.99222e-05	4.08853e-05	8.21945e-05	6.529e-05	5.16268e-05	5.16495e-05	5.57181e-05	4.36376e-05	1.73604e-05	4.69599e-05	2.38493e-05	2.55295e-05	2.16601e-05	2.64464e-05
ENSG00000178878	chr12	12769129;12771129	12770129;12835664	0.00017383	0.000137345	0.000188477	0.000139907	0.000193175	0.000129487	0.000180604	0.000108785	9.41465e-05	0.000129046	7.47818e-05	0.000108141	9.52184e-05	8.4516e-05
ENSG00000142192	chr21	26464003;26466003	26174732;26465003	1.08948e-05	1.19963e-05	3.78221e-05	3.2645e-05	5.19105e-05	0.00010439	2.30558e-05	0.000125016	0.000192611	0.000170416	0.000288617	0.000221518	0.000303155	0.000233685
ENSG00000157500	chr3	57235804;57237804	57236804;57282539	0.000113014	0.000134652	0.000113255	8.86078e-05	0.000107225	0.000114938	0.000112877	5.11071e-05	5.67105e-05	4.98483e-05	6.18466e-05	4.69181e-05	4.60651e-05	4.82225e-05
ENSG00000136044	chr12	104153138;104155138	104091204;104154138	9.77284e-05	9.05841e-05	9.2548e-05	7.92807e-05	0.000102261	7.74742e-05	6.34034e-05	9.47447e-05	0.000119074	9.53174e-05	8.69086e-05	0.000123746	0.000107228	0.000100215
ENSG00000198931	chr16	87404843;87406843	87403377;87405843	0.000227003	0.000152279	0.000214889	0.000167889	0.000202961	0.000177136	0.000162831	7.44142e-05	2.86223e-05	9.56901e-05	1.49564e-05	4.87318e-05	2.42335e-05	2.25076e-05
ENSG00000137074	chr9	32990626;32992626	32962608;32991626	0.000124884	9.81736e-05	0.000108395	0.000116589	9.5311e-05	0.00010439	9.84674e-05	5.0377e-05	3.90831e-05	4.77984e-05	3.88057e-05	4.06213e-05	4.15616e-05	3.53932e-05
ENSG00000106125	chr7	30916992;30918992	30917992;30931656	1.46349e-06	6.36537e-06	1.05648e-06	2.79814e-05	6.80793e-06	1.92776e-05	1.77722e-05	6.68324e-06	7.83442e-06	6.05633e-06	9.70143e-06	1.1259e-05	1.11517e-05	1.1085e-05
ENSG00000178301	chr11	76977327;76979327	76978327;76998339	3.59367e-05	6.09607e-05	2.72573e-05	6.529e-05	3.98548e-05	7.96566e-05	7.0128e-05	2.44865e-05	2.53283e-05	2.28277e-05	2.42536e-05	2.49135e-05	2.28181e-05	2.1326e-05
ENSG00000185176	chr2	241269996;241271996	241264511;241270996	1.6261e-07	1.22411e-06	1.05648e-06	0	1.13465e-06	1.09119e-06	9.60658e-07	5.61616e-08	1.78055e-07	3.72697e-07	0	3.07996e-07	1.28674e-07	1.12538e-07
ENSG00000167580	chr12	48629795;48631795	48630795;48638926	1.30088e-06	6.61019e-06	1.69037e-06	2.33179e-05	8.50991e-06	2.00051e-05	1.05672e-05	3.20121e-06	5.56422e-06	4.56554e-06	4.44649e-06	8.35012e-06	9.65052e-06	6.41467e-06
ENSG00000165272	chr9	33436590;33438590	33431160;33437590	2.42288e-05	4.01508e-05	1.94393e-05	5.12993e-05	2.09911e-05	3.38268e-05	4.13083e-05	1.26925e-05	1.16626e-05	1.09946e-05	4.85071e-06	9.20567e-06	9.65052e-06	7.20243e-06
ENSG00000171885	chr18	22698714;22700714	22686007;22699714	2.92697e-06	8.81359e-06	2.95816e-06	9.32714e-06	6.80793e-06	1.56403e-05	2.20951e-05	5.33536e-06	9.97108e-06	6.24268e-06	1.69775e-05	9.34255e-06	1.17522e-05	1.28293e-05
ENSG00000165269	chr9	33391517;33393517	33374764;33392517	2.11393e-06	5.6309e-06	1.90167e-06	0	3.82946e-06	1.63678e-05	8.16559e-06	5.39152e-06	6.72157e-06	3.6338e-06	8.48875e-06	7.97368e-06	1.11088e-05	9.73454e-06
ENSG00000103375	chr16	25134783;25136783	25135783;25147752	2.43914e-06	4.4068e-06	1.69037e-06	3.73086e-05	4.68045e-06	1.27305e-05	4.80329e-06	6.17778e-06	5.8313e-06	4.84507e-06	1.09141e-05	6.63903e-06	9.82208e-06	6.63974e-06
ENSG00000103569	chr15	56216699;56218699	56217699;56265402	2.76436e-06	1.02825e-05	6.5502e-06	1.39907e-05	1.07792e-05	2.21874e-05	1.96935e-05	2.02744e-05	3.31627e-05	2.76728e-05	4.48691e-05	3.89444e-05	4.6108e-05	4.94605e-05
ENSG00000021776	chr15	33048248;33050248	32935041;33049248	9.74032e-05	6.31641e-05	9.97321e-05	6.99536e-05	9.17652e-05	6.25613e-05	6.19624e-05	0.000109347	0.000108168	0.000107803	0.000111971	0.000102837	0.000101523	0.000112032
ENSG00000169083	chrX	66679598;66681598	66680598;66860844	1.78871e-06	3.91715e-06	8.45187e-07	4.66357e-06	4.39679e-06	1.23668e-05	1.24886e-05	5.54315e-05	5.81794e-05	6.08429e-05	8.32706e-05	0.000106498	0.00013841	0.000149282
ENSG00000186635	chr11	72140095;72142095	72073762;72141095	3.80507e-05	5.87573e-05	4.0569e-05	0.00013058	4.60954e-05	7.20183e-05	6.24428e-05	0.000223299	0.000137414	0.000191939	9.45889e-05	0.000161493	0.000134421	0.000120359
ENSG00000047365	chr4	35921374;35923374	35744016;35922374	9.54519e-05	0.000115556	7.52217e-05	0.000107262	9.40345e-05	8.9841e-05	7.4451e-05	0.000187299	0.000243134	0.000164919	0.000230005	0.000199274	0.000208108	0.000222544
ENSG00000120318	chr5	141040984;141042984	141013153;141041984	3.08958e-06	6.85501e-06	2.32427e-06	3.73086e-05	6.94976e-06	1.3458e-05	1.77722e-05	1.40966e-05	1.65146e-05	1.32308e-05	2.46578e-05	1.81033e-05	2.39762e-05	1.99192e-05
ENSG00000198576	chr8	143691835;143693835	143689411;143692835	7.96787e-06	3.40303e-05	3.80334e-06	3.73086e-05	1.3474e-05	3.96464e-05	1.34492e-05	3.25738e-06	1.10394e-05	1.95666e-06	5.25494e-06	5.13327e-06	9.09293e-06	1.68807e-06
ENSG00000095139	chr11	117947320;117949320	117948320;117978852	0.000105859	7.95671e-05	0.000108184	7.92807e-05	9.41764e-05	9.89342e-05	0.00010231	7.08198e-05	5.23927e-05	7.24896e-05	3.63803e-05	5.4618e-05	4.25052e-05	4.70972e-05
ENSG00000156269	chr4	80465195;80467195	80457297;80466195	2.43914e-06	9.79288e-06	1.69037e-06	1.86543e-05	7.09159e-06	1.49129e-05	1.53705e-05	3.53818e-06	7.1222e-06	3.72697e-06	1.01057e-05	6.09148e-06	6.51946e-06	7.70885e-06
ENSG00000143761	chr1	226335983;226337983	226336983;226353535	0.000133177	0.000178475	0.000155514	4.66357e-05	0.00014864	0.000135307	0.000118641	8.33439e-05	6.86402e-05	9.12177e-05	3.27423e-05	7.61093e-05	4.91533e-05	5.08672e-05
ENSG00000134287	chr12	47636577;47638577	47616258;47637577	5.52873e-05	5.80228e-05	6.29665e-05	4.19721e-05	7.98513e-05	7.27457e-05	5.47575e-05	4.08295e-05	3.36524e-05	4.58418e-05	2.10198e-05	4.68839e-05	4.04893e-05	3.24109e-05
ENSG00000168374	chr3	57557118;57559118	57532131;57558118	0.000243589	0.00017823	0.000221862	0.000116589	0.000234732	0.00018732	0.000225274	7.89633e-05	4.81639e-05	7.31419e-05	2.54662e-05	6.04699e-05	3.52137e-05	4.73222e-05
ENSG00000004059	chr7	127014694;127016694	127015694;127018989	5.88647e-05	8.76463e-05	6.44455e-05	2.79814e-05	5.55981e-05	6.72898e-05	6.82067e-05	1.39842e-05	1.35767e-05	2.04052e-05	1.6169e-06	1.16696e-05	7.07705e-06	8.55289e-06
ENSG00000101199	chr20	61373609;61375609	61374609;61391587	5.46368e-05	4.50472e-05	7.05732e-05	5.59628e-05	5.20523e-05	5.96515e-05	5.95608e-05	5.45891e-05	4.24661e-05	4.38851e-05	2.18282e-05	4.52412e-05	3.19539e-05	3.15106e-05
ENSG00000149182	chr11	47153995;47155995	47142429;47154995	8.04918e-05	7.05087e-05	6.25439e-05	6.06264e-05	7.71565e-05	8.14752e-05	6.96477e-05	4.50978e-05	2.88894e-05	3.51267e-05	2.58705e-05	3.68569e-05	2.77077e-05	2.45896e-05
ENSG00000100262	chr22	41582244;41584244	41522475;41583244	0.000103582	8.2505e-05	8.55752e-05	7.92807e-05	9.72967e-05	8.76586e-05	0.000114318	9.1375e-05	6.21412e-05	7.55644e-05	5.94212e-05	7.30636e-05	6.24067e-05	6.70164e-05
ENSG00000066777	chr8	68417466;68419466	68272450;68418466	8.50449e-05	8.15257e-05	7.31087e-05	0.000107262	7.50291e-05	7.12908e-05	8.83805e-05	0.000135293	0.000145026	0.000106964	0.000163712	0.000128126	0.000138967	0.000151814
ENSG00000124198	chr20	46970681;46972681	46971681;47086629	0.000163911	0.000121921	0.000165023	6.99536e-05	0.000146938	0.00012876	0.000119122	0.000157533	0.000120499	0.000147495	0.000110354	0.000134081	0.000119581	0.000124186
ENSG00000164144	chr4	153919561;153921561	153920561;154052514	8.03292e-05	7.46707e-05	8.78995e-05	0.000116589	8.12697e-05	7.31095e-05	8.11756e-05	0.000105809	0.000125128	0.000108082	0.000137841	0.000109133	0.000121897	0.000137634
ENSG00000132254	chr11	6458171;6460171	6453503;6459171	0.000167325	0.000111394	0.000146006	8.86078e-05	0.000142257	0.000126941	0.000118161	2.93725e-05	2.02983e-05	3.09339e-05	1.29352e-05	2.27575e-05	1.59126e-05	1.44049e-05
ENSG00000101246	chr20	61808809;61810809	61801252;61809809	8.95979e-05	7.93223e-05	8.93786e-05	8.86078e-05	8.55246e-05	9.49332e-05	6.77264e-05	6.1497e-05	2.92455e-05	6.0936e-05	1.49564e-05	4.26746e-05	2.86084e-05	2.66715e-05
ENSG00000118520	chr6	131935057;131937057	131936057;131947161	5.36612e-06	1.05273e-05	3.16945e-06	2.33179e-05	7.51709e-06	1.96413e-05	1.77722e-05	8.31192e-06	1.21522e-05	7.91982e-06	1.21268e-05	1.0643e-05	1.14091e-05	1.31107e-05
ENSG00000081181	chr14	67155331;67157331	67156331;67188190	1.85375e-05	5.72883e-05	1.58473e-05	6.529e-05	2.49624e-05	3.56454e-05	3.7946e-05	2.41495e-05	3.97953e-05	1.94734e-05	3.55719e-05	2.98756e-05	3.47848e-05	3.5562e-05
ENSG00000133687	chr12	29827959;29829959	29545023;29828959	4.55307e-06	6.12055e-06	5.70502e-06	6.529e-05	1.37577e-05	1.56403e-05	3.31427e-05	0.000114401	0.000191142	0.000151222	0.000354506	0.000278257	0.00031362	0.000295412
ENSG00000134884	chr13	106017513;106019513	105992021;106018513	0.000138543	0.000137835	0.00013523	0.000158561	0.000130202	0.000124031	0.000122484	8.5478e-05	7.63856e-05	8.58136e-05	4.72945e-05	6.33788e-05	4.94106e-05	5.3343e-05
ENSG00000175220	chr11	46677696;46679696	46655209;46678696	0.000125372	8.86255e-05	0.000121284	0.000102599	0.000113324	8.76586e-05	8.06952e-05	5.2455e-05	3.73025e-05	4.98483e-05	2.74874e-05	4.74314e-05	3.29833e-05	2.92599e-05
ENSG00000071205	chr4	148871902;148873902	148872902;149213376	7.20361e-05	0.000136855	0.000111353	5.59628e-05	0.000103821	8.54762e-05	7.25297e-05	0.000296196	0.000440597	0.000424409	0.000470923	0.000406042	0.000429941	0.00037869
ENSG00000198826	chr15	30693982;30695982	30694982;30719150	3.36602e-05	2.49718e-05	3.23284e-05	2.33179e-05	2.51042e-05	2.50973e-05	1.92132e-05	1.92073e-05	1.82061e-05	1.88212e-05	1.81902e-05	1.58789e-05	1.35107e-05	1.60929e-05
ENSG00000165322	chr10	32256776;32258776	32134370;32257776	9.96797e-05	0.000202713	9.36045e-05	0.000107262	0.00011148	0.000151675	0.000117681	9.91815e-05	0.000139417	0.00010566	0.000133395	0.000111734	0.000115678	0.000133526
ENSG00000075884	chr2	143564400;143566400	143565400;144242387	2.11393e-06	6.61019e-06	2.32427e-06	5.59628e-05	5.38961e-06	1.63678e-05	1.63312e-05	0.000668436	0.000734209	0.000484507	0.000924465	0.000646073	0.00073657	0.000765483
ENSG00000140750	chr16	24933176;24935176	24838210;24934176	7.80526e-05	0.000141262	8.83221e-05	0.000102599	9.07724e-05	8.1839e-05	8.02149e-05	0.000238294	0.000285556	0.000213742	0.000169775	0.000211662	0.000186105	0.000181974
ENSG00000146376	chr6	130072063;130074063	129938969;130073063	4.91081e-05	6.09607e-05	5.68389e-05	6.99536e-05	5.07758e-05	5.27407e-05	4.61116e-05	0.000147761	0.000197329	0.000155042	0.000206155	0.000148215	0.000150076	0.00018113
ENSG00000213390	chr10	99041403;99043403	98968985;99042403	5.49621e-05	4.30887e-05	6.36004e-05	5.59628e-05	5.64491e-05	5.8924e-05	4.99542e-05	6.05422e-05	6.02271e-05	6.81105e-05	7.76114e-05	5.4926e-05	6.14631e-05	6.85919e-05
ENSG00000137727	chr11	110087661;110089661	109952975;110088661	3.74002e-06	8.98497e-05	8.02928e-06	1.86543e-05	1.50342e-05	1.96413e-05	2.49771e-05	5.25111e-05	0.000119119	5.36684e-05	0.000134203	8.13452e-05	0.000101481	0.000112876
ENSG00000107863	chr10	25051550;25053550	24912550;25052550	0.000121632	0.000156686	9.59288e-05	0.000111926	8.33971e-05	0.000109846	0.000117681	0.000109796	0.000123481	0.000102678	0.000154414	0.000103145	0.000115635	0.000131332
ENSG00000128805	chr10	49482182;49484182	49324084;49483182	4.39046e-06	1.24859e-05	4.43723e-06	6.06264e-05	7.37526e-06	2.07325e-05	1.82525e-05	8.01427e-05	0.000111685	8.58136e-05	0.000160882	0.000122651	0.000163287	0.000137296
ENSG00000138639	chr4	86614290;86616290	86615290;87142847	4.14655e-05	4.48024e-05	1.75376e-05	6.06264e-05	2.48206e-05	1.78227e-05	4.89935e-05	0.000360726	0.00047692	0.000264429	0.000653634	0.000354812	0.000411455	0.000495223
ENSG00000163219	chr2	68814470;68816470	68815470;68907469	5.85395e-05	2.27684e-05	2.09184e-05	1.39907e-05	1.6027e-05	4.47386e-05	2.88197e-05	0.000304565	7.80771e-05	8.91679e-05	0.000127331	8.88398e-05	0.000114091	9.66701e-05
ENSG00000145819	chr5	142129155;142131155	142130155;142588769	1.72366e-05	8.86255e-05	4.8387e-05	9.32714e-05	4.08476e-05	3.3463e-05	5.42772e-05	0.000644623	0.000550412	0.00075816	0.000577235	0.000515312	0.000530607	0.000567248
ENSG00000185602	chr17	40857780;40859780	40827057;40858780	8.61831e-06	3.5744e-05	7.81798e-06	1.86543e-05	1.09211e-05	2.69159e-05	1.82525e-05	7.10445e-05	4.91432e-05	6.95081e-05	3.35508e-05	5.3078e-05	3.9803e-05	4.36647e-05
ENSG00000088756	chr18	6777712;6779712	6778712;6905699	4.87829e-07	5.6309e-06	1.05648e-06	0	4.53862e-06	1.09119e-05	1.24886e-05	4.10542e-05	8.02583e-05	3.34496e-05	9.98438e-05	7.53564e-05	9.67196e-05	9.80206e-05
ENSG00000186517	chr1	159305384;159307384	159283355;159306384	0.000144723	7.68741e-05	0.000142414	6.06264e-05	0.000114033	8.40213e-05	0.000104712	0.000112267	6.38327e-05	0.000114604	3.19339e-05	7.60408e-05	4.6923e-05	4.97981e-05
ENSG00000100852	chr14	31615245;31617245	31616245;31698685	4.65064e-05	9.10738e-05	6.36004e-05	0.000125916	7.30434e-05	8.0384e-05	7.73329e-05	5.79027e-05	6.58358e-05	6.56879e-05	9.82269e-05	6.57059e-05	6.21922e-05	7.91705e-05
ENSG00000047648	chrX	11592742;11594742	11065583;11593742	6.50439e-06	4.65162e-05	1.75376e-05	1.39907e-05	4.723e-05	2.90983e-05	4.41903e-05	0.000245146	0.000283731	0.000340366	0.000346422	0.000498372	0.000533695	0.000565447
ENSG00000186654	chr22	43442256;43444256	43443256;43637329	4.39046e-06	5.14126e-06	1.69037e-06	3.73086e-05	7.37526e-06	1.49129e-05	1.39295e-05	9.56433e-05	0.000108703	0.000108921	9.21636e-05	0.000152116	0.000156467	0.000146693
ENSG00000123329	chr12	56167864;56169864	56152304;56168864	7.95161e-05	5.45953e-05	6.40229e-05	8.86078e-05	9.2758e-05	7.71105e-05	7.4451e-05	0.000114289	5.88472e-05	0.000120288	3.55719e-05	8.39461e-05	4.26338e-05	3.93883e-05
ENSG00000141522	chr17	77421527;77423527	77418886;77422527	0.000212206	0.000236743	0.000202634	0.000279814	0.000198565	0.000243698	0.000266583	8.21083e-05	8.04363e-05	7.27692e-05	4.72945e-05	6.54663e-05	5.7946e-05	7.41625e-05
ENSG00000111348	chr12	15004829;15006829	14986216;15005829	0.00012212	0.000102825	0.000121707	0.000153898	0.000101977	9.71156e-05	9.12625e-05	0.000124173	6.4901e-05	0.000111809	4.6486e-05	6.89912e-05	5.42574e-05	4.17516e-05
ENSG00000104728	chr8	1758548;1760548	1759548;1894206	1.46349e-06	3.91715e-06	0	4.66357e-06	3.82946e-06	1.01844e-05	9.60658e-06	5.48138e-05	7.17561e-05	4.54691e-05	8.24621e-05	9.29464e-05	0.000113619	9.60512e-05
ENSG00000074964	chr1	17737916;17739916	17738916;17896956	5.0409e-06	1.83616e-05	3.16945e-06	3.2645e-05	1.14884e-05	2.07325e-05	3.74657e-05	7.09322e-05	9.48588e-05	6.92285e-05	0.00011763	0.000122103	0.000143557	0.000142023
ENSG00000132694	chr1	155280786;155282786	155171256;155281786	4.22785e-05	6.12055e-05	3.50753e-05	6.529e-05	4.05639e-05	3.4918e-05	4.85132e-05	8.17713e-05	9.96662e-05	6.252e-05	0.00012531	9.71557e-05	0.000112118	0.000119403
ENSG00000196914	chr11	119712155;119714155	119713155;119865855	8.39066e-05	7.34466e-05	6.5502e-05	9.7935e-05	6.99231e-05	6.65623e-05	7.1569e-05	0.00012013	0.000144358	9.11245e-05	0.00018554	0.000120255	0.000145873	0.000143205
ENSG00000130762	chr1	3360099;3362099	3361099;3387537	2.60175e-06	3.67233e-06	1.47908e-06	1.86543e-05	4.82228e-06	1.67315e-05	8.16559e-06	9.43516e-06	1.20632e-05	1.06219e-05	1.17226e-05	1.47154e-05	1.8915e-05	1.33358e-05
ENSG00000110237	chr11	72696316;72698316	72697316;72757783	6.43934e-05	0.000146404	6.80376e-05	7.46171e-05	6.02785e-05	4.94671e-05	9.41445e-05	9.42954e-05	9.53929e-05	0.000106871	5.29536e-05	8.03186e-05	8.1193e-05	8.14212e-05
ENSG00000104880	chr19	7350865;7352865	7351865;7443370	6.50439e-06	1.54238e-05	6.12761e-06	9.32714e-06	1.2623e-05	1.78227e-05	1.29689e-05	0.000144448	0.000139328	0.000128487	8.9334e-05	0.000122343	0.000101395	9.62763e-05
ENSG00000142632	chr1	16410691;16412691	16397185;16411691	3.57741e-06	7.58948e-06	1.90167e-06	9.32714e-06	6.09877e-06	1.60041e-05	1.34492e-05	3.7179e-05	1.72268e-05	3.98786e-05	2.02113e-05	2.86437e-05	2.18745e-05	1.74997e-05
ENSG00000116584	chr1	154225488;154227488	154183269;154226488	1.34966e-05	1.95858e-05	2.15523e-05	9.32714e-06	1.70198e-05	2.72797e-05	2.93001e-05	0.000218862	0.000120677	0.000190355	6.99311e-05	0.000132917	9.74917e-05	9.44757e-05
ENSG00000163947	chr3	57043217;57045217	56736488;57044217	2.76436e-06	5.38608e-06	1.26778e-06	2.79814e-05	4.53862e-06	1.05481e-05	7.20493e-06	0.000234194	0.000230937	0.000253248	0.000361782	0.000261489	0.000299638	0.000294793
ENSG00000050327	chr7	143682365;143684365	143683365;143708657	0	0	0	0	1.41832e-07	1.09119e-06	0	4.94222e-06	3.91721e-06	2.8884e-06	2.42536e-06	5.13327e-06	5.18983e-06	6.5272e-06
ENSG00000129675	chrX	135690169;135692169	135575371;135691169	1.72366e-05	2.44822e-05	1.75376e-05	4.19721e-05	1.33322e-05	2.76434e-05	4.0828e-05	9.49693e-05	7.38928e-05	0.000113766	0.000105503	9.94143e-05	0.000106842	0.000122104
ENSG00000102606	chr13	110564782;110566782	110565782;110756079	3.4148e-06	1.02825e-05	4.22594e-06	1.39907e-05	8.22625e-06	1.92776e-05	1.10476e-05	0.000350617	0.000394926	0.000335521	0.000242131	0.000325347	0.000318982	0.000281401
ENSG00000131089	chrX	62921138;62923138	62771571;62922138	7.80526e-06	1.46893e-05	7.81798e-06	1.39907e-05	1.33322e-05	1.96413e-05	2.78591e-05	0.000118052	9.12531e-05	0.000121779	9.45889e-05	0.000126929	0.00015325	0.000147987
ENSG00000117713	chr1	26894108;26896108	26895108;26981188	0.000172691	0.00017162	0.000168192	0.000153898	0.000164667	0.00014731	0.000203659	0.00025795	0.000201914	0.000235265	0.000161286	0.00019041	0.000156295	0.000183831
ENSG00000049618	chr6	157139755;157141755	157140755;157572093	0.000156593	0.000173579	0.000141146	0.000144571	0.000144668	0.000148765	0.000171477	0.00102641	0.000611396	0.000605913	0.000591787	0.000648982	0.000606739	0.000613332
ENSG00000189079	chr12	44408886;44410886	44409886;44588086	0.000176106	0.000207609	0.000192914	0.000247169	0.000227073	0.0001775	0.000214227	0.000180447	0.000213799	0.000157651	0.000253046	0.000217206	0.000200516	0.000201724
ENSG00000116017	chr19	876036;878036	877036;923781	0.000124884	0.000111884	0.000115157	8.39443e-05	0.000115167	0.000100753	0.000134972	0.000234699	0.000145382	0.000158769	6.14424e-05	0.000161903	0.000109072	0.000100159
ENSG00000205143	chr9	34617011;34619011	34611454;34618011	3.90263e-06	9.54806e-06	3.80334e-06	3.2645e-05	6.52427e-06	1.89139e-05	1.44099e-05	3.98748e-06	4.13978e-06	3.16793e-06	1.17226e-05	4.61994e-06	6.21922e-06	5.23302e-06
ENSG00000032219	chr14	57833974;57835974	57834974;57910201	0.000199197	0.000174313	0.0001646	5.59628e-05	0.000182821	0.000149129	0.000153225	8.55903e-05	0.00010661	7.13716e-05	9.2972e-05	7.80599e-05	7.67323e-05	8.26029e-05
ENSG00000054267	chr1	233557155;233559155	233396832;233558155	0.000184562	0.000204916	0.000151922	0.00013058	0.000163958	0.000146219	0.000162831	0.00019651	0.000225329	0.000149545	0.000175434	0.000173984	0.000153894	0.000186363
ENSG00000196843	chr2	96565184;96567184	96566184;96582097	0.000151552	0.000187289	0.000168404	0.00013058	0.000162823	0.000133488	0.000186368	0.000139449	0.000110171	0.000135848	4.36564e-05	0.000103281	6.30929e-05	6.93234e-05
ENSG00000150347	chr10	63330448;63332448	63331448;63526709	7.51257e-05	8.71566e-05	7.43765e-05	7.92807e-05	5.78674e-05	6.14701e-05	5.57181e-05	0.000623619	0.000440152	0.00044528	0.000307212	0.000382463	0.000322585	0.000278588
ENSG00000166233	chr15	70552720;70554720	70553720;70662877	0.000250094	0.000245556	0.000245104	0.000205197	0.000247497	0.000222966	0.000250251	0.000156242	0.000152415	0.00014442	0.000151989	0.00013213	0.000118079	0.00013769
ENSG00000177479	chr3	48930284;48932284	48931284;48997971	0.00019318	0.000112373	0.000165445	0.000107262	0.000159845	9.71156e-05	0.000126326	0.000100642	7.22458e-05	8.80498e-05	6.54846e-05	7.498e-05	6.75536e-05	6.54971e-05
ENSG00000120805	chr12	100324703;100326703	100311053;100325703	0.000115941	8.54429e-05	0.000104592	5.12993e-05	0.000139563	0.000100025	8.79002e-05	2.60028e-05	2.02092e-05	2.8325e-05	1.69775e-05	2.87463e-05	1.8915e-05	1.7781e-05
ENSG00000175414	chr5	175724107;175726107	175725107;175733109	6.03282e-05	6.24296e-05	4.96548e-05	5.12993e-05	4.39679e-05	6.47437e-05	5.66788e-05	1.51075e-05	1.73158e-05	1.52806e-05	1.01057e-05	1.32096e-05	1.38539e-05	1.0466e-05
ENSG00000152213	chr13	49099435;49101435	49100435;49106009	6.21169e-05	6.26744e-05	6.48681e-05	3.73086e-05	6.08459e-05	6.21976e-05	6.19624e-05	2.88671e-05	1.89628e-05	3.67107e-05	1.05099e-05	2.067e-05	1.5355e-05	1.31107e-05
ENSG00000174225	chrX	100110355;100112355	100111355;100132349	1.30088e-06	4.4068e-06	1.90167e-06	9.32714e-06	7.37526e-06	1.7459e-05	1.53705e-05	8.14344e-06	8.50212e-06	8.85156e-06	1.17226e-05	1.33465e-05	1.80572e-05	1.58116e-05
ENSG00000169379	chr3	95180671;95182671	95181671;95256811	4.53681e-05	2.49718e-05	4.92322e-05	3.2645e-05	4.66627e-05	5.4923e-05	3.17017e-05	4.94784e-05	5.31494e-05	5.5066e-05	8.69086e-05	5.67055e-05	5.79889e-05	6.43717e-05
ENSG00000179674	chr3	161876640;161878640	161877640;161878927	3.25219e-06	1.02825e-05	1.47908e-06	3.73086e-05	4.96412e-06	9.82067e-06	1.05672e-05	8.42425e-07	1.15736e-06	1.86349e-07	4.44649e-06	9.23989e-07	9.00715e-07	9.00304e-07
ENSG00000185305	chr5	53641160;53643160	53216370;53642160	0.000157894	0.000124125	0.000109452	0.000158561	0.000135733	0.000132397	0.000110476	0.000233183	0.000282974	0.000174609	0.000466881	0.00027398	0.000356726	0.000360065
ENSG00000214087	chr17	77260260;77262260	77258609;77261260	8.26057e-05	5.67987e-05	7.92363e-05	6.06264e-05	7.10578e-05	7.60193e-05	6.19624e-05	1.32541e-05	5.56422e-06	1.41625e-05	2.02113e-06	8.72656e-06	5.96188e-06	4.44525e-06
ENSG00000213465	chr11	64537228;64539228	64538228;64546231	0.000129763	0.000108211	0.000124876	0.000107262	0.000103537	0.000103663	0.000111917	3.01588e-05	2.22124e-05	3.29837e-05	1.17226e-05	2.28602e-05	1.80143e-05	1.53614e-05
ENSG00000102931	chr16	55835538;55837538	55836538;55845046	0.00014017	0.000158645	0.000140301	0.000191206	0.000136017	0.000136762	0.00014554	3.43709e-05	2.78656e-05	3.74561e-05	2.10198e-05	2.51872e-05	1.72423e-05	1.7162e-05
ENSG00000138175	chr10	104463180;104465180	104423479;104464180	0.000106347	8.54429e-05	0.000129525	0.000102599	0.000115735	8.43851e-05	9.12625e-05	5.57685e-05	5.31939e-05	8.25525e-05	5.57832e-05	5.4002e-05	4.38777e-05	4.73222e-05
ENSG00000122644	chr7	12692005;12694005	12693005;12697084	3.15463e-05	3.20717e-05	6.02196e-05	6.06264e-05	4.01384e-05	6.69261e-05	8.30969e-05	8.48041e-06	6.45449e-06	2.14301e-05	8.08452e-06	7.80257e-06	7.50596e-06	9.17185e-06
ENSG00000188042	chr2	235069436;235071436	235066423;235070436	2.92697e-05	3.50095e-05	4.22594e-05	3.73086e-05	4.31169e-05	1.96413e-05	1.58509e-05	1.29172e-05	1.20187e-05	2.22687e-05	9.2972e-06	1.47496e-05	4.97538e-06	3.82629e-06
ENSG00000175906	chr17	38830878;38832878	38831878;38834029	2.84567e-05	4.50472e-05	2.81025e-05	3.73086e-05	3.21958e-05	4.18288e-05	2.30558e-05	7.86263e-06	7.96796e-06	9.59696e-06	2.42536e-06	7.49458e-06	4.54647e-06	2.47584e-06
ENSG00000162980	chr2	152392255;152394255	152365725;152393255	0.000157081	0.000131714	0.000169249	8.39443e-05	0.000146087	0.000112028	0.00011624	5.0714e-05	4.87425e-05	5.86067e-05	4.20395e-05	4.73288e-05	3.53852e-05	3.98385e-05
ENSG00000165997	chr10	18987318;18989318	18988318;19006946	0.000139031	0.000139549	0.000166925	7.92807e-05	0.00015332	0.000147674	0.000173879	4.40869e-05	4.78077e-05	5.51592e-05	2.54662e-05	4.35301e-05	2.61636e-05	3.38177e-05
ENSG00000113966	chr3	98965284;98967284	98966284;99000059	5.23603e-05	4.11301e-05	4.94435e-05	6.06264e-05	4.99248e-05	5.81966e-05	4.13083e-05	1.94319e-05	2.65302e-05	1.77963e-05	3.51677e-05	2.12175e-05	2.2861e-05	2.88097e-05
ENSG00000170540	chr16	18719367;18721367	18710491;18720367	0.000209929	0.000236253	0.000215312	0.00019587	0.00023615	0.000195322	0.000215187	5.50946e-05	4.25551e-05	6.3079e-05	1.77859e-05	4.39408e-05	2.33328e-05	2.94287e-05
ENSG00000182196	chr12	122029832;122031832	122030832;122033413	0.000116266	0.000129511	0.000108818	7.92807e-05	0.00015559	0.00014149	0.000130649	3.43709e-05	2.33252e-05	3.90401e-05	4.85071e-06	3.55222e-05	1.65989e-05	1.47987e-05
ENSG00000144746	chr3	69215779;69217779	69216779;69237927	6.58569e-05	7.41811e-05	4.75418e-05	6.99536e-05	4.21241e-05	5.45593e-05	3.7946e-05	5.65548e-05	5.68885e-05	4.45373e-05	3.27423e-05	3.46667e-05	3.26402e-05	3.04415e-05
ENSG00000177917	chr2	153282372;153284372	153283372;153325669	0.000176431	0.000188758	0.000202422	0.000172552	0.000193742	0.000147674	0.000159469	6.04299e-05	5.50635e-05	8.03163e-05	5.5379e-05	5.68766e-05	4.56362e-05	5.02482e-05
ENSG00000143862	chr1	200379489;200381489	200368599;200380489	6.68326e-05	0.000105273	7.58556e-05	8.86078e-05	8.99214e-05	0.000117121	0.000123925	2.93164e-05	2.63521e-05	3.00021e-05	1.65733e-05	2.70694e-05	2.0888e-05	1.96379e-05
ENSG00000134108	chr3	5137929;5139929	5138929;5197597	8.13048e-05	7.44259e-05	0.000101211	6.06264e-05	8.1837e-05	7.85654e-05	8.40575e-05	0.000108673	8.30181e-05	0.000103796	4.97198e-05	7.65884e-05	7.54027e-05	7.78763e-05
ENSG00000104442	chr8	66707986;66709986	66677629;66708986	0.000110087	7.34466e-05	9.71966e-05	0.000125916	8.31135e-05	7.82017e-05	8.11756e-05	4.01556e-05	3.06254e-05	4.11831e-05	3.15296e-05	3.09707e-05	2.6807e-05	2.91473e-05
ENSG00000170632	chr7	102501563;102503563	102502563;102527432	0.000108135	0.000127797	0.000100577	7.46171e-05	0.000104246	0.00012585	0.000103271	5.50384e-05	4.46473e-05	5.90725e-05	3.11254e-05	4.31879e-05	3.75727e-05	3.77565e-05
ENSG00000118690	chr6	109275311;109277311	109276311;109402045	1.12201e-05	1.44445e-05	8.24058e-06	5.12993e-05	1.00701e-05	2.03688e-05	2.93001e-05	5.74534e-05	8.36413e-05	5.84203e-05	0.000126927	7.89155e-05	0.000104998	0.000108712
ENSG00000140691	chr16	31376817;31378817	31377817;31385986	0.000221149	0.000156441	0.000230314	6.06264e-05	0.000198706	0.000140763	0.000138815	7.73346e-05	2.55064e-05	9.89512e-05	1.09141e-05	4.88687e-05	1.98157e-05	1.88501e-05
ENSG00000105676	chr19	19004470;19006470	19005470;19029978	0.000131063	8.54429e-05	0.000140724	0.000111926	0.000109636	0.000103299	0.000103271	4.50416e-05	2.35478e-05	4.89165e-05	2.62747e-05	3.47009e-05	2.81795e-05	2.65027e-05
ENSG00000114098	chr3	139387837;139389837	139388837;139498909	6.82961e-05	6.7326e-05	7.98702e-05	5.12993e-05	5.80092e-05	6.36525e-05	6.96477e-05	0.000121927	0.000114356	0.000123642	0.000130969	0.000109544	0.000117265	0.000121485
ENSG00000126947	chrX	100691169;100693169	100692169;100696327	3.4148e-06	9.54806e-06	1.69037e-06	1.39907e-05	6.09877e-06	1.49129e-05	1.58509e-05	2.35879e-06	2.62631e-06	1.39762e-06	1.21268e-06	3.38796e-06	5.01827e-06	3.37614e-06
ENSG00000184867	chrX	100800519;100802519	100796922;100801519	4.0815e-05	3.69681e-05	3.21171e-05	1.86543e-05	5.65909e-05	6.21976e-05	4.51509e-05	1.5276e-05	1.07723e-05	1.53738e-05	2.82958e-06	1.60158e-05	1.13662e-05	8.21527e-06
ENSG00000102401	chrX	100763775;100765775	100764775;100769487	3.51237e-05	5.97366e-05	2.42991e-05	4.66357e-05	3.78691e-05	4.80122e-05	4.46706e-05	1.4602e-05	1.7672e-05	1.2299e-05	3.63803e-06	1.28674e-05	9.09293e-06	8.83423e-06
ENSG00000196440	chrX	100626117;100628117	100627117;100675102	2.43914e-06	3.91715e-06	1.26778e-06	4.66357e-06	1.07792e-05	1.52766e-05	3.26624e-05	1.79717e-05	1.61585e-05	1.71441e-05	1.98071e-05	2.75486e-05	3.41843e-05	3.88256e-05
ENSG00000125962	chrX	101739751;101741751	101740751;101745743	1.20331e-05	4.84747e-05	6.04309e-05	6.99536e-05	5.53144e-05	6.32888e-05	4.89935e-05	5.39152e-06	1.13065e-05	2.8884e-05	6.87184e-06	1.67687e-05	1.14091e-05	9.622e-06
ENSG00000198960	chrX	100758647;100760647	100756771;100759647	3.72376e-05	4.21094e-05	3.59205e-05	3.73086e-05	3.41815e-05	3.92827e-05	3.98673e-05	8.14344e-06	6.8106e-06	9.13109e-06	2.82958e-06	5.85193e-06	3.64575e-06	4.05137e-06
ENSG00000145050	chr3	51396742;51398742	51397742;51401815	0.000147812	0.000106498	0.000176433	8.39443e-05	0.00015176	0.00013167	0.000133531	3.3023e-05	1.59359e-05	5.28299e-05	7.27607e-06	2.46397e-05	1.23956e-05	1.54177e-05
ENSG00000143437	chr1	149114815;149116815	149048809;149115815	0.000110249	0.000112863	9.12802e-05	6.99536e-05	8.439e-05	9.31145e-05	7.49313e-05	6.13285e-05	8.57334e-05	7.06262e-05	6.66973e-05	6.18046e-05	6.12057e-05	7.08427e-05
ENSG00000172379	chr15	78482740;78484740	78483740;78677324	3.74002e-06	9.54806e-06	2.53556e-06	4.66357e-06	7.37526e-06	1.60041e-05	1.72918e-05	8.48602e-05	0.000126464	8.51614e-05	0.000179881	0.000139317	0.000192539	0.000169201
ENSG00000133794	chr11	13254900;13256900	13255900;13365389	8.14674e-05	9.05841e-05	6.46568e-05	6.06264e-05	0.000101693	8.29301e-05	6.53247e-05	0.000140516	0.000125974	0.000118238	0.000131373	0.000139214	0.000154837	0.000132232
ENSG00000029153	chr12	27376254;27378254	27377254;27464733	0.000111875	0.000190961	0.000155092	0.000107262	0.000170766	0.000150584	0.000155146	0.000113278	0.000145782	0.000141811	0.000104695	0.00013521	0.000129488	0.000120866
ENSG00000013455	chr7	98760445;98762445	98761445;98801821	0.000153666	7.66293e-05	0.000151711	8.39443e-05	0.000132896	8.47488e-05	9.17428e-05	6.45297e-05	4.69175e-05	5.3948e-05	3.63803e-05	4.61994e-05	3.89881e-05	4.21455e-05
ENSG00000163466	chr2	218789118;218791118	218790118;218827324	0.000184237	0.000171131	0.000145795	0.000181879	0.000162397	0.000149492	0.000172438	0.000211224	0.000104118	0.000166782	7.88241e-05	0.000117757	7.69897e-05	9.34065e-05
ENSG00000214021	chr3	9808226;9810226	9809226;9853037	0.000232207	0.000155952	0.000212776	0.000144571	0.00019204	0.000134216	0.00015995	0.000199037	0.000128511	0.000192591	7.6803e-05	0.000149652	9.90358e-05	9.05368e-05
ENSG00000162704	chr1	181870608;181872608	181859023;181871608	0.00012586	8.64221e-05	0.000132272	7.46171e-05	0.000119422	7.60193e-05	9.17428e-05	8.44671e-05	3.28956e-05	9.81126e-05	2.62747e-05	5.28042e-05	2.43622e-05	3.20733e-05
ENSG00000136950	chr9	126663229;126665229	126664229;126679824	0.000191879	0.000143221	0.000201577	0.000107262	0.000190906	0.000165133	0.000173879	0.000224984	8.0926e-05	0.000191473	4.32522e-05	0.000124636	5.77315e-05	6.5047e-05
ENSG00000184378	chr3	170969377;170971377	170967406;170970377	4.16281e-05	4.9454e-05	4.69079e-05	4.66357e-05	3.90038e-05	5.67417e-05	4.99542e-05	1.55006e-05	9.0808e-06	2.07779e-05	6.06339e-06	1.10194e-05	8.57824e-06	6.92109e-06
ENSG00000128989	chr15	50647505;50649505	50626723;50648505	9.93545e-05	8.44636e-05	9.38158e-05	9.7935e-05	8.72266e-05	7.67468e-05	8.16559e-05	6.55406e-05	4.46473e-05	6.15882e-05	4.40606e-05	4.38039e-05	3.09245e-05	3.85443e-05
ENSG00000172995	chr3	35657852;35659852	35658852;35810992	1.6261e-06	8.81359e-06	8.45187e-07	4.66357e-05	5.67327e-06	1.12756e-05	1.77722e-05	5.55439e-05	0.000108925	4.92892e-05	0.000170179	0.000100783	0.000131161	0.000136452
ENSG00000137486	chr11	74739521;74741521	74654129;74740521	1.21957e-05	7.29569e-05	1.98619e-05	6.529e-05	1.65943e-05	1.7459e-05	4.61116e-05	4.69511e-05	7.27354e-05	5.21776e-05	8.85255e-05	6.63219e-05	8.34234e-05	7.69197e-05
ENSG00000141480	chr17	4559532;4561532	4560532;4571544	5.46368e-05	6.31641e-05	5.70502e-05	5.12993e-05	4.58117e-05	5.56505e-05	5.52378e-05	3.21245e-05	2.51948e-05	3.69902e-05	1.41479e-05	2.19704e-05	1.67705e-05	1.62055e-05
ENSG00000197070	chr9	139618916;139620916	139619916;139629630	5.49621e-05	6.83053e-05	4.37384e-05	0.000111926	4.68045e-05	6.40162e-05	6.05214e-05	4.98715e-05	3.0759e-05	4.23012e-05	2.10198e-05	3.99368e-05	2.9552e-05	2.50397e-05
ENSG00000105643	chr19	17971943;17973943	17972943;17985903	6.7483e-05	9.91529e-05	5.57824e-05	5.59628e-05	7.77239e-05	6.32888e-05	8.59789e-05	4.07172e-05	5.81349e-05	3.40086e-05	1.53606e-05	4.12031e-05	2.522e-05	2.46458e-05
ENSG00000140450	chr15	96303946;96305946	96304946;96318062	2.43914e-06	7.58948e-06	3.16945e-06	2.33179e-05	7.23342e-06	1.96413e-05	1.68115e-05	5.50384e-06	9.21434e-06	6.42903e-06	1.89986e-05	8.795e-06	1.14948e-05	1.23229e-05
ENSG00000205784	chr19	4852879;4854879	4841448;4853879	2.60175e-06	6.61019e-06	1.69037e-06	1.39907e-05	4.25496e-06	1.41854e-05	1.05672e-05	6.57091e-06	4.94102e-06	2.79523e-06	6.87184e-06	5.40705e-06	5.74742e-06	6.30213e-06
ENSG00000087087	chr7	100309670;100311670	100310670;100324221	0.000209441	0.000184351	0.000194182	0.000153898	0.000207358	0.000184047	0.000200777	8.41301e-05	5.18585e-05	8.17139e-05	3.07212e-05	6.7109e-05	4.09182e-05	3.77002e-05
ENSG00000100299	chr22	49412473;49414473	49410315;49413473	5.65882e-05	4.60265e-05	5.21903e-05	7.46171e-05	4.94993e-05	5.0922e-05	4.56312e-05	1.09515e-05	4.27332e-06	1.28581e-05	6.87184e-06	8.3159e-06	5.79031e-06	4.61406e-06
ENSG00000113273	chr5	78317113;78319113	78108794;78318113	3.17089e-05	2.96235e-05	5.57824e-05	3.2645e-05	3.87201e-05	3.01895e-05	4.41903e-05	0.000184042	0.000178856	0.000252968	0.000187157	0.000190239	0.000197771	0.000191765
ENSG00000006756	chrX	2856392;2858392	2832010;2857392	1.82123e-05	3.20717e-05	4.35272e-05	5.12993e-05	3.75854e-05	1.7459e-05	5.95608e-05	1.3535e-05	1.39328e-05	2.59025e-05	1.01057e-05	2.07726e-05	1.84432e-05	2.27327e-05
ENSG00000141337	chr17	63813771;63815771	63814771;63930467	4.06524e-06	7.58948e-06	3.16945e-06	4.19721e-05	7.65892e-06	1.16393e-05	1.92132e-05	8.23891e-05	7.2958e-05	5.85135e-05	8.16537e-05	8.48701e-05	9.80064e-05	9.7064e-05
ENSG00000205667	chrX	2933653;2935653	2934653;2961426	9.75658e-07	4.16197e-06	1.47908e-06	4.66357e-06	4.68045e-06	1.38217e-05	1.00869e-05	7.35717e-06	8.19053e-06	8.10617e-06	1.53606e-05	1.29358e-05	2.03304e-05	1.86813e-05
ENSG00000180801	chr4	115119327;115121327	115040888;115120327	3.4148e-06	8.07912e-06	3.16945e-06	3.2645e-05	1.06374e-05	1.70952e-05	1.58509e-05	3.35847e-05	5.39506e-05	3.99718e-05	8.97382e-05	5.11274e-05	6.0691e-05	6.96048e-05
ENSG00000164291	chr5	94915580;94917580	94916580;94966562	0.000117404	9.22979e-05	0.000104592	0.000125916	9.23325e-05	9.09322e-05	7.10887e-05	4.21774e-05	5.03005e-05	4.79848e-05	5.29536e-05	4.41119e-05	4.86386e-05	5.00794e-05
ENSG00000129744	chr11	3621936;3623936	3622936;3642222	1.95132e-06	8.32395e-06	1.47908e-06	1.39907e-05	8.22625e-06	1.30942e-05	1.15279e-05	7.52566e-06	9.61497e-06	8.29252e-06	1.13183e-05	1.07799e-05	1.17522e-05	1.15914e-05
ENSG00000156219	chr4	77213886;77215886	77214886;77252964	3.57741e-06	1.17515e-05	2.74686e-06	3.2645e-05	7.09159e-06	1.63678e-05	1.39295e-05	1.85333e-05	2.83552e-05	1.6585e-05	5.05283e-05	2.63166e-05	3.10103e-05	3.16232e-05
ENSG00000111339	chr12	14886689;14888689	14873289;14887689	3.08958e-06	1.05273e-05	2.53556e-06	4.66357e-06	9.64457e-06	2.21874e-05	1.82525e-05	5.61616e-06	1.14845e-05	7.73347e-06	1.17226e-05	1.34492e-05	1.71136e-05	1.46299e-05
ENSG00000117407	chr1	44170578;44172578	44171578;44175471	1.17079e-05	3.52544e-05	8.45187e-06	6.99536e-05	2.53879e-05	4.47386e-05	4.17886e-05	7.35717e-06	1.30425e-05	6.14951e-06	9.2972e-06	9.71899e-06	1.02939e-05	8.44035e-06
ENSG00000173409	chr1	229180445;229182445	229181445;229203094	0.000122933	8.936e-05	0.000123397	8.39443e-05	0.00010609	9.42057e-05	7.82936e-05	4.04925e-05	2.25239e-05	4.36988e-05	2.54662e-05	3.13472e-05	2.59921e-05	2.43645e-05
ENSG00000099889	chr22	18383309;18385309	18337420;18384309	8.94353e-06	6.36537e-06	6.12761e-06	2.79814e-05	8.65174e-06	2.00051e-05	1.87328e-05	3.84707e-05	3.93501e-05	3.02817e-05	4.56775e-05	4.84581e-05	5.70024e-05	4.29332e-05
ENSG00000004848	chrX	24942775;24944775	24932212;24943775	2.60175e-06	4.65162e-06	1.90167e-06	4.66357e-06	4.96412e-06	1.23668e-05	1.68115e-05	6.12162e-06	5.20811e-06	4.28602e-06	3.63803e-06	9.13722e-06	9.7363e-06	1.01284e-05
ENSG00000166275	chr10	104602969;104604969	104603969;104651641	6.47186e-05	6.21848e-05	5.93744e-05	6.529e-05	6.18387e-05	5.60142e-05	5.47575e-05	3.80776e-05	3.66793e-05	4.0065e-05	4.04226e-05	3.89444e-05	3.74011e-05	3.93883e-05
ENSG00000104763	chr8	17985787;17987787	17958213;17986787	0.000151877	0.000179454	0.000148964	0.000121253	0.000132613	0.000129124	0.000132571	9.25544e-05	0.00013688	0.000102958	4.52733e-05	8.3775e-05	6.5023e-05	6.42029e-05
ENSG00000188611	chr10	51677376;51679376	51617077;51678376	2.76436e-06	1.19963e-05	2.53556e-06	2.79814e-05	5.53144e-06	2.10963e-05	1.24886e-05	4.32445e-06	6.36546e-06	4.09967e-06	1.17226e-05	6.7417e-06	8.19222e-06	7.93393e-06
ENSG00000153317	chr8	131482399;131484399	131133534;131483399	3.25219e-06	8.32395e-06	2.53556e-06	2.79814e-05	3.82946e-06	1.56403e-05	1.44099e-05	0.000346124	0.000360161	0.000296388	0.00043333	0.000309262	0.000390996	0.000381166
ENSG00000119185	chr2	9460054;9462054	9461054;9481094	6.34178e-06	1.27307e-05	3.59205e-06	2.33179e-05	8.50991e-06	2.72797e-05	3.0741e-05	4.35814e-05	2.96907e-05	4.96619e-05	1.94029e-05	3.37769e-05	2.98952e-05	2.66715e-05
ENSG00000088280	chr1	23682285;23684285	23627642;23683285	8.29309e-06	1.34652e-05	3.80334e-06	2.79814e-05	1.27649e-05	2.47336e-05	1.58509e-05	2.37564e-05	3.05364e-05	2.33868e-05	4.60818e-05	3.49062e-05	4.75663e-05	4.41149e-05
ENSG00000065802	chr2	238999364;239001364	239000364;239025630	0.000135454	9.32772e-05	0.000143893	7.46171e-05	0.000130769	0.000100389	9.41445e-05	4.65018e-05	3.8816e-05	4.63077e-05	3.59761e-05	4.11004e-05	3.69293e-05	3.30862e-05
ENSG00000146926	chr7	150514742;150516742	150503717;150515742	2.60175e-06	9.30323e-06	8.45187e-07	2.79814e-05	5.95694e-06	2.03688e-05	1.20082e-05	4.04364e-06	6.14289e-06	4.09967e-06	1.05099e-05	7.5288e-06	1.05083e-05	7.42751e-06
ENSG00000165192	chrX	15242667;15244667	15209758;15243667	8.13048e-07	3.67233e-06	2.74686e-06	0	3.82946e-06	8.36576e-06	1.10476e-05	1.08392e-05	1.21077e-05	1.37898e-05	1.77859e-05	1.99855e-05	2.44909e-05	2.35204e-05
ENSG00000196372	chr10	5747532;5749532	5714922;5748532	1.07322e-05	2.27684e-05	8.24058e-06	2.79814e-05	1.29067e-05	2.5461e-05	3.41033e-05	1.76348e-05	2.66637e-05	1.98461e-05	2.62747e-05	2.37842e-05	3.08388e-05	2.83596e-05
ENSG00000168387	chr3	57300165;57302165	57277418;57301165	4.39046e-06	1.1017e-05	1.90167e-06	3.73086e-05	3.97129e-06	2.29149e-05	2.11345e-05	2.51604e-05	3.28511e-05	1.64919e-05	3.07212e-05	2.56321e-05	2.82224e-05	3.12856e-05
ENSG00000146809	chr7	123035347;123037347	123036347;123065168	3.57741e-06	8.07912e-06	2.11297e-06	2.79814e-05	6.38243e-06	1.49129e-05	1.96935e-05	1.16816e-05	1.91854e-05	1.07151e-05	3.27423e-05	1.62211e-05	2.33757e-05	2.33516e-05
ENSG00000161664	chr17	39602599;39604599	39603599;39611977	1.10575e-05	1.93409e-05	7.39539e-06	1.86543e-05	1.6027e-05	4.18288e-05	3.31427e-05	1.7017e-05	1.13955e-05	1.64919e-05	4.04226e-06	1.50234e-05	1.26958e-05	1.16477e-05
ENSG00000154007	chr1	76169688;76171688	76157147;76170688	2.60175e-06	9.79288e-06	1.90167e-06	2.79814e-05	5.24778e-06	1.7459e-05	1.24886e-05	4.77374e-06	9.92656e-06	5.12459e-06	1.77859e-05	8.17901e-06	9.82208e-06	1.1929e-05
ENSG00000100628	chr14	93492520;93494520	93470265;93493520	6.53691e-05	8.49532e-05	6.44455e-05	3.73086e-05	8.11278e-05	4.65573e-05	8.54985e-05	0.000101428	6.35211e-05	0.000125413	2.46578e-05	8.4699e-05	4.37919e-05	5.84635e-05
ENSG00000115239	chr2	53939801;53941801	53613313;53940801	9.43136e-06	1.66479e-05	4.01464e-06	5.59628e-05	1.63107e-05	3.27356e-05	2.78591e-05	0.000291816	0.000291075	0.000296015	0.000325806	0.000286539	0.000300581	0.000318032
ENSG00000005981	chr7	94952148;94954148	94953148;95005007	2.27654e-06	7.58948e-06	2.74686e-06	2.79814e-05	5.81511e-06	1.38217e-05	1.53705e-05	2.47111e-05	4.41131e-05	3.52199e-05	5.69959e-05	3.78835e-05	4.82955e-05	5.04733e-05
ENSG00000164122	chr4	177426367;177428367	177371824;177427367	2.43914e-06	9.30323e-06	2.53556e-06	3.2645e-05	7.09159e-06	1.3458e-05	1.29689e-05	2.26331e-05	3.82818e-05	1.80758e-05	4.72945e-05	3.38454e-05	4.4135e-05	4.33271e-05
ENSG00000148331	chr9	131443265;131445265	131436703;131444265	7.90283e-05	6.43882e-05	7.98702e-05	8.86078e-05	7.31852e-05	7.05634e-05	6.29231e-05	4.39184e-05	3.27176e-05	3.8481e-05	1.29352e-05	3.75413e-05	2.55203e-05	2.17198e-05
ENSG00000183475	chr15	98959336;98961336	98960336;99007174	0.000106672	8.32395e-05	9.55062e-05	6.529e-05	9.10561e-05	9.89342e-05	8.06952e-05	6.02614e-05	5.60873e-05	5.63705e-05	5.69959e-05	5.47891e-05	5.46434e-05	5.81259e-05
ENSG00000177981	chr12	46836644;46838644	46827840;46837644	9.88667e-05	7.80982e-05	8.59978e-05	8.86078e-05	0.000107792	7.16546e-05	6.91674e-05	3.55503e-05	2.78656e-05	3.78288e-05	1.53606e-05	3.28872e-05	2.17458e-05	1.81749e-05
ENSG00000102048	chrX	15197104;15199104	15172029;15198104	2.60175e-06	7.8343e-06	8.02928e-06	4.66357e-06	5.67327e-06	1.49129e-05	1.68115e-05	9.21051e-06	1.07278e-05	1.174e-05	9.70143e-06	1.7898e-05	2.09738e-05	2.29578e-05
ENSG00000138303	chr10	73645052;73647052	73526283;73646052	0.000184887	0.000146893	0.000172207	6.529e-05	0.000157008	0.000105845	0.000112397	0.000135967	0.000110839	0.000150942	0.000118438	0.00011851	0.000110702	0.00011085
ENSG00000100325	chr22	28563265;28565265	28514602;28564265	0.000127974	0.000114577	0.000126356	0.000102599	0.000104105	0.00010439	8.45379e-05	7.79524e-05	6.22747e-05	7.51917e-05	6.34635e-05	7.23791e-05	6.25354e-05	5.8351e-05
ENSG00000112249	chr6	101434961;101436961	101062790;101435961	0.000154967	0.000129511	0.0001515	0.000135244	0.000142541	0.000117848	0.0001172	0.000311641	0.000365636	0.000302164	0.000429288	0.000321103	0.000319925	0.000388706
ENSG00000139352	chr12	101874593;101876593	101875593;101878417	7.80526e-06	7.71189e-05	3.0638e-05	9.32714e-06	4.28332e-05	3.45542e-05	4.56312e-05	3.14505e-06	1.55798e-05	1.31376e-05	4.85071e-06	1.1259e-05	6.09055e-06	7.08989e-06
ENSG00000183734	chr11	2247758;2249758	2246304;2248758	3.25219e-06	8.07912e-06	1.26778e-06	1.39907e-05	5.24778e-06	1.96413e-05	1.00869e-05	1.9095e-06	1.78055e-06	2.51571e-06	2.82958e-06	1.67687e-06	2.61636e-06	1.91315e-06
ENSG00000176009	chr11	8920156;8922156	8915694;8921156	2.11393e-06	6.61019e-06	1.69037e-06	4.66357e-06	5.81511e-06	1.05481e-05	1.82525e-05	2.47111e-06	3.42756e-06	3.35428e-06	4.04226e-06	3.69595e-06	5.18983e-06	5.40182e-06
ENSG00000217218	chr1	199350111;199352111	199350514;199351111	2.92697e-06	1.1017e-05	5.70502e-06	2.33179e-05	8.22625e-06	1.89139e-05	1.29689e-05	1.68485e-07	4.00624e-07	6.5222e-07	1.6169e-06	5.81771e-07	6.86259e-07	6.18959e-07
ENSG00000111875	chr6	119255900;119257900	119256900;119272105	2.27654e-06	5.38608e-06	2.53556e-06	1.86543e-05	6.38243e-06	1.70952e-05	2.25755e-05	2.2577e-05	1.84732e-05	2.42253e-05	1.94029e-05	1.95749e-05	1.75854e-05	2.20574e-05
ENSG00000105011	chr19	14107440;14109440	14091321;14108440	0.000135454	0.000139549	0.000174954	5.59628e-05	0.000146938	0.000105481	0.00013113	4.56594e-05	2.80437e-05	6.38244e-05	2.10198e-05	3.672e-05	2.54345e-05	2.45333e-05
ENSG00000141505	chr17	7022419;7024419	7017473;7023419	1.46349e-06	3.42751e-06	2.32427e-06	4.66357e-06	6.94976e-06	1.45491e-05	9.60658e-06	3.65051e-06	4.05075e-06	5.40411e-06	3.23381e-06	5.6466e-06	7.72041e-06	5.68317e-06
ENSG00000161944	chr17	6957852;6959852	6945364;6958852	4.87829e-06	5.6309e-06	1.26778e-06	1.39907e-05	5.95694e-06	2.40061e-05	1.20082e-05	6.68324e-06	7.65636e-06	5.21776e-06	1.77859e-05	8.89767e-06	1.30389e-05	9.05931e-06
ENSG00000116539	chr1	153797948;153799948	153571676;153798948	0.000204075	0.000146404	0.000203901	0.000167889	0.000199132	0.000153494	0.000180123	0.000250649	0.000268596	0.000200977	0.000244557	0.000220217	0.000203047	0.000257487
ENSG00000129691	chr8	38081222;38083222	38082222;38116351	0.000197408	0.000117025	0.000226722	0.00013058	0.000185658	0.000121849	0.00013161	7.52566e-05	4.62053e-05	9.22426e-05	3.19339e-05	5.57131e-05	3.90739e-05	4.63657e-05
ENSG00000169910	chr7	65177206;65179206	65178206;65195756	7.87031e-05	0.000122411	9.40271e-05	9.32714e-05	8.53828e-05	8.76586e-05	8.64592e-05	3.54942e-05	4.00178e-05	4.6494e-05	2.42536e-05	3.37769e-05	2.30326e-05	2.39706e-05
ENSG00000196433	chrX	1693023;1695023	1694023;1721973	1.78871e-06	4.4068e-06	2.32427e-06	4.66357e-06	3.68763e-06	1.49129e-05	1.00869e-05	6.68324e-06	8.68018e-06	8.01299e-06	1.01057e-05	9.75321e-06	1.20095e-05	1.20416e-05
ENSG00000169093	chrX	1530844;1532844	1482031;1531844	9.28501e-05	0.000100132	0.000102902	6.06264e-05	0.000131762	9.52969e-05	8.54985e-05	0.000154164	0.000122591	0.000153645	7.51861e-05	0.000154032	0.000114091	0.000110962
ENSG00000198356	chr19	12708305;12710305	12709305;12720137	7.96787e-05	4.21094e-05	8.30397e-05	8.86078e-05	7.23342e-05	8.91135e-05	5.86001e-05	2.75192e-05	1.15736e-05	3.12134e-05	1.37437e-05	2.09437e-05	1.4197e-05	1.23792e-05
ENSG00000070669	chr7	97338732;97340732	97319378;97339732	0.000111062	9.30323e-05	9.31819e-05	6.06264e-05	9.41764e-05	7.92929e-05	0.00010231	5.40275e-05	3.43646e-05	5.06868e-05	2.02113e-05	3.70622e-05	2.86084e-05	3.51681e-05
ENSG00000138381	chr2	190233390;190235390	190234390;190243800	9.43136e-05	6.12055e-05	9.42384e-05	8.39443e-05	8.21206e-05	7.82017e-05	6.48444e-05	3.9257e-05	2.04763e-05	4.5935e-05	1.57648e-05	2.58032e-05	1.83145e-05	1.54177e-05
ENSG00000108381	chr17	3325045;3327045	3326045;3349449	2.27654e-06	7.8343e-06	2.32427e-06	1.86543e-05	5.81511e-06	1.49129e-05	1.82525e-05	8.70505e-06	1.51792e-05	8.29252e-06	1.98071e-05	1.33807e-05	2.06307e-05	1.91315e-05
ENSG00000166183	chr14	103628305;103630305	103629305;103648101	3.08958e-06	5.14126e-06	1.47908e-06	1.39907e-05	5.10595e-06	1.09119e-05	8.64592e-06	7.13253e-06	6.23192e-06	7.91982e-06	1.17226e-05	1.24225e-05	1.39825e-05	1.18165e-05
ENSG00000198363	chr8	62788672;62790672	62578373;62789672	5.90273e-05	0.000177496	0.000135441	5.12993e-05	0.00011304	0.000116029	0.000119122	0.000126476	0.000211885	0.000202841	0.000226771	0.000181923	0.000202361	0.000228508
ENSG00000174939	chr16	29818647;29820647	29819647;29824876	7.48004e-06	8.56877e-06	4.85983e-06	3.73086e-05	8.79358e-06	2.29149e-05	1.29689e-05	5.61616e-06	7.16671e-06	3.44745e-06	4.44649e-06	5.30438e-06	6.305e-06	5.12048e-06
ENSG00000128203	chr22	25154238;25156238	25155238;25169557	7.08978e-05	7.46707e-05	9.29706e-05	8.39443e-05	6.52427e-05	8.91135e-05	7.78133e-05	2.65645e-05	2.08324e-05	2.60888e-05	1.53606e-05	1.99513e-05	1.94297e-05	1.99755e-05
ENSG00000066279	chr1	195381287;195383287	195319884;195382287	5.30108e-05	3.50095e-05	6.36004e-05	5.12993e-05	4.08476e-05	2.83708e-05	4.80329e-05	6.40804e-05	7.40263e-05	7.00671e-05	0.000112375	5.50971e-05	6.17633e-05	8.49662e-05
ENSG00000179818	chr2	70041901;70043901	70040724;70042901	5.20351e-06	5.6309e-06	2.11297e-06	1.86543e-05	5.38961e-06	1.60041e-05	1.87328e-05	1.62869e-06	1.9586e-06	1.21127e-06	4.04226e-06	1.84798e-06	1.97299e-06	1.68807e-06
ENSG00000169696	chr17	77527714;77529714	77528714;77568569	0.000149438	9.40116e-05	0.000170094	0.000139907	0.000134457	0.000124759	9.70264e-05	7.91879e-05	4.0374e-05	7.18374e-05	2.82958e-05	6.84094e-05	4.89817e-05	4.00073e-05
ENSG00000130707	chr9	132308914;132310914	132309914;132366482	3.25219e-06	9.05841e-06	2.74686e-06	3.73086e-05	9.07724e-06	1.52766e-05	2.11345e-05	2.74069e-05	2.84888e-05	2.6741e-05	4.60818e-05	4.2127e-05	5.10405e-05	4.57467e-05
ENSG00000034533	chr3	132227336;132229336	132215410;132228336	8.8297e-05	5.45953e-05	6.48681e-05	6.529e-05	7.31852e-05	8.47488e-05	6.43641e-05	4.81867e-05	3.20499e-05	5.03142e-05	2.91043e-05	3.96973e-05	3.02812e-05	2.66715e-05
ENSG00000188886	chr2	96166902;96168902	96153315;96167902	0.000180659	0.000624051	0.000115368	0.00032645	0.000335574	0.000423016	0.000948649	7.80647e-05	0.000137058	4.76121e-05	2.74874e-05	0.000106019	6.27069e-05	0.000137465
ENSG00000152092	chr1	175399647;175401647	175093369;175400647	3.08958e-06	1.00377e-05	1.05648e-06	2.33179e-05	5.10595e-06	1.45491e-05	1.44099e-05	0.000118333	0.000208458	0.000114698	0.000313679	0.000209369	0.000290845	0.000266996
ENSG00000148219	chr9	119216138;119218138	118227327;119217138	1.13827e-06	4.4068e-06	1.47908e-06	4.66357e-06	3.68763e-06	1.3458e-05	1.53705e-05	0.000515508	0.000648253	0.000409129	0.000939826	0.000692684	0.000956516	0.000840265
ENSG00000171456	chr20	30408813;30410813	30409813;30490782	0.000190253	0.000180434	0.000148119	0.000191206	0.000152611	0.000173862	0.000174359	0.00016607	0.000117739	0.000109759	0.000108333	9.62317e-05	0.00010221	0.000113888
ENSG00000143970	chr2	25953839;25955839	25814064;25954839	0.000159195	0.000149341	0.000149809	9.32714e-05	0.00013857	0.000103663	0.000138815	0.000122713	0.000149922	0.00011917	0.000133395	0.000123198	0.000123098	0.000146187
ENSG00000138138	chr10	89566897;89568897	89502853;89567897	0.000145048	0.000148852	0.000147697	0.000125916	0.000127649	0.000118576	0.000144099	0.000105022	9.93101e-05	0.000104635	8.85255e-05	8.40145e-05	6.89261e-05	8.92989e-05
ENSG00000156802	chr8	124476868;124478868	124401921;124477868	0.000101306	8.07912e-05	0.000111565	0.000102599	9.37509e-05	8.87498e-05	0.00011624	0.000105135	8.65792e-05	0.000118704	8.4079e-05	8.60678e-05	7.6089e-05	9.18873e-05
ENSG00000119778	chr2	24002488;24004488	23825037;24003488	0.000275786	0.000212016	0.000272996	0.000181879	0.000273877	0.000200415	0.000231999	0.000231779	0.000183708	0.000219519	0.000202113	0.000195338	0.00015844	0.000193734
ENSG00000197785	chr1	1436393;1438393	1437393;1459928	8.22805e-05	4.48024e-05	0.000101422	2.79814e-05	7.82912e-05	7.82017e-05	4.46706e-05	2.03867e-05	1.13955e-05	1.68646e-05	6.87184e-06	1.58447e-05	1.6556e-05	1.14226e-05
ENSG00000176208	chr17	26182145;26184145	26183145;26246421	6.09786e-05	2.98683e-05	7.86024e-05	6.99536e-05	6.08459e-05	4.94671e-05	4.17886e-05	5.27358e-05	4.71846e-05	6.14019e-05	5.41663e-05	5.10589e-05	4.42637e-05	5.19363e-05
ENSG00000107669	chr10	123676936;123678936	123492615;123677936	0.000174643	0.000153993	0.000169249	0.000135244	0.000145519	0.000135671	0.000134012	0.000184266	0.00018442	0.000189237	0.000201709	0.00017128	0.000172337	0.000179611
ENSG00000123268	chr12	49443085;49445085	49444085;49501174	0.000164561	0.000136121	0.000186575	6.529e-05	0.000222818	0.000149129	0.000119122	6.31257e-05	6.20076e-05	7.13716e-05	5.13367e-05	8.27825e-05	6.26211e-05	5.67192e-05
ENSG00000115966	chr2	175740180;175742180	175645223;175741180	0.000152365	0.000149097	0.000137343	0.000135244	0.000155448	0.000115302	0.000114318	0.000124791	0.00012682	0.000116375	0.000128948	0.000103453	9.69341e-05	0.00010843
ENSG00000162772	chr1	210804319;210806319	210805319;210860740	4.39046e-06	1.07722e-05	4.43723e-06	4.19721e-05	1.13465e-05	2.47336e-05	1.92132e-05	0.000169047	0.000130381	0.000242533	0.0001148	0.000186714	0.000125242	0.000140391
ENSG00000128272	chr22	38244645;38246645	38245645;38248637	0.000244077	0.000165989	0.000220594	0.000401067	0.00024778	0.000203324	0.000224794	0.000131362	7.12665e-05	0.000138457	5.05283e-05	0.000110947	4.1776e-05	4.72097e-05
ENSG00000169136	chr19	55123271;55125271	55124271;55129003	0.000365384	0.000231112	0.000309127	0.000158561	0.000311746	0.000182592	0.000273787	0.000177078	4.73181e-05	0.000134916	2.06155e-05	8.04555e-05	2.74504e-05	4.22017e-05
ENSG00000118217	chr1	160001707;160003707	160002707;160195476	7.85405e-05	8.17705e-05	6.7615e-05	6.06264e-05	5.91439e-05	5.12857e-05	8.06952e-05	0.000218132	0.000197908	0.000178708	0.000215453	0.000181033	0.000196227	0.000220968
ENSG00000213676	chr6	32203008;32205008	32191018;32204008	6.84587e-05	7.39362e-05	6.74037e-05	8.86078e-05	6.55263e-05	7.16546e-05	6.77264e-05	3.42024e-05	3.10706e-05	3.7922e-05	1.77859e-05	2.86437e-05	2.12311e-05	1.97504e-05
ENSG00000171681	chr12	14408882;14410882	14409882;14542964	0.000112363	0.00010307	9.33932e-05	7.46171e-05	0.000114884	9.60244e-05	9.70264e-05	0.000287042	0.000217049	0.000204052	0.000171392	0.00023021	0.000178084	0.000199361
ENSG00000166669	chr16	10386412;10388412	10387412;10484996	0.000106835	8.59325e-05	0.000103324	6.99536e-05	0.000118004	7.56556e-05	8.21362e-05	9.1712e-05	8.99177e-05	0.000100908	8.52917e-05	9.25358e-05	8.05925e-05	0.000100159
ENSG00000152348	chr5	81302629;81304629	81303629;81586524	0.00014895	0.000127307	0.000185941	0.000121253	0.000136159	0.00013167	0.000133051	0.000169552	0.000209437	0.000187187	0.000289426	0.000197391	0.000228438	0.000254505
ENSG00000145782	chr5	115204398;115206398	115193713;115205398	0.000156105	0.000136611	0.00014833	9.7935e-05	0.00014864	0.000102571	0.000115279	5.27919e-05	2.52393e-05	6.252e-05	1.98071e-05	3.68569e-05	2.02017e-05	2.00318e-05
ENSG00000085978	chr2	233824056;233826056	233825056;233869059	7.98413e-05	6.63467e-05	8.05041e-05	2.33179e-05	8.25461e-05	5.4923e-05	5.23558e-05	9.58679e-05	6.85511e-05	8.36706e-05	5.0124e-05	7.12498e-05	6.87117e-05	5.70005e-05
ENSG00000168010	chr11	72202098;72204098	72203098;72218326	0.00024424	0.000198551	0.000251655	0.000200534	0.000234732	0.000207689	0.000217589	0.000173371	6.77944e-05	0.000149172	4.52733e-05	0.000118168	7.2915e-05	7.51754e-05
ENSG00000110046	chr11	64440298;64442298	64418594;64441298	5.90273e-05	7.49155e-05	5.93744e-05	6.06264e-05	6.80793e-05	6.91085e-05	7.97346e-05	4.45362e-05	3.78367e-05	3.95059e-05	2.1424e-05	4.71576e-05	3.35409e-05	3.1173e-05
ENSG00000066739	chr14	95898431;95900431	95817347;95899431	0.000112363	0.000141997	9.97321e-05	8.86078e-05	0.000107083	0.000107664	0.000115279	7.76154e-05	7.87893e-05	6.6247e-05	0.000103078	7.43298e-05	7.57029e-05	8.49662e-05
ENSG00000144848	chr3	113762453;113764453	113734049;113763453	0.000239524	0.000140773	0.00022968	6.99536e-05	0.000204096	0.000130579	0.000138815	5.67794e-05	4.76742e-05	6.05633e-05	4.24437e-05	4.71919e-05	3.4699e-05	3.95571e-05
ENSG00000101844	chrX	107220589;107222589	107221589;107284549	5.51247e-05	4.45576e-05	4.64853e-05	1.39907e-05	4.66627e-05	4.292e-05	3.84263e-05	3.29107e-05	3.00023e-05	3.36359e-05	3.43592e-05	4.59941e-05	5.32709e-05	5.75069e-05
ENSG00000130734	chr19	10514592;10516592	10515592;10525093	5.91899e-05	6.14503e-05	6.44455e-05	4.66357e-05	6.43917e-05	6.8381e-05	7.68526e-05	3.43709e-05	2.87114e-05	3.75493e-05	1.73817e-05	3.07312e-05	2.15314e-05	2.17198e-05
ENSG00000057663	chr6	106879388;106881388	106739043;106880388	0.000156268	8.20154e-05	0.000145584	5.12993e-05	0.000125379	8.1839e-05	8.93412e-05	0.000164778	0.000130247	0.000176006	0.000160882	0.000136477	0.000123055	0.000145343
ENSG00000197548	chr3	11288082;11290082	11289082;11571556	0.000100818	6.78157e-05	0.000102479	0.000144571	8.63756e-05	8.22027e-05	8.02149e-05	0.000231891	0.000237748	0.000213649	0.000274874	0.000240374	0.000264381	0.000264014
ENSG00000198925	chr2	219801636;219803636	219792347;219802636	0.000142609	0.000114577	0.000117058	9.7935e-05	0.000100417	8.87498e-05	9.65461e-05	3.74598e-05	2.65747e-05	3.42882e-05	1.53606e-05	2.3613e-05	2.04162e-05	1.74997e-05
ENSG00000142102	chr11	278134;280134	279134;285688	3.43106e-05	0.000113597	4.47949e-05	3.73086e-05	5.34706e-05	5.60142e-05	6.82067e-05	1.52198e-05	1.89183e-05	1.62123e-05	6.87184e-06	1.82402e-05	1.40683e-05	1.35046e-05
ENSG00000198513	chr14	50095579;50097579	50096579;50169508	5.0409e-06	5.38608e-06	3.80334e-06	4.19721e-05	7.51709e-06	2.18237e-05	1.92132e-05	3.69544e-05	5.15914e-05	3.41018e-05	7.92283e-05	4.54466e-05	5.93185e-05	6.89858e-05
ENSG00000119787	chr2	38456931;38458931	38375538;38457931	9.39884e-05	0.000108946	9.95208e-05	9.32714e-05	9.91405e-05	0.000124031	0.000109035	9.81705e-05	8.98287e-05	9.64355e-05	8.77171e-05	9.18171e-05	7.8834e-05	8.12524e-05
ENSG00000184743	chr11	63194763;63196763	63153012;63195763	7.17109e-05	6.26744e-05	7.62782e-05	6.99536e-05	5.80092e-05	7.56556e-05	6.29231e-05	5.41398e-05	4.14423e-05	6.12156e-05	3.35508e-05	4.3975e-05	4.12613e-05	4.11326e-05
ENSG00000149311	chr11	107597768;107599768	107598768;107745036	0.000177245	0.000179454	0.000183617	0.000135244	0.00017034	0.000185502	0.000151304	0.000191343	0.000216871	0.000177777	0.00016735	0.000157865	0.000160241	0.000169145
ENSG00000166454	chr16	79625958;79627958	79626958;79638452	5.23603e-05	6.41434e-05	6.02196e-05	6.529e-05	5.13431e-05	6.18339e-05	5.42772e-05	2.26331e-05	2.40374e-05	2.98158e-05	1.17226e-05	2.02935e-05	1.7328e-05	1.7781e-05
ENSG00000111676	chr12	6902886;6904886	6903886;6921743	3.77254e-05	0.000109191	2.93703e-05	7.92807e-05	7.03486e-05	0.000154221	0.000122004	0.000134619	0.000144848	0.000123642	6.71015e-05	0.000162006	0.00010058	9.65576e-05
ENSG00000179774	chr10	69660866;69662866	69660386;69661866	6.99222e-06	2.22788e-05	5.70502e-06	5.59628e-05	1.09211e-05	2.83708e-05	1.72918e-05	2.35879e-06	3.47207e-06	2.42253e-06	3.63803e-06	2.08753e-06	3.04527e-06	1.74434e-06
ENSG00000168874	chr2	85833527;85835527	85834527;85868696	2.92697e-06	1.24859e-05	2.74686e-06	5.59628e-05	8.08442e-06	1.3458e-05	1.53705e-05	1.47705e-05	1.98531e-05	1.57465e-05	3.23381e-05	2.68983e-05	2.94662e-05	2.68403e-05
ENSG00000177556	chr5	151117405;151119405	151102576;151118405	0.000146023	0.000139059	0.000152345	7.46171e-05	0.000137719	0.000123668	0.000118641	6.61584e-05	4.92767e-05	7.37009e-05	2.66789e-05	5.14012e-05	3.42272e-05	3.01602e-05
ENSG00000206190	chr15	23660412;23662412	23474951;23661412	2.11393e-06	5.6309e-06	1.47908e-06	4.19721e-05	5.10595e-06	1.49129e-05	6.24428e-06	7.00336e-05	0.000101313	7.72415e-05	0.000139054	0.000130214	0.000161357	0.000129531
ENSG00000118322	chr5	160210797;160212797	159922706;160211797	1.95132e-06	9.30323e-06	3.16945e-06	2.33179e-05	7.23342e-06	1.41854e-05	1.53705e-05	0.00011822	0.000206455	0.000132121	0.000215048	0.000186269	0.000246753	0.000252254
ENSG00000145246	chr4	47181166;47183166	47182166;47290260	0.000104233	9.3522e-05	0.000120017	9.7935e-05	9.77222e-05	7.52918e-05	9.22231e-05	9.60926e-05	0.000127754	0.000114139	0.000144713	9.69846e-05	0.000117693	0.000132288
ENSG00000068650	chr13	112391643;112393643	112392643;112589483	0.000100818	8.59325e-05	9.23367e-05	6.99536e-05	5.07758e-05	8.80223e-05	8.54985e-05	0.000347135	0.000171155	0.000183367	0.000147947	0.00018603	0.000241349	0.000189176
ENSG00000101974	chrX	138841895;138843895	138636170;138842895	7.65892e-05	0.000116535	8.85334e-05	6.99536e-05	9.5311e-05	8.72949e-05	9.27035e-05	0.000163206	0.000131004	0.000161471	0.000124502	0.000170767	0.000185118	0.000198742
ENSG00000105726	chr19	19634479;19636479	19617008;19635479	0.00014082	9.05841e-05	0.000164178	8.86078e-05	0.000138286	9.16596e-05	0.000114799	0.000124679	5.40397e-05	0.000139762	3.51677e-05	9.63002e-05	4.50786e-05	4.88415e-05
ENSG00000159363	chr1	17210010;17212010	17185039;17211010	2.09766e-05	4.6761e-05	2.26088e-05	3.2645e-05	2.62389e-05	4.51024e-05	3.3623e-05	2.78e-05	3.80147e-05	2.35731e-05	2.74874e-05	2.83014e-05	2.85655e-05	2.26764e-05
ENSG00000127249	chr3	194754470;194756470	194602562;194755470	1.78871e-06	1.15066e-05	1.90167e-06	3.2645e-05	5.81511e-06	1.60041e-05	2.25755e-05	5.44206e-05	9.81528e-05	5.94452e-05	0.000131373	9.19198e-05	0.000124728	0.000131613
ENSG00000187527	chr3	194578208;194580208	194475524;194579208	2.76436e-06	1.19963e-05	2.74686e-06	2.79814e-05	5.24778e-06	1.2003e-05	1.48902e-05	3.96501e-05	7.47831e-05	3.94128e-05	9.74185e-05	6.9436e-05	9.37172e-05	8.92426e-05
ENSG00000163399	chr1	116716404;116718404	116717404;116748917	0.000116266	0.000214709	0.000113889	9.32714e-05	0.000130202	0.000130942	0.000126326	0.000142538	0.000165146	0.000126903	7.96325e-05	0.000107628	9.67625e-05	8.70481e-05
ENSG00000105409	chr19	47189222;47191222	47162577;47190222	4.22785e-06	1.34652e-05	3.80334e-06	2.79814e-05	8.93541e-06	1.89139e-05	1.68115e-05	1.12885e-05	1.14845e-05	1.05287e-05	1.89986e-05	1.58105e-05	2.02446e-05	1.71058e-05
ENSG00000143153	chr1	167340558;167342558	167341558;167368584	5.7076e-05	0.000184106	0.000182983	9.32714e-05	0.00014169	8.83861e-05	0.000152745	5.31289e-05	0.000205253	0.000197809	4.00184e-05	9.18171e-05	5.54583e-05	0.000101115
ENSG00000129244	chr17	7493978;7495978	7494978;7501812	7.15483e-06	3.5744e-05	8.02928e-06	2.79814e-05	1.65943e-05	3.71003e-05	2.49771e-05	4.94222e-06	9.97108e-06	5.03142e-06	1.13183e-05	8.28168e-06	1.00794e-05	7.31497e-06
ENSG00000069849	chr3	143077159;143079159	143078159;143128072	0.00018505	0.000180923	0.000186786	0.00019587	0.000194877	0.000148038	0.0001465	9.39584e-05	7.92344e-05	0.000100162	6.22508e-05	7.77862e-05	6.04337e-05	6.15583e-05
ENSG00000196296	chr16	28796303;28798303	28797303;28823331	1.18705e-05	2.96235e-05	1.3523e-05	4.19721e-05	2.76572e-05	3.96464e-05	4.51509e-05	5.29043e-05	3.68129e-05	6.0936e-05	3.59761e-05	5.33176e-05	3.55997e-05	3.51681e-05
ENSG00000174437	chr12	109202814;109204814	109203814;109272493	0.000224727	0.000247515	0.00023454	0.00019587	0.000288628	0.000197505	0.000223353	0.000158881	0.000126152	0.000134451	9.74185e-05	0.000168542	0.000116535	0.000109218
ENSG00000074370	chr17	3813491;3815491	3769617;3814491	0.000167813	0.000147383	0.000157839	0.000111926	0.000165518	0.00011021	0.000134972	0.000104068	7.10439e-05	0.000109946	3.55719e-05	9.78059e-05	6.41223e-05	6.62286e-05
ENSG00000070961	chr12	88572975;88574975	88505958;88573975	1.0407e-05	2.0565e-05	6.7615e-06	2.33179e-05	1.58852e-05	2.25512e-05	2.73787e-05	9.91253e-05	9.0719e-05	8.7118e-05	8.08452e-05	0.000109784	9.43606e-05	9.35191e-05
ENSG00000157087	chr3	10723716;10725716	10340706;10724716	2.60175e-06	4.89644e-06	1.26778e-06	4.66357e-06	4.25496e-06	1.30942e-05	1.05672e-05	0.000178706	0.000236279	0.000163148	0.000340763	0.000271858	0.000378686	0.000312124
ENSG00000067842	chrX	152435327;152437327	152436327;152501591	2.92697e-06	2.69304e-06	1.47908e-06	9.32714e-06	5.95694e-06	1.30942e-05	8.16559e-06	2.89794e-05	1.83842e-05	2.63683e-05	4.32522e-05	5.0614e-05	5.98332e-05	4.62531e-05
ENSG00000058668	chr1	201861311;201863311	201862311;201984201	1.30088e-05	1.41997e-05	1.41569e-05	2.79814e-05	1.54597e-05	2.40061e-05	2.97804e-05	6.1497e-05	7.91454e-05	7.54712e-05	0.000105099	9.02087e-05	0.000106799	9.13246e-05
ENSG00000017260	chr3	132095123;132097123	132096123;132218243	0.000143097	0.000205406	0.000117692	0.000102599	0.000143818	0.000140036	0.000133051	0.000136866	0.000177387	0.000153272	0.000174221	0.000140617	0.00014167	0.00014191
ENSG00000064270	chr16	82958633;82960633	82959633;83055293	3.25219e-06	9.30323e-06	2.11297e-06	2.33179e-05	4.53862e-06	1.49129e-05	9.60658e-06	3.9594e-05	5.21701e-05	3.6897e-05	6.14424e-05	5.85877e-05	8.23511e-05	6.68476e-05
ENSG00000105675	chr19	40745400;40747400	40732935;40746400	1.46349e-06	6.36537e-06	2.32427e-06	3.73086e-05	3.82946e-06	1.16393e-05	1.39295e-05	1.27487e-05	1.25974e-05	1.40693e-05	1.45521e-05	1.50918e-05	1.82288e-05	1.6937e-05
ENSG00000186009	chr13	113359502;113361502	113351124;113360502	1.78871e-06	2.93786e-06	2.11297e-06	1.86543e-05	6.2406e-06	1.63678e-05	1.48902e-05	5.22303e-06	3.78367e-06	5.86998e-06	3.63803e-06	8.14479e-06	8.02065e-06	7.82139e-06
ENSG00000152234	chr18	41937197;41939197	41918107;41938197	4.94333e-05	3.52544e-05	5.68389e-05	5.12993e-05	3.94293e-05	4.6921e-05	3.98673e-05	6.36311e-05	3.14712e-05	7.29555e-05	1.69775e-05	4.50017e-05	2.4062e-05	2.52085e-05
ENSG00000110955	chr12	55325119;55327119	55318229;55326119	0.000198872	0.000175782	0.000197774	0.000233179	0.000245511	0.00015022	0.000174359	6.44174e-05	3.96617e-05	7.00671e-05	2.66789e-05	6.16677e-05	2.26894e-05	2.26764e-05
ENSG00000099624	chr19	1191748;1193748	1192748;1195823	4.17907e-05	3.67233e-05	4.81757e-05	3.2645e-05	3.84364e-05	4.76485e-05	3.89066e-05	1.67362e-05	1.01936e-05	2.12438e-05	2.42536e-06	1.25252e-05	9.13582e-06	7.59631e-06
ENSG00000124172	chr20	57039817;57041817	57034422;57040817	0.000171391	0.000111149	0.000171784	0.000135244	0.000165376	0.000106573	0.000125366	4.45362e-05	1.96751e-05	4.84507e-05	1.6169e-05	2.79592e-05	1.65989e-05	1.74997e-05
ENSG00000180389	chr13	27416393;27418393	27417393;27417713	3.90263e-06	6.85501e-06	2.11297e-06	2.33179e-05	3.82946e-06	1.3458e-05	1.82525e-05	2.24647e-07	8.90275e-08	9.31744e-08	4.04226e-07	1.02665e-07	1.71565e-07	2.25076e-07
ENSG00000116459	chr1	111792265;111794265	111793265;111806044	8.26057e-05	5.99814e-05	7.81798e-05	5.12993e-05	6.73701e-05	6.58349e-05	5.76395e-05	4.25144e-05	2.61741e-05	4.83575e-05	2.34451e-05	2.87463e-05	2.14885e-05	2.04819e-05
ENSG00000159199	chr17	44324146;44326146	44325146;44328229	0.000140495	7.565e-05	0.000128257	4.19721e-05	0.000124954	0.000106209	9.51051e-05	3.35285e-05	1.22413e-05	3.6897e-05	4.44649e-06	2.26206e-05	1.10659e-05	1.0241e-05
ENSG00000135390	chr12	52355779;52357779	52345211;52356779	0.000135454	7.02639e-05	0.000126778	8.86078e-05	0.000131478	7.71105e-05	6.48444e-05	6.16093e-05	3.03139e-05	7.23033e-05	1.6169e-05	5.06483e-05	2.53916e-05	2.37455e-05
ENSG00000154518	chr2	175753736;175755736	175749236;175754736	0.000108948	9.10738e-05	0.000116847	8.39443e-05	0.000107509	9.23871e-05	8.64592e-05	4.00432e-05	2.21678e-05	5.4507e-05	1.77859e-05	2.93965e-05	1.67276e-05	1.68244e-05
ENSG00000167863	chr17	70553669;70555669	70546549;70554669	0.000115778	0.000110904	0.000114312	9.32714e-05	0.000112331	9.09322e-05	8.88608e-05	2.90356e-05	1.78055e-05	3.41018e-05	1.05099e-05	2.17651e-05	1.20095e-05	1.08036e-05
ENSG00000169020	chr4	657122;659122	656227;658122	0.000124722	0.000131714	0.000121496	5.59628e-05	0.000131194	0.000152039	0.000123445	2.21277e-05	1.04162e-05	2.65547e-05	2.42536e-06	1.45443e-05	8.32089e-06	8.04647e-06
ENSG00000154723	chr21	26028855;26030855	26010685;26029855	0.000169439	0.000140283	0.000151077	5.59628e-05	0.000151476	0.000112756	0.000110476	7.57621e-05	5.05231e-05	8.05026e-05	2.74874e-05	5.65344e-05	3.68006e-05	3.59559e-05
ENSG00000160916	chr7	98900744;98902744	98893720;98901744	0.000112038	7.565e-05	0.000111776	4.19721e-05	0.000102119	7.71105e-05	7.92543e-05	4.45923e-05	2.39039e-05	4.8078e-05	1.13183e-05	3.28187e-05	2.06307e-05	1.99755e-05
ENSG00000167283	chr11	117776313;117778313	117777313;117785769	0.000105208	5.53298e-05	0.000110086	4.66357e-05	8.439e-05	8.11115e-05	6.67657e-05	2.7463e-05	1.46895e-05	3.36359e-05	1.33395e-05	1.913e-05	1.27387e-05	1.17602e-05
ENSG00000159186	chr21	34209028;34211028	34197627;34210028	0.000118217	7.05087e-05	0.000110508	5.59628e-05	0.000104814	7.27457e-05	7.10887e-05	4.22336e-05	2.33252e-05	5.13391e-05	1.53606e-05	3.24423e-05	1.86577e-05	1.85688e-05
ENSG00000125375	chr14	49847796;49849796	49848796;49872026	0.000183586	0.000158155	0.000171784	0.000158561	0.000166369	0.000136398	0.000130649	7.02582e-05	4.43357e-05	7.38873e-05	3.23381e-05	4.70208e-05	3.05814e-05	3.62372e-05
ENSG00000105341	chr19	46636654;46638654	46629063;46637654	7.13856e-05	3.42751e-05	7.45878e-05	1.86543e-05	6.4959e-05	4.07376e-05	4.32296e-05	3.70667e-05	1.92744e-05	4.38851e-05	1.13183e-05	2.93623e-05	1.79714e-05	1.85688e-05
ENSG00000071553	chrX	153309171;153311171	153310171;153318056	3.64246e-05	4.08853e-05	3.8456e-05	4.66357e-06	3.84364e-05	4.21925e-05	4.0828e-05	1.59499e-05	1.36657e-05	1.86349e-05	9.2972e-06	1.53998e-05	1.33821e-05	1.08036e-05
ENSG00000205464	chr5	81610036;81612036	81611036;81649981	8.87849e-05	4.6761e-05	9.63514e-05	5.59628e-05	7.02068e-05	6.438e-05	7.92543e-05	2.34194e-05	3.77476e-05	2.37595e-05	4.56775e-05	3.27845e-05	3.9803e-05	3.96134e-05
ENSG00000182220	chrX	40324159;40326159	40325159;40350830	7.61013e-05	7.19777e-05	6.61359e-05	6.06264e-05	7.57382e-05	6.29251e-05	6.67657e-05	2.72946e-05	2.18562e-05	2.25482e-05	1.13183e-05	2.53584e-05	2.42764e-05	2.81908e-05
ENSG00000033627	chr17	37863387;37865387	37864387;37928122	7.25239e-05	9.13186e-05	6.48681e-05	7.92807e-05	6.1555e-05	5.96515e-05	6.48444e-05	0.000106314	0.00012771	8.41364e-05	7.07396e-05	9.74295e-05	8.93423e-05	9.52634e-05
ENSG00000185344	chr12	122761817;122763817	122762817;122810394	0.00013773	9.93977e-05	0.000141358	5.59628e-05	0.000158001	0.000124031	0.00010183	0.000109122	6.60139e-05	8.98201e-05	6.06339e-05	9.21251e-05	7.78475e-05	6.2121e-05
ENSG00000105929	chr7	138132481;138134481	138041579;138133481	2.43914e-06	6.36537e-06	2.74686e-06	2.33179e-05	5.95694e-06	1.70952e-05	1.44099e-05	3.01026e-05	5.05231e-05	3.15861e-05	5.98255e-05	5.03061e-05	6.79396e-05	6.77479e-05
ENSG00000117410	chr1	44212188;44214188	44213188;44216558	0.000120656	0.000105029	0.000124454	4.66357e-05	0.000116444	0.000131306	0.000106153	2.72946e-05	1.60695e-05	3.52199e-05	4.85071e-06	1.98829e-05	1.25671e-05	1.09725e-05
ENSG00000185883	chr16	2502953;2504953	2503953;2510219	0.000131389	0.000156686	0.000131004	6.06264e-05	0.000133464	0.000125123	0.000127287	4.61087e-05	3.81483e-05	4.56554e-05	1.01057e-05	4.02106e-05	2.31612e-05	2.10446e-05
ENSG00000159720	chr16	66071590;66073590	66029417;66072590	0.000102119	8.6667e-05	9.74079e-05	5.59628e-05	0.000103112	8.07478e-05	7.34903e-05	7.63237e-05	4.31338e-05	5.72091e-05	5.82086e-05	6.64587e-05	5.58014e-05	4.36647e-05
ENSG00000147614	chr8	87179248;87181248	87180248;87235573	3.08958e-06	5.38608e-06	6.33891e-07	9.32714e-06	5.10595e-06	1.3458e-05	1.58509e-05	1.94319e-05	3.38749e-05	1.88212e-05	5.09325e-05	3.44956e-05	4.24194e-05	4.07388e-05
ENSG00000113732	chr5	172342368;172344368	172343368;172394506	0.000102119	8.32395e-05	9.31819e-05	4.66357e-05	8.90704e-05	8.32939e-05	7.54116e-05	0.000105022	9.16538e-05	8.68385e-05	6.22508e-05	7.75808e-05	6.52804e-05	6.78604e-05
ENSG00000171130	chr7	149199989;149201989	149200989;149208720	5.4149e-05	6.58571e-05	6.36004e-05	4.66357e-05	4.6379e-05	6.438e-05	4.80329e-05	3.56626e-05	1.98976e-05	4.64008e-05	1.33395e-05	2.53926e-05	1.68562e-05	1.34483e-05
ENSG00000114573	chr3	114947597;114949597	114948597;115013591	0.000142934	0.00012388	0.000150232	8.39443e-05	0.000130343	0.000101117	0.000108554	6.34065e-05	6.73938e-05	6.05633e-05	7.23565e-05	5.44811e-05	5.55012e-05	6.64537e-05
ENSG00000116039	chr2	71015505;71017505	71016505;71046068	2.11393e-06	4.89644e-06	2.32427e-06	1.86543e-05	9.64457e-06	1.56403e-05	8.64592e-06	1.68485e-05	1.74494e-05	1.63987e-05	2.91043e-05	2.25179e-05	2.88229e-05	2.13822e-05
ENSG00000147416	chr8	20097983;20099983	20098983;20123485	8.34188e-05	6.90398e-05	9.44497e-05	7.92807e-05	8.93541e-05	6.51074e-05	5.76395e-05	4.80744e-05	3.81928e-05	5.93521e-05	2.95085e-05	4.43857e-05	3.52566e-05	3.04978e-05
ENSG00000155097	chr8	104101423;104103423	104102423;104154461	0.0001296	7.27121e-05	0.000102902	0.000102599	9.67293e-05	7.82017e-05	6.14821e-05	6.54845e-05	6.17851e-05	6.41971e-05	6.50804e-05	5.93748e-05	5.69595e-05	6.0658e-05
ENSG00000143882	chr2	10778225;10780225	10779225;10842679	4.87829e-06	3.50095e-05	5.07112e-06	9.32714e-06	7.80075e-06	3.12807e-05	2.11345e-05	5.75095e-05	5.47074e-05	5.6091e-05	4.68902e-05	5.95459e-05	6.06052e-05	6.35277e-05
ENSG00000100554	chr14	66895344;66897344	66874342;66896344	0.000154479	0.000101601	0.000126356	0.000121253	0.000122826	0.000104026	9.07822e-05	2.99903e-05	2.60405e-05	2.73933e-05	3.0317e-05	2.52557e-05	2.29897e-05	2.31828e-05
ENSG00000131100	chr22	16490588;16492588	16454901;16491588	8.4557e-05	6.83053e-05	7.69121e-05	7.46171e-05	6.80793e-05	6.54712e-05	4.13083e-05	5.6274e-05	4.55375e-05	5.078e-05	2.78916e-05	4.48306e-05	3.68435e-05	3.50556e-05
ENSG00000171142	chr2	46622200;46624200	46592493;46623200	8.52075e-05	0.000147383	7.73347e-05	4.66357e-05	8.21206e-05	8.07478e-05	0.000107113	4.42554e-05	4.34454e-05	5.22708e-05	2.99127e-05	3.65489e-05	3.73582e-05	3.66874e-05
ENSG00000136888	chr9	116388814;116390814	116389814;116400962	0.000177895	0.000139059	0.000153613	0.000116589	0.000143676	0.000132761	9.99084e-05	4.53786e-05	3.15157e-05	3.90401e-05	1.65733e-05	3.06627e-05	2.2089e-05	1.87376e-05
ENSG00000213760	chr6	31621606;31623606	31620217;31622606	4.60185e-05	5.7778e-05	5.04999e-05	9.32714e-05	3.98548e-05	5.01946e-05	5.71591e-05	5.16687e-06	5.29713e-06	8.19934e-06	5.65917e-06	4.41461e-06	5.18983e-06	4.7266e-06
ENSG00000198563	chr6	31621338;31623338	31605974;31622338	2.92697e-05	4.52921e-05	3.31736e-05	7.46171e-05	2.79409e-05	4.80122e-05	4.70722e-05	0.000131474	8.80482e-05	0.00014088	4.97198e-05	9.61975e-05	5.90612e-05	5.89136e-05
ENSG00000151418	chr1	196775698;196777698	196758974;196776698	2.43914e-06	6.36537e-06	2.11297e-06	3.73086e-05	5.67327e-06	1.2003e-05	1.63312e-05	1.06707e-05	1.43779e-05	8.19934e-06	2.78916e-05	1.19434e-05	1.38539e-05	1.59804e-05
ENSG00000047249	chr8	54917403;54919403	54790668;54918403	0.000122933	7.85878e-05	0.000117692	7.92807e-05	0.000100701	8.62037e-05	9.36641e-05	0.000144504	0.000127932	0.000124015	0.000118842	0.000129495	0.000122712	0.000132513
ENSG00000165240	chrX	77051849;77053849	77052849;77192208	2.87819e-05	5.58194e-05	3.2751e-05	5.59628e-05	3.53161e-05	4.65573e-05	4.17886e-05	8.21645e-05	9.89095e-05	7.23965e-05	8.20579e-05	9.59922e-05	0.000115592	0.000141742
ENSG00000123191	chr13	51482631;51484631	51404810;51483631	4.60185e-05	3.79474e-05	4.64853e-05	3.2645e-05	4.28332e-05	4.47386e-05	4.61116e-05	3.29107e-05	5.09237e-05	4.30466e-05	7.55903e-05	5.49602e-05	7.60461e-05	6.33589e-05
ENSG00000124406	chr4	42352879;42354879	42105146;42353879	0.000134803	0.000119228	0.000154881	7.46171e-05	0.00011999	8.40213e-05	8.83805e-05	0.000397287	0.000482395	0.000445094	0.000348847	0.000269154	0.000321427	0.000401311
ENSG00000132932	chr13	24843208;24845208	24844208;25497989	4.22785e-06	8.32395e-06	2.53556e-06	1.86543e-05	7.23342e-06	1.67315e-05	1.34492e-05	0.000239642	0.000396217	0.000214208	0.00054045	0.0004006	0.000546777	0.000503945
ENSG00000143515	chr1	152563653;152565653	152564653;152590403	2.71558e-05	2.96235e-05	2.02845e-05	3.73086e-05	3.02102e-05	4.32837e-05	3.26624e-05	3.86954e-05	2.4438e-05	2.8325e-05	3.11254e-05	3.04232e-05	3.3884e-05	2.43645e-05
ENSG00000104043	chr15	48197711;48199711	47937726;48198711	2.60175e-06	9.30323e-06	2.32427e-06	3.73086e-05	8.50991e-06	1.67315e-05	2.40164e-05	0.000103618	0.000182195	0.000100069	0.000270427	0.000165462	0.000217887	0.000220687
ENSG00000054793	chr20	49817315;49819315	49646459;49818315	2.43914e-06	4.4068e-06	4.01464e-06	2.33179e-05	6.52427e-06	1.89139e-05	1.15279e-05	6.99212e-05	8.72914e-05	7.49122e-05	0.00012531	0.000101228	0.00012284	0.00011839
ENSG00000166377	chr18	74929384;74931384	74930384;75239266	7.98413e-05	9.91529e-05	0.000112199	4.19721e-05	8.38226e-05	8.76586e-05	7.78133e-05	0.000255423	0.000267082	0.000231166	0.000278108	0.000266588	0.000300281	0.000292768
ENSG00000123472	chr1	46905686;46907686	46870999;46906686	9.28501e-05	6.21848e-05	8.70543e-05	8.39443e-05	8.41063e-05	8.87498e-05	8.35772e-05	4.61649e-05	3.97062e-05	5.13391e-05	4.76987e-05	4.09977e-05	4.27625e-05	4.50715e-05
ENSG00000171953	chr17	17882205;17884205	17862058;17883205	6.0816e-05	4.16197e-05	5.45146e-05	0.000107262	4.60954e-05	5.8924e-05	5.09149e-05	2.95972e-05	2.40819e-05	2.95363e-05	2.87001e-05	2.55637e-05	2.56918e-05	2.4477e-05
ENSG00000142544	chr19	56298659;56300659	56293587;56299659	1.00818e-05	1.1017e-05	3.59205e-06	6.99536e-05	1.02119e-05	2.83708e-05	2.54574e-05	8.08728e-06	6.67706e-06	5.21776e-06	1.37437e-05	6.50214e-06	7.89198e-06	5.40182e-06
ENSG00000134146	chr15	33624656;33626656	33450374;33625656	0.000130576	8.44636e-05	0.000136709	8.39443e-05	0.000117862	0.000104754	0.000100389	0.000118613	0.000133274	0.000125972	0.00019039	0.000129906	0.000139782	0.000156484
ENSG00000172508	chr11	66938720;66940720	66939720;66949652	6.50439e-06	1.22411e-05	6.5502e-06	3.2645e-05	1.14884e-05	2.83708e-05	1.63312e-05	2.24647e-05	2.1233e-05	2.97226e-05	2.22324e-05	2.10806e-05	2.25608e-05	1.68807e-05
ENSG00000130770	chr1	28434197;28436197	28435197;28437196	0.00017383	0.000117515	0.000147485	0.000116589	0.000133038	0.000108755	7.49313e-05	4.46485e-05	1.97641e-05	4.69599e-05	1.01057e-05	2.41606e-05	1.25671e-05	9.00304e-06
ENSG00000175054	chr3	143779358;143781358	143650769;143780358	0.000155617	0.000106742	0.000171573	0.000116589	0.00014013	0.000135671	0.000119122	0.000114851	0.000112486	0.000123549	0.000142692	0.00010489	0.000109544	0.00011794
ENSG00000164053	chr3	48462140;48464140	48463140;48487580	0.000126998	0.000107966	0.000140301	0.000125916	0.000122543	0.000116393	0.00010231	0.000139674	8.02583e-05	0.00017582	4.60818e-05	0.000111324	6.84543e-05	6.18959e-05
ENSG00000088812	chr20	3398675;3400675	3399675;3579760	0.000137568	5.53298e-05	9.76191e-05	0.00013058	0.000109494	7.6383e-05	7.73329e-05	0.00010783	0.000134342	9.76467e-05	0.000181902	0.000129598	0.000151792	0.000150182
ENSG00000107518	chr10	116842113;116844113	116843113;117698486	2.26027e-05	1.68927e-05	4.85983e-06	5.12993e-05	9.21907e-06	3.38268e-05	2.44968e-05	0.000306418	0.000499622	0.000239179	0.000749435	0.000443925	0.000570067	0.000615977
ENSG00000085224	chrX	76927375;76929375	76647014;76928375	5.43116e-05	5.45953e-05	5.89518e-05	4.66357e-05	5.75837e-05	6.11064e-05	5.33165e-05	0.000203754	0.000174538	0.000170602	0.000167754	0.00020492	0.000217759	0.00025805
ENSG00000124788	chr6	16868666;16870666	16407321;16869666	7.39874e-05	0.000173089	5.00774e-05	8.39443e-05	7.68729e-05	9.96617e-05	0.000105192	0.000623394	0.000749656	0.000511807	0.000565108	0.000559937	0.000598718	0.000599828
ENSG00000130638	chr22	44445350;44447350	44446350;44619493	9.00858e-05	8.17705e-05	9.27593e-05	8.86078e-05	8.56664e-05	9.52969e-05	0.000107113	0.000263791	0.000236947	0.000258372	0.000229196	0.000246808	0.000270257	0.000250566
ENSG00000204842	chr12	110520863;110522863	110374400;110521863	0.000123909	0.000100132	0.00013523	0.000139907	0.000147647	0.000120758	0.000122484	0.000171405	0.000159226	0.000155508	0.000144713	0.000186406	0.000165045	0.000157553
ENSG00000168488	chr16	28740914;28742914	28741914;28756057	0.000257736	0.000206385	0.000264121	0.000149234	0.00022608	0.000204052	0.000213746	0.000103225	6.40107e-05	0.000105473	3.11254e-05	7.86075e-05	4.66227e-05	4.72097e-05
ENSG00000066427	chr14	91641707;91643707	91598882;91642707	7.64265e-05	8.00568e-05	6.71924e-05	4.66357e-05	5.9853e-05	6.40162e-05	6.10018e-05	4.77936e-05	4.47808e-05	4.29534e-05	3.92099e-05	3.99368e-05	3.73582e-05	3.88819e-05
ENSG00000123594	chrX	13246992;13248992	13246275;13247992	2.76436e-06	4.4068e-06	4.64853e-06	3.2645e-05	6.38243e-06	1.96413e-05	2.25755e-05	8.42425e-07	3.5611e-07	1.58396e-06	2.42536e-06	1.26621e-06	1.71565e-06	2.08195e-06
ENSG00000163635	chr3	63824272;63826272	63825272;63961367	8.69962e-05	0.000100377	9.36045e-05	0.000167889	7.97095e-05	8.07478e-05	9.70264e-05	0.00020718	0.000197552	0.00021663	0.00019322	0.000178672	0.000180872	0.000192609
ENSG00000087152	chr17	39630055;39632055	39624699;39631055	6.26047e-05	5.6309e-05	4.77531e-05	4.19721e-05	5.73001e-05	6.29251e-05	5.42772e-05	2.44865e-05	2.15001e-05	1.75168e-05	6.46762e-06	2.3921e-05	1.73709e-05	1.55302e-05
ENSG00000150361	chr13	69171726;69173726	69172726;69580592	1.6261e-06	7.34466e-06	2.53556e-06	1.39907e-05	5.24778e-06	1.7459e-05	1.53705e-05	0.000134114	0.000247229	0.00010156	0.000322168	0.00021967	0.000266183	0.000305653
ENSG00000087586	chr20	54399800;54401800	54377851;54400800	9.44762e-05	8.61773e-05	0.000109452	7.92807e-05	9.446e-05	7.16546e-05	7.4451e-05	3.84146e-05	3.05364e-05	4.66804e-05	2.22324e-05	3.15867e-05	2.74933e-05	2.71217e-05
ENSG00000175756	chr1	1299443;1301443	1298972;1300443	0.000122282	0.000106742	0.000138611	5.12993e-05	0.000113182	0.000100025	7.63723e-05	1.72978e-05	1.33096e-05	2.54366e-05	4.85071e-06	1.35861e-05	7.11994e-06	5.45809e-06
ENSG00000105146	chr19	62433239;62435239	62434239;62438727	3.90263e-06	5.87573e-06	1.90167e-06	9.32714e-06	5.24778e-06	1.92776e-05	1.44099e-05	2.69576e-06	2.35923e-06	1.77031e-06	1.6169e-06	3.86706e-06	4.8896e-06	3.60122e-06
ENSG00000158321	chr7	68701575;68703575	68702575;69895776	5.36612e-06	2.66856e-05	1.69037e-06	6.529e-05	1.40414e-05	3.74641e-05	2.06541e-05	0.000570715	0.000900913	0.000485066	0.00131091	0.000860405	0.00123244	0.00107423
ENSG00000169857	chr15	32117595;32119595	31945720;32118595	0.000164073	0.000129021	0.00017263	8.86078e-05	0.000150342	0.000146946	0.000150823	0.000130857	0.000120365	0.000153458	0.000147543	0.000132336	0.000145101	0.000140447
ENSG00000101200	chr20	3012370;3014370	3011187;3013370	2.43914e-06	2.69304e-06	1.26778e-06	0	6.52427e-06	1.67315e-05	1.63312e-05	1.01091e-06	7.1222e-07	7.45395e-07	4.04226e-07	1.40309e-06	1.88721e-06	1.91315e-06
ENSG00000119986	chr10	99436009;99438009	99427172;99437009	3.64246e-05	6.97743e-05	3.04267e-05	6.06264e-05	3.71599e-05	5.12857e-05	3.9387e-05	1.33665e-05	2.39039e-05	1.05287e-05	1.05099e-05	1.65634e-05	1.47117e-05	1.43486e-05
ENSG00000166148	chr12	61831857;61833857	61826482;61832857	3.4148e-06	1.19963e-05	4.64853e-06	1.86543e-05	7.94258e-06	2.29149e-05	1.53705e-05	3.03273e-06	8.14601e-06	5.96316e-06	6.06339e-06	4.89372e-06	7.84909e-06	6.3584e-06
ENSG00000198049	chr1	204389566;204391566	204390566;204398262	3.4148e-06	5.87573e-06	3.59205e-06	3.2645e-05	9.3609e-06	1.7459e-05	1.39295e-05	4.32445e-06	5.11908e-06	6.14951e-06	8.08452e-06	8.52123e-06	7.24861e-06	6.47093e-06
ENSG00000126895	chrX	152820178;152822178	152821178;152825834	1.49601e-05	2.17892e-05	1.54247e-05	4.19721e-05	2.09911e-05	3.23719e-05	3.41033e-05	2.26331e-05	1.90519e-05	1.89144e-05	1.21268e-05	1.759e-05	1.74138e-05	1.83437e-05
ENSG00000103126	chr16	341465;343465	277440;342465	4.04898e-05	7.63844e-05	4.90209e-05	6.06264e-05	4.41097e-05	5.23769e-05	5.37968e-05	8.38493e-05	7.65191e-05	7.60303e-05	5.05283e-05	8.05923e-05	7.36871e-05	6.8817e-05
ENSG00000168646	chr17	60987227;60989227	60955142;60988227	7.48004e-06	1.15066e-05	3.16945e-06	4.19721e-05	6.38243e-06	3.09169e-05	1.53705e-05	1.60622e-05	1.98531e-05	1.35103e-05	3.11254e-05	2.22784e-05	3.74869e-05	2.85847e-05
ENSG00000167601	chr19	46415947;46417947	46416947;46459510	2.27654e-06	4.89644e-06	1.90167e-06	4.66357e-06	6.52427e-06	1.63678e-05	1.44099e-05	2.02744e-05	1.95415e-05	1.95666e-05	3.59761e-05	2.84383e-05	3.74011e-05	3.10042e-05
ENSG00000144655	chr3	39169105;39171105	39158350;39170105	0.00010342	0.000232581	0.000120228	0.00013058	0.000131053	0.000141127	0.000147941	9.77213e-05	0.000133986	0.000138364	3.88057e-05	8.55203e-05	5.07832e-05	4.77724e-05
ENSG00000141577	chr17	76810346;76812346	76777987;76811346	3.83759e-05	5.60642e-05	5.00774e-05	4.66357e-05	4.15567e-05	6.76535e-05	3.89066e-05	3.51572e-05	2.51057e-05	3.06544e-05	2.42536e-05	3.12103e-05	3.50421e-05	2.66715e-05
ENSG00000163512	chr3	28364579;28366579	28339089;28365579	0.000141145	0.000168193	0.00013037	0.000116589	0.000148356	0.00015313	0.000205581	6.12162e-05	5.18585e-05	6.64333e-05	4.40606e-05	4.70892e-05	3.87736e-05	5.02482e-05
ENSG00000155096	chr8	103944573;103946573	103907711;103945573	0.000255622	0.000394163	0.00025905	0.000289141	0.000296003	0.000225512	0.000265142	0.000144167	0.000152727	0.000141532	7.92283e-05	0.000117107	7.30866e-05	8.63166e-05
ENSG00000172232	chr19	775096;777096	776096;783017	1.6261e-06	2.69304e-06	2.11297e-07	9.32714e-06	3.97129e-06	6.91085e-06	7.68526e-06	3.20121e-06	2.18117e-06	1.11809e-06	2.02113e-06	3.83284e-06	5.18983e-06	2.75718e-06
ENSG00000166710	chr15	42789976;42791976	42790976;42813611	0.000471405	0.000509474	0.000436328	0.000554965	0.000536692	0.000439748	0.000638357	0.000568468	0.000357045	0.000593148	0.000136224	0.000373326	0.000179457	0.00029665
ENSG00000169255	chr3	162304854;162306854	162284364;162305854	1.83749e-05	3.06027e-05	4.85983e-05	2.33179e-05	4.3826e-05	2.21874e-05	3.84263e-05	1.62869e-05	1.91409e-05	3.46609e-05	1.6169e-05	2.47766e-05	1.86148e-05	2.50397e-05
ENSG00000162885	chr1	233733404;233735404	233679889;233734404	0.000142446	0.000112373	0.000150866	8.39443e-05	0.000132045	9.7843e-05	9.03018e-05	5.71164e-05	6.07612e-05	6.42903e-05	6.02297e-05	5.7698e-05	5.33566e-05	5.70005e-05
ENSG00000172318	chr2	168382427;168384427	168383427;168435612	1.30088e-06	1.17515e-05	2.53556e-06	2.33179e-05	6.38243e-06	1.16393e-05	1.48902e-05	1.78594e-05	3.29402e-05	3.55926e-05	5.29536e-05	2.98756e-05	3.96743e-05	3.88256e-05
ENSG00000162630	chr1	191421365;191423365	191414824;191422365	9.59397e-06	7.09984e-06	6.12761e-06	4.66357e-05	6.94976e-06	1.63678e-05	1.53705e-05	9.88445e-06	7.83442e-06	7.54712e-06	1.6169e-05	6.57059e-06	7.11994e-06	9.95961e-06
ENSG00000204222	chr6	33351894;33353894	33352894;33354580	0.000216108	0.000168682	0.000175376	0.000177216	0.000204096	0.000212781	0.00018925	5.88012e-05	2.60405e-05	5.90725e-05	1.41479e-05	3.75755e-05	1.89579e-05	1.82312e-05
ENSG00000183778	chr21	39849238;39851238	39850238;39956686	1.30088e-06	4.4068e-06	1.47908e-06	4.66357e-06	3.82946e-06	9.09322e-06	1.10476e-05	3.74598e-05	6.3165e-05	3.15861e-05	7.76114e-05	6.59454e-05	9.24734e-05	7.97332e-05
ENSG00000176022	chr1	1156491;1158491	1157491;1160284	0.000129437	0.000125349	0.000145795	0.000111926	0.000143392	0.00013167	9.70264e-05	2.0836e-05	1.86513e-05	2.98158e-05	8.48875e-06	1.81376e-05	1.25242e-05	6.47093e-06
ENSG00000109956	chr11	133786022;133788022	133753609;133787022	2.92697e-06	8.07912e-06	1.05648e-06	0	4.68045e-06	1.63678e-05	1.00869e-05	1.29733e-05	1.79835e-05	1.04355e-05	1.85944e-05	2.07726e-05	2.83082e-05	2.1326e-05
ENSG00000149541	chr11	62145024;62147024	62139344;62146024	9.31753e-05	8.98497e-05	0.000102268	6.06264e-05	9.9566e-05	0.000104026	0.000112877	2.51604e-05	2.07879e-05	3.10271e-05	7.6803e-06	2.23126e-05	1.33821e-05	1.28293e-05
ENSG00000174684	chr11	65870737;65872737	65869421;65871737	3.85385e-05	4.52921e-05	4.01464e-05	7.92807e-05	3.58835e-05	5.78329e-05	4.03476e-05	6.23394e-06	6.18741e-06	8.94474e-06	9.2972e-06	6.19415e-06	4.54647e-06	3.31987e-06
ENSG00000170340	chr2	62275765;62277765	62276765;62305368	0.000157569	0.000237722	0.000164812	0.000205197	0.00017346	0.000149856	0.000173399	0.000163093	0.00021371	0.000133426	6.95269e-05	0.000165326	0.000111388	9.82457e-05
ENSG00000179913	chr19	17765918;17767918	17766918;17785385	5.69134e-06	5.6309e-06	3.16945e-06	2.79814e-05	7.94258e-06	1.70952e-05	1.24886e-05	7.63798e-06	6.72157e-06	7.17443e-06	9.70143e-06	9.75321e-06	1.48404e-05	1.05223e-05
ENSG00000176383	chr12	121253042;121255042	121254042;121258037	4.87829e-06	1.12618e-05	3.38075e-06	4.66357e-05	1.44668e-05	2.40061e-05	1.87328e-05	1.32541e-05	1.68707e-05	7.82665e-06	1.29352e-05	2.16966e-05	1.62558e-05	1.45737e-05
ENSG00000198488	chr11	76422082;76424082	76423082;76430651	3.57741e-06	7.34466e-06	1.47908e-06	1.86543e-05	6.2406e-06	1.52766e-05	1.68115e-05	4.26828e-06	4.98554e-06	3.91332e-06	7.6803e-06	5.95459e-06	8.02065e-06	5.57063e-06
ENSG00000156966	chr2	231952836;231954836	231953836;231974119	2.92697e-06	1.44445e-05	6.33891e-07	2.79814e-05	6.80793e-06	1.60041e-05	1.10476e-05	0.000127712	0.000150634	0.000172932	3.35508e-05	0.000107525	5.49436e-05	6.57222e-05
ENSG00000177191	chr19	46625475;46627475	46623104;46626475	1.39844e-05	3.10924e-05	7.60669e-06	6.99536e-05	3.02102e-05	3.16444e-05	4.99542e-05	8.14344e-06	9.61497e-06	4.65872e-06	6.87184e-06	1.19092e-05	6.26211e-06	1.13101e-05
ENSG00000175711	chr17	78601975;78603975	78494960;78602975	9.15492e-05	5.85124e-05	9.04351e-05	6.06264e-05	8.0135e-05	8.00203e-05	7.4451e-05	0.000108448	7.2869e-05	8.75839e-05	6.58889e-05	8.96269e-05	0.000110531	9.41943e-05
ENSG00000135454	chr12	56312252;56314252	56305817;56313252	6.82961e-06	1.07722e-05	5.49372e-06	2.33179e-05	1.02119e-05	2.65522e-05	1.68115e-05	4.71758e-06	5.74227e-06	4.65872e-06	8.89297e-06	8.55545e-06	1.08515e-05	8.72169e-06
ENSG00000139044	chr12	438803;440803	439803;541319	3.25219e-06	1.41997e-05	4.85983e-06	9.32714e-06	1.19139e-05	2.83708e-05	1.34492e-05	5.75095e-05	7.4694e-05	4.74257e-05	7.23565e-05	0.000110536	0.000108257	7.93956e-05
ENSG00000182272	chr11	358803;360803	359803;372116	2.11393e-06	2.69304e-06	2.32427e-06	1.86543e-05	5.24778e-06	9.09322e-06	1.29689e-05	4.66142e-06	5.34165e-06	5.21776e-06	1.05099e-05	8.07635e-06	9.17871e-06	6.69601e-06
ENSG00000117411	chr1	44216452;44218452	44217452;44229427	4.97586e-05	6.61019e-05	4.35272e-05	2.79814e-05	4.69463e-05	7.45644e-05	6.43641e-05	2.34194e-05	1.89183e-05	2.32004e-05	2.06155e-05	1.83429e-05	2.20461e-05	2.16073e-05
ENSG00000158850	chr1	159412938;159414938	159407724;159413938	0.000128624	7.66293e-05	0.000108607	8.86078e-05	9.85731e-05	9.63881e-05	8.64592e-05	3.65612e-05	1.70042e-05	3.86674e-05	1.57648e-05	2.6077e-05	1.62987e-05	1.46299e-05
ENSG00000121578	chr3	120441442;120443442	120413285;120442442	9.05736e-05	0.000107477	9.33932e-05	0.000102599	0.000100275	9.23871e-05	9.99084e-05	5.59932e-05	4.39796e-05	5.56251e-05	3.59761e-05	4.96901e-05	4.05751e-05	4.70409e-05
ENSG00000158470	chr20	47762745;47764745	47682888;47763745	5.69134e-05	7.71189e-05	5.17677e-05	6.529e-05	5.50308e-05	7.78379e-05	6.7246e-05	0.000143661	0.000137815	0.000128208	0.00011763	0.000112384	0.00011705	0.000124636
ENSG00000118276	chr18	27517684;27519684	27457130;27518684	9.96797e-05	0.000176027	0.000142414	0.000121253	0.000123252	0.000105845	0.000143138	7.6099e-05	0.000109637	0.000121313	8.08452e-05	8.07635e-05	8.50103e-05	8.53038e-05
ENSG00000027847	chr5	176958777;176960777	176959777;176969929	0.000114315	0.000118494	0.000126989	0.000153898	0.000109069	0.000111301	0.000133051	4.5154e-05	3.20054e-05	5.16186e-05	2.02113e-05	3.74729e-05	2.81366e-05	2.36892e-05
ENSG00000123810	chr19	46560877;46562877	46552166;46561877	9.80536e-05	9.59702e-05	9.93095e-05	6.529e-05	9.94241e-05	8.87498e-05	6.91674e-05	3.44832e-05	2.41264e-05	4.23012e-05	9.2972e-06	2.88148e-05	2.00731e-05	1.56428e-05
ENSG00000164929	chr8	104221096;104223096	104222096;104311706	3.57741e-06	5.6309e-06	3.59205e-06	3.73086e-05	1.02119e-05	2.18237e-05	1.48902e-05	4.06049e-05	6.90853e-05	3.78288e-05	7.88241e-05	6.56374e-05	8.68118e-05	8.64855e-05
ENSG00000186318	chr11	116691182;116693182	116661626;116692182	4.22785e-06	1.02825e-05	1.22552e-05	3.73086e-05	1.04956e-05	2.25512e-05	2.78591e-05	1.95443e-05	2.74205e-05	3.96923e-05	3.27423e-05	2.97387e-05	3.62002e-05	3.25798e-05
ENSG00000182240	chr21	41460597;41462597	41461597;41570378	6.01656e-06	7.8343e-06	4.22594e-06	4.66357e-06	1.92891e-05	2.25512e-05	1.20082e-05	4.34129e-05	7.07323e-05	4.14626e-05	9.13551e-05	9.46575e-05	0.000101438	8.91301e-05
ENSG00000156273	chr21	29592090;29594090	29593090;29656088	0.000137893	0.000228174	0.000129314	0.000158561	0.000151051	0.000144764	0.000202699	0.000199261	0.000203561	0.000159421	8.52917e-05	0.000151055	0.000109373	0.000146074
ENSG00000112182	chr6	91062182;91064182	90692968;91063182	3.08958e-06	1.44445e-05	6.5502e-06	3.2645e-05	7.23342e-06	2.25512e-05	2.30558e-05	0.000171461	0.000270688	0.000157744	0.000411906	0.000243249	0.000334251	0.000324447
ENSG00000002330	chr11	63807740;63809740	63793877;63808740	0.000124884	0.000115311	0.000126356	0.000111926	0.000126372	0.000125486	0.000124405	8.5141e-05	4.28667e-05	9.84853e-05	1.89986e-05	5.93406e-05	3.74011e-05	3.42116e-05
ENSG00000151929	chr10	121399871;121401871	121400871;121427317	9.10614e-05	8.96048e-05	2.36652e-05	6.99536e-05	3.82946e-05	0.000119303	2.78591e-05	3.44271e-05	3.95282e-05	1.33239e-05	2.5062e-05	2.74801e-05	4.54218e-05	2.25639e-05
ENSG00000156735	chr8	38152468;38154468	38153468;38189966	0.00017757	0.000119473	0.000170305	9.32714e-05	0.000164667	0.000116757	9.07822e-05	4.4817e-05	4.2021e-05	4.84507e-05	2.54662e-05	3.92182e-05	3.24686e-05	3.44929e-05
ENSG00000166170	chr14	103097904;103099904	103092641;103098904	9.39884e-05	6.14503e-05	8.45187e-05	6.529e-05	8.90704e-05	8.43851e-05	8.06952e-05	3.38093e-05	1.54463e-05	3.56858e-05	9.2972e-06	2.4229e-05	1.47975e-05	1.41235e-05
ENSG00000187172	chr21	10119608;10121608	10042712;10120608	5.36612e-06	1.64031e-05	3.80334e-06	1.86543e-05	1.65943e-05	5.67417e-05	3.3623e-05	7.68853e-05	0.000136479	6.08429e-05	6.99311e-05	0.000135689	0.000171994	0.000177979
ENSG00000171282	chr17	76986560;76988560	76987560;77047953	3.25219e-06	9.54806e-06	4.43723e-06	7.92807e-05	5.10595e-06	2.29149e-05	1.68115e-05	3.26861e-05	3.16938e-05	2.95363e-05	4.32522e-05	4.14084e-05	5.46434e-05	3.90507e-05
ENSG00000140320	chr15	38519702;38521702	38520702;38547718	3.51237e-05	7.34466e-05	3.23284e-05	6.06264e-05	3.94293e-05	5.52868e-05	5.66788e-05	3.20683e-05	3.79257e-05	2.9909e-05	3.07212e-05	3.61382e-05	3.95457e-05	3.37051e-05
ENSG00000181790	chr8	143541378;143543378	143542378;143623348	2.76436e-06	4.16197e-06	1.05648e-06	1.86543e-05	4.96412e-06	1.12756e-05	4.80329e-06	5.23988e-05	3.99288e-05	3.83878e-05	5.98255e-05	6.02646e-05	7.24003e-05	5.31179e-05
ENSG00000135298	chr6	69400979;69402979	69401979;70156124	2.76436e-06	4.4068e-06	4.43723e-06	4.66357e-06	9.50273e-06	1.85502e-05	1.87328e-05	0.000260422	0.000505676	0.000248682	0.000784199	0.000440537	0.000557157	0.000612432
ENSG00000175866	chr17	76622545;76624545	76623545;76705827	2.9595e-05	0.000178475	2.45104e-05	9.7935e-05	8.36808e-05	0.000108755	5.09149e-05	5.11633e-05	0.000110171	3.8481e-05	6.14424e-05	0.000109099	0.000126615	5.23864e-05
ENSG00000006453	chr7	97867316;97869316	97760006;97868316	2.78063e-05	1.12618e-05	7.81798e-06	5.12993e-05	1.10629e-05	3.05532e-05	2.97804e-05	0.00010199	6.76609e-05	4.32329e-05	0.000101057	8.05923e-05	0.000103454	8.38971e-05
ENSG00000128298	chr22	36835622;36837622	36810842;36836622	6.34178e-06	1.22411e-05	2.74686e-06	2.79814e-05	7.65892e-06	2.58247e-05	2.97804e-05	1.27487e-05	1.42889e-05	1.11809e-05	1.6169e-05	1.84456e-05	2.23463e-05	1.94691e-05
ENSG00000007516	chr16	1322654;1324654	1323654;1339441	6.34178e-06	3.13372e-05	9.08576e-06	3.73086e-05	1.02119e-05	2.61885e-05	1.44099e-05	2.68453e-05	3.12932e-05	2.76728e-05	2.42536e-05	3.12787e-05	3.05385e-05	2.27889e-05
ENSG00000095739	chr10	29005429;29007429	29006429;29011874	1.21957e-05	0.000134162	4.0569e-05	2.79814e-05	3.6309e-05	2.98258e-05	2.44968e-05	5.27919e-06	3.23615e-05	1.70509e-05	9.70143e-06	1.09852e-05	6.305e-06	5.73944e-06
ENSG00000175334	chr11	65525125;65527125	65526125;65528192	0.000132202	0.000115066	0.000121073	6.99536e-05	0.000115167	0.000116029	0.000104712	3.84707e-05	1.74049e-05	4.50964e-05	4.85071e-06	2.32024e-05	1.1838e-05	9.95961e-06
ENSG00000125888	chr20	17627592;17629592	17628592;17664517	1.78871e-06	7.09984e-06	1.69037e-06	9.32714e-06	6.94976e-06	1.92776e-05	1.68115e-05	1.57253e-05	2.21678e-05	1.53738e-05	2.54662e-05	2.53926e-05	3.37983e-05	2.95975e-05
ENSG00000153064	chr4	102929786;102931786	102930786;103214990	2.30906e-05	3.69681e-05	8.02928e-06	2.33179e-05	1.82963e-05	4.51024e-05	3.12214e-05	0.000136754	0.000223548	0.000107151	0.000277299	0.000178193	0.000228095	0.000248822
ENSG00000172530	chr16	86541538;86543538	86542538;86668425	0.000126348	0.000147383	0.000133751	0.000139907	0.000132613	0.000129851	0.000136894	0.000146189	0.000151925	0.000153738	8.36748e-05	0.000145614	0.000145272	0.000138197
ENSG00000109705	chr4	13154212;13156212	13151551;13155212	4.87829e-06	1.05273e-05	2.74686e-06	9.32714e-06	8.22625e-06	2.50973e-05	1.77722e-05	2.1903e-06	3.02693e-06	2.79523e-06	2.02113e-06	3.96973e-06	5.27562e-06	4.27644e-06
ENSG00000138376	chr2	215381673;215383673	215301521;215382673	9.44762e-05	0.000128287	0.000141358	7.46171e-05	9.77222e-05	0.000104026	0.000103751	0.000109291	0.000123659	0.000133892	0.000100248	9.56842e-05	9.39317e-05	0.000104379
ENSG00000143032	chr1	90954382;90956382	90950166;90955382	2.92697e-06	7.34466e-06	1.26778e-06	2.33179e-05	6.6661e-06	1.41854e-05	1.20082e-05	2.80808e-06	2.80437e-06	2.8884e-06	1.01057e-05	3.93551e-06	5.53296e-06	4.78286e-06
ENSG00000131668	chr9	95756474;95758474	95753729;95757474	1.78871e-06	2.44822e-06	1.90167e-06	2.33179e-05	4.96412e-06	1.38217e-05	1.29689e-05	1.9095e-06	1.64701e-06	1.02492e-06	2.42536e-06	2.29286e-06	2.4448e-06	2.98226e-06
ENSG00000043039	chr11	128750090;128752090	128751090;128827384	3.08958e-06	8.07912e-06	1.90167e-06	2.79814e-05	6.94976e-06	1.81864e-05	1.44099e-05	2.99342e-05	4.60272e-05	2.68342e-05	7.6803e-05	5.16749e-05	6.94837e-05	6.85356e-05
ENSG00000183566	chr20	31244071;31246071	31245071;31261921	3.74002e-06	6.12055e-06	2.32427e-06	2.33179e-05	7.09159e-06	1.56403e-05	7.68526e-06	6.40243e-06	9.12531e-06	7.08125e-06	1.45521e-05	9.82166e-06	1.40683e-05	1.32795e-05
ENSG00000176788	chr5	17269749;17271749	17270749;17329935	8.8297e-05	0.000132204	3.40188e-05	0.00013058	7.54545e-05	0.000114938	5.95608e-05	0.000188422	0.000109014	6.63401e-05	9.09509e-05	9.70873e-05	0.000103496	6.97736e-05
ENSG00000204469	chr6	31695428;31697428	31696428;31713527	0.000216433	0.00022695	0.00020855	0.000144571	0.00022296	0.000184047	0.000209904	0.000107493	8.97397e-05	9.14972e-05	4.60818e-05	9.24331e-05	6.82399e-05	6.60598e-05
ENSG00000130723	chr9	133258300;133260300	133259300;133365405	7.56135e-05	0.000142486	8.74769e-05	0.000116589	8.08442e-05	0.000116393	0.000143138	0.000262275	0.000228444	0.000207592	0.000151585	0.000217172	0.000179757	0.000168694
ENSG00000204463	chr6	31727461;31729461	31714783;31728461	0.000205701	0.000155952	0.00017918	9.32714e-05	0.000187927	0.000153857	0.000146981	6.85172e-05	4.97664e-05	6.6247e-05	2.42536e-05	5.59184e-05	3.32407e-05	3.23547e-05
ENSG00000204438	chr6	31741039;31743039	31736984;31742039	0.000138869	0.000125104	0.000148542	7.46171e-05	0.000153604	0.000127305	0.000125366	6.92473e-05	3.85044e-05	0.000103144	1.65733e-05	5.81428e-05	2.57347e-05	2.83033e-05
ENSG00000156127	chr14	75057536;75059536	75058536;75083086	0.00014456	0.000137345	0.000113678	8.86078e-05	0.000105948	8.76586e-05	0.000100389	0.000114345	9.31672e-05	9.73672e-05	5.25494e-05	8.21323e-05	6.45512e-05	4.86727e-05
ENSG00000168062	chr11	64520093;64522093	64511991;64521093	8.78092e-06	1.34652e-05	7.39539e-06	1.86543e-05	1.57433e-05	1.7459e-05	1.63312e-05	8.08728e-06	7.21122e-06	8.94474e-06	6.06339e-06	9.68477e-06	9.22161e-06	7.48378e-06
ENSG00000123685	chr1	210938950;210940950	210926382;210939950	6.47186e-05	8.6667e-05	7.73347e-05	9.7935e-05	6.26897e-05	7.20183e-05	6.38837e-05	2.79685e-05	2.37258e-05	3.85742e-05	1.77859e-05	2.24837e-05	2.4062e-05	1.80623e-05
ENSG00000087088	chr19	54148928;54150928	54149928;54156864	0.000103095	8.78911e-05	0.00012213	7.92807e-05	0.000117295	9.23871e-05	7.4451e-05	4.52663e-05	3.32963e-05	6.22405e-05	1.45521e-05	4.65417e-05	2.44909e-05	2.25639e-05
ENSG00000198604	chr14	34413604;34415604	34291688;34414604	8.43944e-05	0.000122411	0.000104803	5.59628e-05	9.40345e-05	8.87498e-05	9.27035e-05	0.000219367	0.000176987	0.000230886	0.000149968	0.0001746	0.000134207	0.000153108
ENSG00000009954	chr7	72573544;72575544	72492675;72574544	0.000138218	0.000134652	0.000147908	0.000135244	0.000145378	0.000130579	0.000155627	0.000129621	0.00011035	0.000125599	8.28664e-05	0.000106156	9.82637e-05	0.000111863
ENSG00000076108	chr12	55315430;55317430	55275646;55316430	0.000114315	0.000209323	9.31819e-05	0.000153898	0.000158001	0.00017168	0.00014602	0.000127936	0.000132072	0.000126251	6.95269e-05	0.000136819	9.40604e-05	7.93393e-05
ENSG00000123636	chr2	160180326;160182326	159883735;160181326	7.23613e-05	8.76463e-05	5.81066e-05	6.529e-05	5.78674e-05	8.83861e-05	7.10887e-05	0.000251829	0.000260984	0.000208524	0.000351677	0.000227917	0.000249713	0.000251241
ENSG00000129151	chr11	27018084;27020084	27019084;27105930	2.11393e-06	8.56877e-06	2.11297e-06	1.39907e-05	6.38243e-06	2.21874e-05	1.68115e-05	2.89794e-05	5.54641e-05	2.72069e-05	8.08452e-05	4.83554e-05	6.24496e-05	6.7354e-05
ENSG00000174483	chr11	66033665;66035665	66034665;66057660	3.25219e-05	3.08476e-05	2.4933e-05	5.12993e-05	4.08476e-05	4.07376e-05	3.84263e-05	3.06081e-05	2.94681e-05	2.6182e-05	2.34451e-05	3.06285e-05	2.72788e-05	2.72342e-05
ENSG00000179941	chr12	75265353;75267353	75262396;75266353	0.000161797	0.000106987	0.000127201	7.46171e-05	0.00017417	8.91135e-05	0.000104231	3.24614e-05	1.52682e-05	3.37291e-05	7.6803e-06	2.71379e-05	9.00715e-06	1.01284e-05
ENSG00000181004	chr4	123872306;123874306	123873306;123885547	2.50419e-05	2.0565e-05	1.98619e-05	4.19721e-05	2.29768e-05	3.12807e-05	2.44968e-05	9.04202e-06	1.06833e-05	8.75839e-06	2.18282e-05	9.71899e-06	1.22669e-05	1.32795e-05
ENSG00000125124	chr16	55110696;55112696	55075800;55111696	8.99231e-05	4.89644e-05	6.95167e-05	3.73086e-05	5.81511e-05	7.38369e-05	5.71591e-05	5.13317e-05	3.75251e-05	4.50032e-05	3.79973e-05	3.92182e-05	3.82589e-05	3.58996e-05
ENSG00000140463	chr15	70764600;70766600	70765600;70817869	9.87041e-05	6.24296e-05	0.000103535	0.000167889	8.83612e-05	7.20183e-05	7.4451e-05	5.63863e-05	5.1814e-05	6.13087e-05	9.661e-05	5.7082e-05	5.55441e-05	5.82384e-05
ENSG00000138686	chr4	123010092;123012092	122965088;123011092	5.46368e-05	4.45576e-05	5.04999e-05	4.19721e-05	5.21941e-05	4.65573e-05	3.9387e-05	3.79653e-05	3.7258e-05	3.78288e-05	5.25494e-05	3.72675e-05	3.34122e-05	3.89381e-05
ENSG00000122507	chr7	33134676;33136676	33135676;33612205	3.98394e-05	4.6761e-05	3.99351e-05	0.000102599	3.3756e-05	5.31044e-05	3.45837e-05	0.000184772	0.000321211	0.00016818	0.000491135	0.000286505	0.000357755	0.000382854
ENSG00000114439	chr3	108723479;108725479	108724479;109007879	5.44742e-05	7.68741e-05	5.74727e-05	4.66357e-05	5.65909e-05	6.61986e-05	6.77264e-05	0.000260646	0.000337681	0.000247471	0.000346422	0.00026385	0.000288229	0.000317639
ENSG00000187244	chr19	50003177;50005177	50004177;50016517	3.90263e-06	5.6309e-06	1.69037e-06	4.66357e-06	7.51709e-06	1.60041e-05	1.53705e-05	4.49293e-06	5.78679e-06	4.65872e-06	6.46762e-06	7.18658e-06	9.69341e-06	7.59631e-06
ENSG00000132692	chr1	154877356;154879356	154878356;154895939	1.54479e-05	2.64408e-05	7.39539e-06	6.06264e-05	1.88636e-05	3.85552e-05	3.17017e-05	4.04925e-05	2.35478e-05	4.45373e-05	2.74874e-05	2.39553e-05	2.65068e-05	2.0707e-05
ENSG00000075790	chr7	107006945;107008945	107007945;107058401	8.40692e-05	9.08289e-05	9.44497e-05	0.000111926	9.02051e-05	7.01996e-05	9.12625e-05	5.30727e-05	5.40397e-05	5.86998e-05	5.29536e-05	5.07852e-05	5.01827e-05	5.54812e-05
ENSG00000185825	chrX	152642081;152644081	152619145;152643081	8.56953e-05	0.00010356	8.78995e-05	4.19721e-05	8.93541e-05	7.05634e-05	7.68526e-05	3.56626e-05	2.74205e-05	3.37291e-05	1.37437e-05	3.39823e-05	3.05814e-05	2.33516e-05
ENSG00000050820	chr16	73858452;73860452	73820428;73859452	3.4148e-06	1.00377e-05	2.95816e-06	1.86543e-05	7.80075e-06	1.92776e-05	1.15279e-05	7.228e-05	5.64434e-05	7.78006e-05	2.91043e-05	8.51781e-05	5.03114e-05	5.66629e-05
ENSG00000137936	chr1	94084294;94086294	93799935;94085294	0.000103745	0.000107232	8.53639e-05	0.00013058	7.57382e-05	0.000103663	6.91674e-05	0.000429468	0.000199733	0.000240763	0.000288617	0.000250743	0.000287757	0.000314262
ENSG00000064787	chr20	52119491;52121491	51991403;52120491	2.60175e-06	5.87573e-06	4.01464e-06	9.32714e-06	9.7864e-06	1.38217e-05	2.11345e-05	0.000102776	0.000123704	7.37941e-05	0.00015401	0.000118887	0.000159855	0.000130713
ENSG00000116752	chr1	114924788;114926788	114911707;114925788	0.000109111	7.51603e-05	0.000102056	5.12993e-05	8.3539e-05	6.0379e-05	7.0128e-05	3.39216e-05	2.25685e-05	3.59653e-05	1.6169e-05	2.53241e-05	1.47117e-05	1.64305e-05
ENSG00000141376	chr17	56108997;56110997	56109997;56824973	0.000119193	9.69495e-05	9.14915e-05	7.46171e-05	9.67293e-05	8.25664e-05	7.49313e-05	0.000334892	0.000443223	0.000399066	0.000633422	0.000438792	0.000522586	0.000551155
ENSG00000124243	chr20	48843873;48845873	48844873;48927120	9.7078e-05	0.00010307	8.76882e-05	6.529e-05	7.13414e-05	7.27457e-05	7.34903e-05	0.000255311	0.000164256	0.000198461	9.94396e-05	0.00015061	0.000113361	0.000116983
ENSG00000060982	chr12	24992499;24994499	24855544;24993499	0.000108948	0.000109925	4.71192e-05	0.00013058	9.64457e-05	0.000108027	5.13952e-05	0.00017427	0.000147697	9.76467e-05	0.000178264	0.00020403	0.000180701	0.00013966
ENSG00000105552	chr19	54005113;54007113	53990133;54006113	8.87849e-05	8.64221e-05	9.19141e-05	3.2645e-05	8.16952e-05	7.71105e-05	8.21362e-05	4.88606e-05	3.50768e-05	4.99415e-05	1.77859e-05	4.09293e-05	3.09245e-05	2.56587e-05
ENSG00000107949	chr10	127501104;127503104	127502104;127532080	0.000101306	6.65916e-05	0.000103535	6.529e-05	8.94959e-05	7.96566e-05	5.37968e-05	5.02085e-05	5.46183e-05	4.82643e-05	3.3955e-05	5.05456e-05	4.99253e-05	4.32146e-05
ENSG00000186666	chr12	48522142;48524142	48517826;48523142	0.000149438	7.565e-05	0.000129736	6.529e-05	0.000156724	9.60244e-05	9.41445e-05	4.36938e-05	1.85177e-05	4.29534e-05	1.05099e-05	3.35716e-05	1.44543e-05	1.3392e-05
ENSG00000114200	chr3	167036947;167038947	166973386;167037947	2.60175e-06	7.8343e-06	2.32427e-06	6.529e-05	5.81511e-06	1.38217e-05	1.82525e-05	2.224e-05	4.28667e-05	2.36663e-05	7.31649e-05	3.50773e-05	4.16473e-05	5.42433e-05
ENSG00000142046	chr19	46594543;46596543	46595543;46629090	7.25239e-05	5.43505e-05	7.07844e-05	6.529e-05	6.56682e-05	7.05634e-05	6.14821e-05	5.91382e-05	6.09393e-05	4.91961e-05	3.7593e-05	5.69451e-05	5.04829e-05	5.57626e-05
ENSG00000083123	chr6	80872082;80874082	80873082;81112706	0.00010716	9.00945e-05	0.0001141	3.73086e-05	0.000102403	7.34732e-05	6.77264e-05	0.000142988	0.00019448	0.000139948	0.000255875	0.000170185	0.000201889	0.000204256
ENSG00000103507	chr16	31023928;31025928	31024928;31031420	8.61831e-06	7.34466e-06	8.87447e-06	1.86543e-05	1.27649e-05	1.27305e-05	1.63312e-05	2.91479e-05	1.7761e-05	3.27042e-05	1.01057e-05	2.13886e-05	1.50548e-05	1.18728e-05
ENSG00000142867	chr1	85515359;85517359	85504051;85516359	9.59397e-06	1.7872e-05	6.33891e-06	1.86543e-05	1.09211e-05	1.92776e-05	1.29689e-05	6.93596e-05	5.39061e-05	9.49447e-05	2.46578e-05	5.4002e-05	3.02383e-05	3.01602e-05
ENSG00000119866	chr2	60633272;60635272	60531805;60634272	3.74002e-05	1.1017e-05	3.40188e-05	3.2645e-05	4.29751e-05	3.09169e-05	4.32296e-05	0.000214987	8.08369e-05	0.000178429	0.000136224	0.000185208	0.000143042	0.000139435
ENSG00000127152	chr14	98806614;98808614	98705376;98807614	3.4148e-06	6.36537e-06	4.85983e-06	6.529e-05	5.81511e-06	1.01844e-05	2.16148e-05	4.05487e-05	5.81349e-05	3.5779e-05	0.000115204	6.90254e-05	9.38888e-05	8.11962e-05
ENSG00000171791	chr18	59137341;59139341	58941558;59138341	9.56145e-05	0.000236988	0.000124665	9.7935e-05	0.00011843	0.000151311	0.000202218	0.000833663	0.000893658	0.000928203	0.000457988	0.00071041	0.000538756	0.000605173
ENSG00000171552	chr20	29773324;29775324	29715915;29774324	0.000153666	0.000153503	0.000142203	0.000116589	0.000133038	0.000105118	0.000113838	0.000157533	0.000103183	0.000147122	7.55903e-05	0.000114609	0.000102124	9.30689e-05
ENSG00000153094	chr2	111593961;111595961	111594961;111642493	4.87829e-05	0.000198306	9.12802e-05	0.000116589	8.58083e-05	7.45644e-05	0.000122964	5.9756e-05	0.000150545	8.26457e-05	6.14424e-05	8.18928e-05	7.47593e-05	8.65417e-05
ENSG00000126453	chr19	54859210;54861210	54860210;54868984	0.000157081	0.00012339	0.000147908	0.000102599	0.000152895	0.000152402	0.0001465	4.80182e-05	2.05208e-05	5.94452e-05	1.01057e-05	3.57276e-05	1.8529e-05	1.78373e-05
ENSG00000099968	chr22	16490620;16492620	16491620;16591991	8.48822e-05	6.83053e-05	7.69121e-05	7.46171e-05	6.85048e-05	6.58349e-05	4.13083e-05	0.00016534	0.000104251	0.000188958	9.21636e-05	0.000128948	8.98999e-05	9.71766e-05
ENSG00000121380	chr12	12114144;12116144	12115144;12255214	3.17089e-05	7.34466e-06	2.15523e-05	2.79814e-05	2.26931e-05	3.85552e-05	2.01738e-05	9.47447e-05	9.47252e-05	8.24593e-05	0.000135012	0.000136477	0.000146173	0.000125986
ENSG00000188761	chr1	114230726;114232726	114220961;114231726	4.71568e-06	1.02825e-05	3.16945e-06	1.39907e-05	6.94976e-06	1.89139e-05	1.77722e-05	6.34627e-06	8.1015e-06	1.26717e-05	1.37437e-05	7.66568e-06	9.2645e-06	9.90334e-06
ENSG00000129473	chr14	22844851;22846851	22845851;22850806	7.05726e-05	6.09607e-05	6.40229e-05	5.12993e-05	6.05622e-05	7.12908e-05	6.62854e-05	1.72978e-05	1.17516e-05	1.45352e-05	4.44649e-06	1.18407e-05	1.00365e-05	7.82139e-06
ENSG00000069399	chr19	49942643;49944643	49943643;49955141	7.05726e-05	6.90398e-05	7.77572e-05	5.12993e-05	6.4108e-05	6.00152e-05	8.83805e-05	7.72784e-05	3.95282e-05	8.32979e-05	2.5062e-05	6.59796e-05	3.30691e-05	3.82067e-05
ENSG00000113916	chr3	188945169;188947169	188921858;188946169	1.91879e-05	1.00377e-05	1.18326e-05	7.92807e-05	1.37577e-05	2.50973e-05	1.48902e-05	1.99935e-05	1.79835e-05	1.68646e-05	2.95085e-05	2.3921e-05	2.52629e-05	2.20574e-05
ENSG00000161940	chr17	6866092;6868092	6867092;6873685	4.06524e-05	4.9454e-05	4.07803e-05	4.19721e-05	4.34005e-05	5.74691e-05	4.32296e-05	9.09819e-06	7.25574e-06	7.45395e-06	1.21268e-05	8.14479e-06	9.7363e-06	7.48378e-06
ENSG00000110987	chr12	120943243;120945243	120944243;120984333	2.61802e-05	1.98306e-05	3.16945e-05	3.73086e-05	5.75837e-05	4.21925e-05	5.90804e-05	4.8636e-05	2.73314e-05	5.19913e-05	2.58705e-05	7.26529e-05	4.81239e-05	4.42274e-05
ENSG00000106635	chr7	72608960;72610960	72588621;72609960	0.000134478	0.000130735	0.000131004	7.46171e-05	0.000110487	0.000120758	0.000112397	5.20057e-05	3.69019e-05	5.75818e-05	1.94029e-05	4.10319e-05	3.1139e-05	2.971e-05
ENSG00000099385	chr16	30811900;30813900	30753769;30812900	7.98413e-05	9.25427e-05	8.49413e-05	9.32714e-05	8.89286e-05	0.000102935	0.000117681	0.000163487	9.27666e-05	0.000217376	7.11438e-05	0.000124328	8.32518e-05	7.99582e-05
ENSG00000116128	chr1	145478805;145480805	145479805;145564641	3.90263e-06	1.1017e-05	1.98619e-05	7.46171e-05	1.13465e-05	1.89139e-05	2.44968e-05	6.05984e-05	8.422e-05	7.65893e-05	9.82269e-05	8.12768e-05	9.6977e-05	9.04243e-05
ENSG00000186174	chr11	118285823;118287823	118272058;118286823	9.26875e-06	1.32204e-05	3.59205e-06	2.33179e-05	7.80075e-06	1.3458e-05	3.0741e-05	2.64521e-05	2.35033e-05	1.77031e-05	1.53606e-05	2.95334e-05	2.49198e-05	2.84721e-05
ENSG00000029363	chr6	136651682;136653682	136621418;136652682	0.000324569	0.000321206	0.000301521	0.000158561	0.000329334	0.000286254	0.000345837	0.000114514	9.45027e-05	0.000106498	4.93156e-05	8.91478e-05	5.94472e-05	7.21369e-05
ENSG00000135697	chr16	79828796;79830796	79829796;79882248	3.74002e-06	1.17515e-05	2.32427e-05	1.39907e-05	1.04956e-05	1.41854e-05	2.11345e-05	1.83087e-05	2.78211e-05	3.28905e-05	3.7593e-05	3.26134e-05	4.07037e-05	3.52244e-05
ENSG00000183337	chrX	39920526;39922526	39794011;39921526	8.30935e-05	7.49155e-05	8.09267e-05	5.59628e-05	8.2688e-05	8.1839e-05	9.22231e-05	0.000287828	0.000166748	0.000347261	0.000113588	0.000238697	0.000188464	0.00019289
ENSG00000085185	chrX	128943349;128945349	128944349;129019254	5.07342e-05	6.70812e-05	4.85983e-05	9.7935e-05	5.77256e-05	6.00152e-05	5.52378e-05	4.43677e-05	3.60116e-05	4.04377e-05	5.45705e-05	6.04357e-05	7.20572e-05	6.72415e-05
ENSG00000215580	chrY	20123410;20125410	20077585;20124410	0	3.67233e-06	0	1.86543e-05	1.41832e-07	0	0	5.05455e-07	1.45115e-05	9.31744e-08	1.6169e-05	5.13327e-07	2.57347e-07	1.68807e-07
ENSG00000186716	chr22	21851551;21853551	21852551;21990224	4.0002e-05	6.61019e-06	3.21171e-05	3.2645e-05	1.71617e-05	4.292e-05	2.40164e-05	0.000206057	7.06433e-05	0.000117213	0.000118842	0.000124396	0.000152478	0.000110737
ENSG00000074582	chr2	219231622;219233622	219232622;219236410	9.31753e-05	6.34089e-05	9.27593e-05	4.19721e-05	8.42481e-05	8.25664e-05	8.54985e-05	2.62275e-05	1.33096e-05	2.93499e-05	9.2972e-06	2.00198e-05	1.34249e-05	1.1929e-05
ENSG00000161267	chr3	198783591;198785591	198721050;198784591	2.43914e-06	7.58948e-06	2.53556e-06	9.32714e-06	6.2406e-06	2.00051e-05	2.25755e-05	8.64889e-05	8.97842e-05	0.000107523	5.69959e-05	9.52051e-05	8.41096e-05	7.30934e-05
ENSG00000168398	chr14	95739949;95741949	95740949;95780536	2.60175e-06	5.87573e-06	1.90167e-06	3.73086e-05	8.22625e-06	2.10963e-05	1.82525e-05	1.58376e-05	2.59515e-05	1.70509e-05	3.35508e-05	2.6693e-05	3.89881e-05	3.1173e-05
ENSG00000176697	chr11	27699181;27701181	27633015;27700181	2.60175e-06	1.371e-05	2.53556e-06	3.2645e-05	8.08442e-06	2.72797e-05	1.58509e-05	2.49919e-05	6.27644e-05	3.54063e-05	6.22508e-05	4.28457e-05	5.42574e-05	5.69442e-05
ENSG00000145734	chr5	70786197;70788197	70787197;70899405	7.54509e-05	4.99437e-05	6.44455e-05	4.19721e-05	6.96394e-05	6.87447e-05	7.06083e-05	0.000107269	9.94437e-05	9.64355e-05	0.000124502	9.47944e-05	8.83987e-05	0.000100778
ENSG00000126581	chr17	38228807;38230807	38215677;38229807	0.000119843	5.43505e-05	0.000115368	2.79814e-05	9.28999e-05	6.18339e-05	7.1569e-05	4.84675e-05	2.62186e-05	5.12459e-05	1.57648e-05	3.3024e-05	2.27323e-05	2.44207e-05
ENSG00000196289	chr1	240186040;240188040	240187040;240188987	2.43914e-06	6.12055e-06	2.74686e-06	2.79814e-05	3.97129e-06	1.63678e-05	7.20493e-06	7.30101e-07	7.1222e-07	7.45395e-07	1.21268e-06	1.23198e-06	2.48769e-06	1.6318e-06
ENSG00000183092	chr14	100104884;100106884	100073242;100105884	2.60175e-06	6.36537e-06	2.53556e-06	2.33179e-05	6.09877e-06	1.30942e-05	6.7246e-06	1.69608e-05	1.51792e-05	1.58396e-05	2.06155e-05	2.6385e-05	2.96378e-05	2.04819e-05
ENSG00000177324	chrX	18147924;18149924	18090973;18148924	2.60175e-06	2.93786e-06	1.05648e-06	1.86543e-05	6.6661e-06	1.23668e-05	1.53705e-05	1.8084e-05	1.66481e-05	1.62123e-05	2.18282e-05	2.99441e-05	3.64146e-05	4.69846e-05
ENSG00000178409	chr6	107542166;107544166	107493078;107543166	4.68316e-05	8.78911e-05	4.35272e-05	5.12993e-05	5.94275e-05	0.000101844	7.49313e-05	3.75721e-05	4.25551e-05	3.69902e-05	4.32522e-05	4.6747e-05	5.49865e-05	4.34397e-05
ENSG00000188848	chr4	41848652;41850652	41807713;41849652	1.26836e-05	0.000179944	6.06422e-05	2.79814e-05	7.30434e-05	6.72898e-05	8.21362e-05	2.71261e-05	0.000109593	7.93845e-05	4.12311e-05	6.92649e-05	5.67022e-05	5.99828e-05
ENSG00000151917	chr6	56926731;56928731	56927731;57000097	7.95161e-05	0.000114577	0.000132906	9.7935e-05	0.000116728	0.000113483	0.000149382	4.81867e-05	5.9871e-05	7.73347e-05	7.11438e-05	6.15308e-05	6.37363e-05	7.38812e-05
ENSG00000165626	chr10	13609539;13611539	13520506;13610539	1.78871e-06	7.58948e-06	3.38075e-06	9.32714e-06	5.10595e-06	1.12756e-05	1.34492e-05	3.79653e-05	6.3165e-05	4.17421e-05	0.000103078	6.3105e-05	8.26084e-05	7.87766e-05
ENSG00000167995	chr11	61473402;61475402	61474402;61488981	6.82961e-06	7.34466e-06	4.43723e-06	2.79814e-05	1.02119e-05	1.56403e-05	2.30558e-05	6.77871e-05	7.21568e-05	8.43228e-05	1.89986e-05	5.74926e-05	3.8216e-05	4.70409e-05
ENSG00000142959	chr1	45025013;45027013	45021843;45026013	8.29309e-06	1.68927e-05	8.24058e-06	5.59628e-05	1.48923e-05	3.27356e-05	2.93001e-05	2.96533e-05	2.21233e-05	3.91332e-05	1.41479e-05	2.15597e-05	1.72423e-05	1.51364e-05
ENSG00000105829	chr7	93470626;93472626	93430020;93471626	5.77264e-05	5.28815e-05	5.57824e-05	4.19721e-05	5.31869e-05	5.60142e-05	6.62854e-05	4.04364e-05	4.66504e-05	4.18353e-05	3.84015e-05	4.33248e-05	4.29341e-05	4.56342e-05
ENSG00000215220	chr11	196391;198391	192925;197391	0.000220499	0.000182148	0.000191435	0.000135244	0.000224662	0.000186593	0.000205581	5.09386e-05	2.70198e-05	5.03142e-05	1.65733e-05	4.2127e-05	2.55203e-05	2.17198e-05
ENSG00000133169	chrX	102204824;102206824	102204243;102205824	2.60175e-06	2.69304e-06	1.47908e-06	4.66357e-06	5.24778e-06	2.03688e-05	1.34492e-05	5.61616e-07	4.00624e-07	5.59046e-07	4.04226e-07	1.26621e-06	2.10167e-06	1.18165e-06
ENSG00000133134	chrX	102451601;102453601	102450937;102452601	8.4557e-06	2.32581e-05	3.38075e-06	2.33179e-05	8.65174e-06	2.146e-05	2.16148e-05	2.58344e-06	3.5611e-06	1.02492e-06	1.21268e-06	1.67687e-06	2.27323e-06	2.5321e-06
ENSG00000102409	chrX	102355707;102357707	102356707;102358779	1.54479e-05	5.45953e-05	1.50021e-05	1.86543e-05	2.82245e-05	1.81864e-05	2.88197e-05	3.70667e-06	9.52594e-06	5.77681e-06	8.08452e-07	6.19415e-06	2.78793e-06	3.2636e-06
ENSG00000184515	chrX	101296685;101298685	101295339;101297685	5.36612e-06	1.98306e-05	3.38075e-06	0	1.10629e-05	1.67315e-05	1.92132e-05	1.9095e-06	4.09526e-06	1.86349e-06	2.02113e-06	3.11418e-06	2.65925e-06	3.82629e-06
ENSG00000103429	chr16	14633296;14635296	14634296;14670193	0.000175456	0.000135876	0.000163966	0.00019587	0.000175588	0.000130579	0.00016043	6.4642e-05	4.93657e-05	5.79544e-05	3.67846e-05	5.38651e-05	4.24194e-05	4.11326e-05
ENSG00000125864	chr20	17486605;17488605	17422549;17487605	3.08958e-06	6.85501e-06	2.11297e-06	1.86543e-05	6.52427e-06	1.23668e-05	1.34492e-05	3.95378e-05	4.05075e-05	3.2052e-05	6.791e-05	4.83554e-05	5.40429e-05	4.91791e-05
ENSG00000160783	chr1	154448407;154450407	154449407;154479736	0.000147324	0.000134652	0.000142414	8.39443e-05	0.000131194	0.000116029	0.000114799	0.000145459	7.43379e-05	0.000133985	6.75058e-05	0.00010797	7.1757e-05	7.3206e-05
ENSG00000182492	chrX	152412604;152414604	152413604;152428198	1.46349e-06	1.71375e-06	1.26778e-06	9.32714e-06	6.52427e-06	8.36576e-06	1.10476e-05	5.11071e-06	3.02693e-06	7.54712e-06	8.89297e-06	9.06878e-06	1.10659e-05	1.06348e-05
ENSG00000134107	chr3	4995207;4997207	4996207;5001861	0.00026668	0.0002884	0.00017432	0.00019587	0.000189913	0.000194959	0.000231519	0.000126308	0.000133586	8.37637e-05	4.32522e-05	7.38507e-05	4.19476e-05	7.02237e-05
ENSG00000123095	chr12	26168113;26170113	26164227;26169113	1.85375e-05	5.75332e-05	2.51443e-05	4.66357e-05	2.53879e-05	3.23719e-05	5.47575e-05	1.02214e-05	1.81171e-05	1.52806e-05	7.6803e-06	1.2491e-05	9.35028e-06	1.22104e-05
ENSG00000198908	chrX	101861309;101863309	101862309;101895124	2.19523e-05	1.66479e-05	8.45187e-06	1.86543e-05	2.43951e-05	2.69159e-05	1.58509e-05	1.59499e-05	1.53572e-05	1.07151e-05	1.94029e-05	2.28259e-05	2.54345e-05	2.57712e-05
ENSG00000180828	chr8	65654367;65656367	65655367;65658735	6.3743e-05	0.00032341	0.000188266	7.46171e-05	9.75803e-05	7.12908e-05	0.000264181	2.2577e-05	5.94258e-05	7.03466e-05	8.08452e-06	2.26206e-05	8.83558e-06	3.07791e-05
ENSG00000145692	chr5	78442359;78444359	78443359;78463866	4.06524e-06	6.85501e-06	2.74686e-06	3.73086e-05	6.80793e-06	1.85502e-05	1.15279e-05	1.01653e-05	1.37102e-05	6.98808e-06	2.38493e-05	1.44758e-05	1.8529e-05	1.85688e-05
ENSG00000132840	chr5	78400338;78402338	78401338;78421029	3.25219e-06	1.02825e-05	2.53556e-06	2.79814e-05	5.24778e-06	1.70952e-05	1.68115e-05	7.75031e-06	1.16626e-05	9.31744e-06	2.82958e-05	1.53656e-05	1.90866e-05	1.81749e-05
ENSG00000122870	chr10	59941909;59943909	59942909;60258851	3.25219e-06	7.09984e-06	3.80334e-06	4.66357e-05	7.23342e-06	2.03688e-05	1.77722e-05	0.000106089	0.000199733	9.83921e-05	0.000311254	0.000183155	0.00025057	0.000253323
ENSG00000151746	chr12	32150447;32152447	32151447;32422408	0.000105534	8.91152e-05	0.000106705	0.000125916	0.000112331	0.000102935	9.41445e-05	0.000253008	0.000235077	0.000282691	0.000267193	0.00029903	0.000302983	0.000258894
ENSG00000185963	chr9	94565919;94567919	94513465;94566919	0.000119843	0.000110415	0.00010269	6.99536e-05	0.000111196	0.000114211	9.17428e-05	6.5653e-05	6.12064e-05	6.04702e-05	6.10381e-05	6.47819e-05	6.94837e-05	6.08831e-05
ENSG00000015475	chr22	16636263;16638263	16596907;16637263	6.65074e-05	0.000100622	6.88828e-05	7.92807e-05	6.97813e-05	7.74742e-05	8.11756e-05	9.83952e-05	7.6252e-05	7.88255e-05	4.32522e-05	7.60408e-05	5.85036e-05	6.2121e-05
ENSG00000100290	chr22	41835700;41837700	41836700;41855661	3.21967e-05	4.18646e-05	2.3454e-05	2.33179e-05	4.69463e-05	4.47386e-05	2.49771e-05	3.67859e-05	2.23904e-05	3.29837e-05	1.81902e-05	3.52142e-05	2.42335e-05	1.62617e-05
ENSG00000136717	chr2	127580334;127582334	127522072;127581334	1.0407e-05	5.55746e-05	2.53556e-05	1.86543e-05	3.17703e-05	2.69159e-05	3.74657e-05	9.24982e-05	0.000133541	0.000139016	4.32522e-05	9.91748e-05	8.61255e-05	0.000104154
ENSG00000147439	chr8	22581553;22583553	22533905;22582553	8.19553e-05	3.94163e-05	6.80376e-05	0.000102599	6.87885e-05	5.56505e-05	6.29231e-05	9.29475e-05	6.62809e-05	7.45395e-05	6.99311e-05	8.47674e-05	7.14567e-05	6.5272e-05
ENSG00000110330	chr11	101722175;101724175	101723175;101754604	0.000129437	0.000142486	0.000125933	7.92807e-05	0.000120841	9.16596e-05	0.000113838	6.7394e-05	5.81349e-05	6.04702e-05	3.88057e-05	4.90741e-05	3.51708e-05	4.22017e-05
ENSG00000023445	chr11	101692403;101694403	101693403;101713658	0.000220499	0.000133673	0.000251232	0.000144571	0.000212606	0.000132034	0.000138815	0.000155792	0.000123392	0.000196971	5.78043e-05	0.000108209	5.7946e-05	8.5979e-05
ENSG00000089685	chr17	73720871;73722871	73721871;73733310	2.48793e-05	1.56686e-05	3.54979e-05	3.73086e-05	2.66644e-05	2.61885e-05	3.41033e-05	2.0836e-05	1.38438e-05	2.74864e-05	1.05099e-05	1.54683e-05	1.18809e-05	1.57553e-05
ENSG00000115760	chr2	32434599;32436599	32435599;32697467	0.000209929	0.000176761	0.000228623	0.000167889	0.000214024	0.000173862	0.00018925	0.000338767	0.000324995	0.000292008	0.000279724	0.000284486	0.000258591	0.000308635
ENSG00000101197	chr20	61336679;61338679	61337679;61342292	6.01656e-06	4.65162e-06	3.59205e-06	4.66357e-06	8.79358e-06	1.41854e-05	2.64181e-05	3.03273e-06	2.09215e-06	2.32936e-06	3.63803e-06	4.44883e-06	3.94599e-06	4.16391e-06
ENSG00000134897	chr13	102248399;102250399	102249399;102291882	4.24411e-05	5.53298e-05	4.12029e-05	8.39443e-05	4.02802e-05	5.74691e-05	3.69853e-05	5.2118e-05	5.29713e-05	5.69295e-05	4.85071e-05	5.17091e-05	4.98396e-05	4.78849e-05
ENSG00000166619	chr20	35588717;35590717	35579232;35589717	0.000124559	6.70812e-05	0.000108395	5.12993e-05	0.000108218	7.45644e-05	7.06083e-05	3.99871e-05	1.98976e-05	3.6338e-05	1.94029e-05	3.00125e-05	1.68562e-05	1.67682e-05
ENSG00000221871	chr11	121490840;121492840	121491513;121491840	3.25219e-06	1.00377e-05	2.53556e-06	1.39907e-05	7.51709e-06	2.80071e-05	8.16559e-06	1.12323e-07	1.78055e-07	1.86349e-07	0	4.44883e-07	1.24384e-06	1.68807e-07
ENSG00000136573	chr8	11387929;11389929	11388929;11459516	0.000264241	0.000263673	6.14874e-05	0.000163225	0.000123536	0.000178227	9.51051e-05	0.000473892	0.000386824	0.000113766	0.00016735	0.00025064	0.000226594	0.000141854
ENSG00000197299	chr15	89060582;89062582	89061582;89159690	0.000124071	7.29569e-05	0.000138822	6.06264e-05	0.000106941	6.36525e-05	8.88608e-05	0.000114345	8.49322e-05	0.000112461	0.000102673	8.89425e-05	9.22161e-05	9.08182e-05
ENSG00000108578	chr17	25642204;25644204	25599348;25643204	8.22805e-05	7.12432e-05	8.473e-05	7.92807e-05	7.94258e-05	8.22027e-05	7.87739e-05	5.35782e-05	4.92322e-05	5.81408e-05	6.06339e-05	4.52754e-05	5.25417e-05	5.12048e-05
ENSG00000196072	chr10	102035436;102037436	102023702;102036436	0.000180822	8.74014e-05	0.000148119	6.99536e-05	0.000147931	0.000118939	0.000108554	5.54877e-05	2.53728e-05	5.28299e-05	1.41479e-05	3.6104e-05	2.17458e-05	2.02006e-05
ENSG00000106605	chr7	43763796;43765796	43764796;43813464	5.38238e-05	8.54429e-05	6.04309e-05	9.7935e-05	6.09877e-05	6.87447e-05	7.87739e-05	4.95346e-05	5.17695e-05	5.34821e-05	5.65917e-05	5.19829e-05	4.80381e-05	5.08109e-05
ENSG00000090013	chr19	45662517;45664517	45645540;45663517	4.7482e-05	4.92092e-05	3.82447e-05	3.2645e-05	4.39679e-05	5.52868e-05	3.31427e-05	2.42057e-05	1.76274e-05	2.34799e-05	1.17226e-05	2.06015e-05	1.67705e-05	1.55302e-05
ENSG00000117475	chr1	167602817;167604817	167603817;167632402	4.69942e-05	4.43128e-05	5.53598e-05	3.73086e-05	4.05639e-05	5.01946e-05	4.22689e-05	2.86424e-05	3.16938e-05	3.62448e-05	2.95085e-05	2.93965e-05	2.68928e-05	3.28048e-05
ENSG00000104081	chr15	38187367;38189367	38167385;38188367	5.31734e-05	6.70812e-05	3.88786e-05	9.32714e-05	5.20523e-05	5.34681e-05	6.82067e-05	0.00017792	0.000108524	0.000133892	5.25494e-05	0.00013788	6.64813e-05	7.52317e-05
ENSG00000168487	chr8	22077644;22079644	22078644;22125782	1.54479e-05	3.59888e-05	1.03535e-05	4.66357e-05	1.65943e-05	3.45542e-05	3.26624e-05	2.49358e-05	2.94236e-05	2.36663e-05	3.71888e-05	3.40165e-05	4.32772e-05	3.31424e-05
ENSG00000163217	chr2	68951153;68953153	68946116;68952153	2.11393e-06	8.56877e-06	3.16945e-06	9.32714e-06	6.09877e-06	1.85502e-05	1.72918e-05	2.97657e-06	4.05075e-06	2.60888e-06	6.46762e-06	5.03061e-06	6.04766e-06	5.73944e-06
ENSG00000130385	chrX	50669474;50671474	50670474;50676381	2.43914e-06	3.67233e-06	2.11297e-06	0	6.38243e-06	1.41854e-05	1.20082e-05	1.9095e-06	1.69152e-06	2.51571e-06	4.04226e-06	4.17506e-06	5.27562e-06	4.33271e-06
ENSG00000125845	chr20	6695744;6697744	6696744;6708910	3.90263e-06	8.03016e-05	3.0638e-05	4.19721e-05	1.41832e-05	2.00051e-05	3.74657e-05	4.99839e-06	2.42155e-05	1.31376e-05	8.89297e-06	1.01639e-05	1.06799e-05	1.54177e-05
ENSG00000138756	chr4	79915555;79917555	79916555;80052363	0.000152203	0.000227684	0.000196717	0.000102599	0.000160837	0.000149129	0.000114799	0.000122994	0.000197953	0.000198927	0.000162499	0.000141952	0.000138453	0.000135946
ENSG00000204113	chrX	73321488;73323488	73322488;73323715	1.95132e-06	3.67233e-06	1.26778e-06	0	4.25496e-06	1.7459e-05	9.60658e-06	6.7394e-07	4.45137e-07	8.38569e-07	0	8.21323e-07	1.4583e-06	1.12538e-06
ENSG00000152785	chr4	82170142;82172142	82171142;82197709	6.17917e-06	2.49718e-05	4.43723e-06	3.73086e-05	7.65892e-06	1.78227e-05	1.87328e-05	1.58376e-05	2.47941e-05	1.48147e-05	2.1424e-05	1.99513e-05	2.39762e-05	2.52085e-05
ENSG00000125378	chr14	53492279;53494279	53486203;53493279	8.94353e-06	4.4068e-05	3.16945e-06	6.06264e-05	9.07724e-06	2.69159e-05	1.10476e-05	1.22432e-05	2.5996e-05	4.93824e-06	1.21268e-05	8.21323e-06	9.13582e-06	6.63974e-06
ENSG00000153162	chr6	7671009;7673009	7672009;7826960	1.49601e-05	6.12055e-06	5.07112e-06	2.79814e-05	1.09211e-05	3.23719e-05	1.82525e-05	0.000132317	0.000108747	8.81429e-05	0.000151585	0.000123849	0.000155652	0.000142811
ENSG00000116985	chr1	40026120;40028120	39996489;40027120	6.47186e-05	4.92092e-05	4.24707e-05	8.86078e-05	3.91456e-05	4.07376e-05	2.93001e-05	3.31354e-05	1.9319e-05	2.50639e-05	1.57648e-05	2.29971e-05	2.07164e-05	1.57553e-05
ENSG00000204217	chr2	202948915;202950915	202949915;203140719	9.96797e-05	0.000132204	9.57175e-05	9.32714e-05	8.82194e-05	0.000119667	0.000114318	0.000118726	0.000138482	0.000104635	0.000149159	0.000114848	0.000132319	0.000148381
ENSG00000165733	chr10	42597264;42599264	42598264;42646855	0.000175456	0.000105763	0.000169671	0.000144571	0.000156724	0.000109846	0.000106153	5.99245e-05	4.67839e-05	5.74886e-05	8.16537e-05	5.29411e-05	4.54647e-05	4.17516e-05
ENSG00000102010	chrX	15391289;15393289	15392289;15484573	3.25219e-06	8.81359e-06	3.80334e-06	3.73086e-05	5.81511e-06	1.12756e-05	1.24886e-05	5.02085e-05	4.47363e-05	6.84832e-05	6.06339e-05	6.79645e-05	8.80985e-05	9.34065e-05
ENSG00000169594	chr15	81743472;81745472	81715658;81744472	2.27654e-06	6.12055e-06	1.26778e-06	1.39907e-05	4.82228e-06	9.09322e-06	1.68115e-05	1.37034e-05	1.87403e-05	1.12741e-05	2.66789e-05	1.87193e-05	2.6421e-05	2.61651e-05
ENSG00000173068	chr9	16859786;16861786	16399500;16860786	2.11393e-06	9.05841e-06	2.53556e-06	9.32714e-06	5.53144e-06	1.49129e-05	1.15279e-05	0.000161296	0.000301714	0.000148986	0.000491943	0.000289345	0.000392025	0.000408569
ENSG00000113734	chr5	172503145;172505145	172504145;172523950	7.57761e-05	2.71752e-05	6.99393e-05	5.12993e-05	5.81511e-05	4.83759e-05	4.41903e-05	3.43148e-05	1.70488e-05	3.62448e-05	1.6169e-05	2.61797e-05	2.22176e-05	2.19449e-05
ENSG00000140299	chr15	57768025;57770025	57738636;57769025	0.000100493	9.08289e-05	9.02238e-05	0.000121253	9.81476e-05	8.83861e-05	0.000107594	7.36279e-05	5.74227e-05	7.13716e-05	5.09325e-05	5.44127e-05	4.24623e-05	4.58592e-05
ENSG00000104765	chr8	26295439;26297439	26296439;26326561	7.20361e-05	0.000163541	6.36004e-05	6.06264e-05	7.38944e-05	0.000106936	8.93412e-05	2.92041e-05	5.98265e-05	2.86977e-05	3.15296e-05	3.04574e-05	3.4313e-05	3.43241e-05
ENSG00000163141	chr1	149274657;149276657	149275657;149288899	6.34178e-06	2.32581e-05	4.01464e-06	9.32714e-06	1.27649e-05	2.21874e-05	3.17017e-05	4.2402e-05	3.26731e-05	4.491e-05	1.57648e-05	3.2716e-05	2.44909e-05	2.38018e-05
ENSG00000176720	chr2	242145864;242147864	242146864;242162222	2.43914e-06	7.34466e-06	3.16945e-06	1.39907e-05	6.38243e-06	1.85502e-05	9.60658e-06	7.07637e-06	6.63255e-06	7.08125e-06	9.70143e-06	9.99277e-06	1.17093e-05	9.50946e-06
ENSG00000163170	chr2	74227547;74229547	74216035;74228547	8.87849e-05	9.91529e-05	9.76191e-05	0.000135244	9.91405e-05	9.85705e-05	0.00010279	3.07766e-05	2.01202e-05	3.90401e-05	1.2531e-05	2.57348e-05	2.02875e-05	1.50238e-05
ENSG00000152430	chr2	198358183;198360183	198299855;198359183	5.0409e-06	1.19963e-05	5.07112e-06	3.73086e-05	1.06374e-05	1.52766e-05	1.58509e-05	1.89826e-05	2.95126e-05	1.85417e-05	4.81029e-05	2.63508e-05	3.13106e-05	3.75877e-05
ENSG00000178543	chr6	118928821;118930821	118929821;118930274	4.71568e-06	1.19963e-05	3.80334e-06	9.32714e-06	7.94258e-06	2.43698e-05	1.96935e-05	5.05455e-07	4.45137e-07	5.59046e-07	8.08452e-07	5.47549e-07	5.57585e-07	5.06421e-07
ENSG00000172331	chr7	133981094;133983094	133982094;134015105	0.000163585	0.000198061	0.000173686	0.000102599	0.000170482	0.000116757	0.00014602	5.87451e-05	6.8017e-05	8.0689e-05	4.24437e-05	5.85193e-05	4.52931e-05	4.65345e-05
ENSG00000137274	chr6	3062608;3064608	3063608;3098427	9.18745e-05	6.38985e-05	9.4661e-05	2.79814e-05	8.12697e-05	7.52918e-05	6.48444e-05	5.18934e-05	3.60561e-05	6.43835e-05	2.95085e-05	4.68839e-05	4.03606e-05	3.77002e-05
ENSG00000101425	chr20	36364965;36366965	36365965;36399319	3.08958e-06	6.61019e-06	2.74686e-06	4.19721e-05	7.80075e-06	2.00051e-05	1.77722e-05	1.3198e-05	1.86513e-05	1.58396e-05	2.54662e-05	2.31682e-05	3.21255e-05	2.68403e-05
ENSG00000078898	chr20	31058066;31060066	31059066;31075175	2.92697e-06	5.87573e-06	2.95816e-06	1.86543e-05	6.2406e-06	1.70952e-05	1.77722e-05	7.07637e-06	9.12531e-06	8.38569e-06	1.45521e-05	1.18407e-05	1.74996e-05	1.20416e-05
ENSG00000184459	chr22	31189471;31191471	31139833;31190471	1.30088e-06	9.05841e-06	1.90167e-06	2.33179e-05	5.81511e-06	1.49129e-05	1.58509e-05	1.72978e-05	2.9023e-05	1.92871e-05	4.12311e-05	3.24765e-05	4.06608e-05	3.74189e-05
ENSG00000162813	chr1	218328814;218330814	218297446;218329814	7.65892e-05	4.16197e-05	6.16987e-05	4.19721e-05	5.37543e-05	3.81915e-05	3.84263e-05	3.99871e-05	2.95571e-05	3.61516e-05	2.30409e-05	2.93281e-05	2.44051e-05	2.66152e-05
ENSG00000171634	chr17	63251241;63253241	63252241;63410956	0.00010716	0.000137835	9.31819e-05	8.86078e-05	9.67293e-05	0.000101117	0.000124405	0.000163543	0.000154107	0.000120288	0.000187965	0.000139249	0.000141026	0.000153896
ENSG00000157764	chr7	140270033;140272033	140080750;140271033	0.000102769	0.00016452	0.00014178	0.00013058	0.000121266	9.96617e-05	0.000156107	0.000176235	0.000189673	0.000217655	0.000216261	0.000180007	0.000165603	0.000211459
ENSG00000012048	chr17	38529994;38531994	38449839;38530994	8.55327e-05	4.35783e-05	0.000105437	6.99536e-05	7.48872e-05	6.8381e-05	8.54985e-05	5.5937e-05	5.77343e-05	7.74279e-05	7.19522e-05	5.82455e-05	5.97903e-05	6.67913e-05
ENSG00000100425	chr22	48606164;48608164	48552934;48607164	5.98404e-05	0.000109435	6.88828e-05	5.59628e-05	6.581e-05	8.584e-05	8.50182e-05	9.55871e-05	8.64457e-05	7.14647e-05	5.13367e-05	9.34597e-05	8.32089e-05	7.21931e-05
ENSG00000204256	chr6	33043414;33045414	33044414;33057260	0.000217572	0.000160848	0.000209395	0.000116589	0.000194735	0.000174226	0.000177241	0.000371285	0.000206143	0.000384531	0.000101461	0.000282501	0.000127516	0.000130488
ENSG00000169925	chr9	135922478;135924478	135887783;135923478	5.18725e-05	5.31264e-05	5.72614e-05	3.2645e-05	5.07758e-05	6.14701e-05	6.91674e-05	7.25608e-05	4.73181e-05	5.97248e-05	3.79973e-05	5.50287e-05	5.35282e-05	4.61968e-05
ENSG00000141867	chr19	15251262;15253262	15209300;15252262	1.75618e-05	2.30133e-05	9.71966e-06	7.46171e-05	2.32604e-05	4.11013e-05	3.2182e-05	0.000133328	0.000122057	9.2988e-05	5.78043e-05	0.000123506	9.23876e-05	8.98053e-05
ENSG00000166164	chr16	48959346;48961346	48910441;48960346	2.81315e-05	3.42751e-05	3.61318e-05	6.06264e-05	2.80827e-05	3.16444e-05	4.03476e-05	6.07107e-05	5.88472e-05	6.3079e-05	6.95269e-05	5.68424e-05	5.53725e-05	5.70005e-05
ENSG00000169075	chr6	118929476;118931476	118930476;118931687	4.87829e-06	8.07912e-06	3.59205e-06	1.39907e-05	7.80075e-06	1.89139e-05	1.63312e-05	7.30101e-07	6.23192e-07	8.38569e-07	8.08452e-07	9.23989e-07	7.72041e-07	1.12538e-06
ENSG00000112983	chr5	137541257;137543257	137503363;137542257	9.23623e-05	7.44259e-05	0.000117904	8.86078e-05	8.31135e-05	7.38369e-05	7.10887e-05	3.68982e-05	3.85934e-05	4.74257e-05	4.08268e-05	3.40507e-05	3.96743e-05	3.70813e-05
ENSG00000028310	chr5	944915;946915	916855;945915	9.00858e-05	6.68364e-05	0.00010269	7.92807e-05	8.56664e-05	8.11115e-05	7.82936e-05	6.95843e-05	4.66059e-05	6.6247e-05	3.84015e-05	5.7082e-05	5.03114e-05	4.06262e-05
ENSG00000035720	chr4	68106040;68108040	68107040;68155650	1.96758e-05	3.81922e-05	2.38765e-05	5.12993e-05	1.88636e-05	2.80071e-05	3.69853e-05	5.58247e-05	5.6666e-05	4.77984e-05	6.58889e-05	4.88003e-05	4.85099e-05	5.14299e-05
ENSG00000158019	chr2	27965985;27967985	27966985;28415272	0.000116754	8.07912e-05	0.000112621	8.86078e-05	9.6162e-05	9.71156e-05	0.000106153	0.000303048	0.000371334	0.000275889	0.000521452	0.000356694	0.000412956	0.000433271
ENSG00000185024	chr14	104837374;104839374	104746669;104838374	0.000116754	8.17705e-05	0.00010755	8.86078e-05	9.7013e-05	7.96566e-05	7.82936e-05	0.000119007	9.04964e-05	0.000113393	6.22508e-05	0.000104205	8.95139e-05	8.75546e-05
ENSG00000104221	chr8	37825569;37827569	37820562;37826569	6.91091e-05	4.55369e-05	6.80376e-05	4.66357e-05	5.63072e-05	5.38318e-05	3.60247e-05	2.34194e-05	1.33541e-05	2.63683e-05	5.65917e-06	1.76585e-05	1.0251e-05	8.159e-06
ENSG00000164713	chr7	97747922;97749922	97748922;97758775	5.49621e-05	0.000136611	4.64853e-05	0.000107262	6.43917e-05	7.6383e-05	7.97346e-05	2.79123e-05	2.93791e-05	1.80758e-05	1.81902e-05	2.47766e-05	2.05878e-05	1.44049e-05
ENSG00000184992	chr12	124043146;124045146	124044146;124076302	6.89465e-05	0.000123635	8.93786e-05	4.19721e-05	9.98496e-05	8.00203e-05	7.301e-05	8.10974e-05	8.19943e-05	8.53477e-05	3.92099e-05	9.06193e-05	5.88467e-05	4.77161e-05
ENSG00000136492	chr17	57294537;57296537	57114766;57295537	6.73204e-05	7.41811e-05	8.66317e-05	0.000107262	6.4108e-05	6.80173e-05	7.63723e-05	0.000136417	0.000154018	0.000127556	0.000201709	0.000119263	0.000143643	0.00017449
ENSG00000113460	chr5	34950576;34952576	34951576;34961542	0.000138381	8.936e-05	0.000139879	5.59628e-05	0.000123961	0.000104754	9.31838e-05	2.92041e-05	1.64701e-05	3.18656e-05	1.57648e-05	2.15597e-05	1.51406e-05	1.56428e-05
ENSG00000174744	chr11	65868158;65870158	65861379;65869158	0.000104233	5.45953e-05	9.69853e-05	0.000102599	8.75103e-05	8.0384e-05	6.14821e-05	4.04364e-05	1.86067e-05	4.02513e-05	1.21268e-05	2.94308e-05	2.06307e-05	1.31669e-05
ENSG00000100916	chr14	35364347;35366347	35365347;35410919	0.000123909	0.000124125	0.000142203	0.000167889	0.000134315	0.000119303	0.000107113	5.99245e-05	4.93212e-05	8.05026e-05	4.72945e-05	5.50971e-05	4.23765e-05	4.42274e-05
ENSG00000143158	chr1	166171902;166173902	166153929;166172902	0.000183912	0.000214464	0.000178123	0.000158561	0.00017729	0.000173862	0.000170036	7.9581e-05	5.23481e-05	0.000106126	4.04226e-05	5.83824e-05	3.5471e-05	3.74752e-05
ENSG00000060762	chr6	166715476;166717476	166698399;166716476	0.000106509	0.000135631	0.000142837	6.06264e-05	0.00010297	0.000110937	9.65461e-05	3.20683e-05	3.4053e-05	4.50964e-05	2.95085e-05	2.65219e-05	2.29897e-05	2.40269e-05
ENSG00000156983	chr3	9747433;9749433	9748433;9764699	6.11412e-05	4.92092e-05	6.29665e-05	6.06264e-05	6.0704e-05	5.56505e-05	4.99542e-05	4.11665e-05	2.67973e-05	4.04377e-05	2.38493e-05	3.63778e-05	2.88658e-05	2.40269e-05
ENSG00000096070	chr6	36271527;36273527	36272527;36308544	8.81344e-05	0.000127307	8.74769e-05	9.7935e-05	8.83612e-05	0.000118939	0.000117681	5.12194e-05	4.89206e-05	5.43206e-05	4.32522e-05	5.04087e-05	5.36569e-05	4.8954e-05
ENSG00000102239	chrX	135396790;135398790	135397790;135402264	2.76436e-06	3.67233e-06	1.90167e-06	9.32714e-06	4.82228e-06	1.41854e-05	1.68115e-05	2.30263e-06	2.49277e-06	3.2611e-06	4.04226e-07	2.94308e-06	4.93249e-06	4.7266e-06
ENSG00000160469	chr19	60486138;60488138	60487138;60515713	2.60175e-06	7.09984e-06	1.69037e-06	3.2645e-05	6.52427e-06	1.67315e-05	6.7246e-06	1.60061e-05	1.79835e-05	1.61192e-05	1.89986e-05	2.14228e-05	2.70214e-05	2.0088e-05
ENSG00000174672	chr11	1366704;1368704	1367704;1439902	6.34178e-06	9.79288e-06	4.85983e-06	1.39907e-05	3.68763e-06	1.16393e-05	5.28362e-06	3.35285e-05	3.13377e-05	2.57161e-05	3.63803e-05	4.32221e-05	5.6745e-05	4.29332e-05
ENSG00000101489	chr18	33398941;33400941	33077827;33399941	3.25219e-06	6.61019e-06	1.69037e-06	2.79814e-05	4.11312e-06	1.01844e-05	1.48902e-05	0.000131587	0.000180414	0.000124481	0.000291043	0.000229799	0.000314521	0.000252029
ENSG00000161082	chr19	3174700;3176700	3175700;3248071	3.90263e-06	4.65162e-06	2.53556e-06	3.2645e-05	4.96412e-06	1.12756e-05	1.24886e-05	2.99903e-05	3.62342e-05	2.68342e-05	4.72945e-05	4.3359e-05	5.54583e-05	4.52403e-05
ENSG00000140488	chr15	70398579;70400579	70364122;70399579	2.34158e-05	4.11301e-05	8.02928e-06	7.92807e-05	2.59552e-05	4.47386e-05	4.27493e-05	2.12291e-05	2.69753e-05	1.84485e-05	3.35508e-05	2.91912e-05	3.55139e-05	2.80782e-05
ENSG00000185658	chr21	39606426;39608426	39479273;39607426	0.000145536	0.000158645	0.000158895	0.000135244	0.000137435	0.000149856	0.000149863	0.000140966	0.000160873	0.000122524	0.000158861	0.000128263	0.000134635	0.000146862
ENSG00000120008	chr10	122599859;122601859	122600859;122659025	0.000140495	0.000107232	0.000141569	0.000139907	0.000125805	9.92979e-05	8.93412e-05	8.7893e-05	7.26909e-05	8.79566e-05	7.11438e-05	7.29609e-05	6.05624e-05	6.51032e-05
ENSG00000165288	chrX	79950889;79952889	79818350;79951889	4.26037e-05	6.68364e-05	4.31046e-05	6.06264e-05	4.41097e-05	4.65573e-05	4.41903e-05	8.74437e-05	9.42356e-05	7.38873e-05	8.20579e-05	9.83535e-05	9.82208e-05	0.000123117
ENSG00000168000	chr11	62232562;62234562	62214322;62233562	0.000120169	0.000112373	0.00010924	6.529e-05	0.000125663	0.000152766	0.000130169	4.48731e-05	3.52104e-05	5.73954e-05	2.62747e-05	4.01422e-05	3.27689e-05	3.10042e-05
ENSG00000160058	chr1	32631614;32633614	32603375;32632614	0.000105208	0.000104049	9.97321e-05	4.19721e-05	8.62338e-05	8.40213e-05	0.000103751	5.26235e-05	4.93657e-05	4.18353e-05	3.35508e-05	4.60283e-05	4.30628e-05	4.15828e-05
ENSG00000172270	chr19	521324;523324	522324;534492	7.20361e-05	4.08853e-05	8.1138e-05	8.86078e-05	6.09877e-05	5.01946e-05	6.00411e-05	0.000106145	5.80459e-05	0.000115723	3.23381e-05	7.33373e-05	4.26767e-05	3.57308e-05
ENSG00000162399	chr1	55236204;55238204	55237204;55247052	3.57741e-06	6.12055e-06	1.69037e-06	3.2645e-05	7.23342e-06	2.07325e-05	1.05672e-05	3.81899e-06	6.40998e-06	3.91332e-06	1.01057e-05	6.67325e-06	1.09801e-05	8.60916e-06
ENSG00000188334	chr19	53186239;53188239	53163114;53187239	1.6261e-06	5.14126e-06	1.26778e-06	4.66357e-06	4.53862e-06	1.09119e-05	1.24886e-05	7.18869e-06	1.39773e-05	8.10617e-06	1.29352e-05	1.25936e-05	1.75854e-05	1.72746e-05
ENSG00000119411	chr9	115150632;115152632	115151632;115173333	2.61802e-05	1.34652e-05	1.3523e-05	1.39907e-05	2.09911e-05	2.61885e-05	2.93001e-05	2.65645e-05	1.64256e-05	2.13369e-05	1.65733e-05	2.47424e-05	2.20032e-05	2.08758e-05
ENSG00000109743	chr4	15312738;15314738	15313738;15343508	4.39046e-06	1.27307e-05	7.39539e-06	3.73086e-05	1.1772e-05	2.25512e-05	1.96935e-05	1.21871e-05	2.02537e-05	1.36035e-05	3.11254e-05	2.17308e-05	2.69357e-05	2.29015e-05
ENSG00000130303	chr19	17376401;17378401	17374749;17377401	0.00015513	0.000181168	0.00018573	5.59628e-05	0.000195019	0.000127305	9.22231e-05	2.88109e-05	3.68574e-05	3.38223e-05	4.04226e-06	2.84725e-05	1.21382e-05	6.86482e-06
ENSG00000188909	chr11	122356638;122358638	122353487;122357638	3.90263e-06	7.09984e-06	2.53556e-06	4.66357e-06	7.09159e-06	1.23668e-05	2.35361e-05	1.9095e-06	2.71534e-06	2.14301e-06	2.82958e-06	3.55907e-06	3.08817e-06	2.81345e-06
ENSG00000095564	chr10	93672715;93674715	93673715;93780058	0.000126673	8.83807e-05	0.000140512	6.529e-05	0.000118004	9.31145e-05	7.82936e-05	0.000131194	0.000142399	0.000101001	0.000151181	0.000116559	0.000116192	0.000131276
ENSG00000064726	chr15	81526110;81528110	81476188;81527110	0.000166512	0.000127307	0.000174954	0.000116589	0.000143676	0.000131306	0.000129208	0.000120186	8.55999e-05	0.000111157	7.11438e-05	8.1311e-05	6.86688e-05	6.57222e-05
ENSG00000148925	chr11	13440414;13442414	13366133;13441414	0.000191066	0.000120452	0.00018087	9.7935e-05	0.000163958	0.000116029	0.000126807	9.83952e-05	7.35367e-05	9.43856e-05	9.82269e-05	7.92919e-05	7.02129e-05	8.13087e-05
ENSG00000151136	chr12	106235847;106237847	106236847;106577549	4.39046e-06	3.18269e-06	2.11297e-06	9.32714e-06	6.94976e-06	1.45491e-05	7.20493e-06	0.000143437	0.000215224	0.000136128	0.000318934	0.000322849	0.00040515	0.000280839
ENSG00000188827	chr16	3600586;3602586	3571186;3601586	0.000119681	9.18082e-05	0.000121496	5.59628e-05	0.000104105	9.63881e-05	8.50182e-05	5.33536e-05	4.20655e-05	6.19609e-05	4.12311e-05	4.51386e-05	3.92454e-05	3.59559e-05
ENSG00000196323	chr11	129688817;129690817	129597422;129689817	0.000127974	0.000167213	0.000132483	9.7935e-05	9.65875e-05	0.000105481	0.000128728	8.55903e-05	9.82418e-05	9.54105e-05	8.4079e-05	7.81284e-05	8.46672e-05	9.12683e-05
ENSG00000138152	chr10	124019810;124021810	124020810;124087666	3.74002e-06	4.65162e-06	1.47908e-06	2.33179e-05	4.25496e-06	1.30942e-05	1.72918e-05	2.9541e-05	4.09971e-05	2.96294e-05	7.59945e-05	4.3667e-05	6.39079e-05	5.46372e-05
ENSG00000204347	chr17	69868553;69870553	69864149;69869553	2.43914e-06	6.36537e-06	2.32427e-06	4.66357e-06	6.6661e-06	1.38217e-05	1.05672e-05	2.35879e-06	2.98242e-06	2.32936e-06	2.02113e-06	4.34617e-06	4.41779e-06	3.31987e-06
ENSG00000133243	chr19	1965702;1967702	1936446;1966702	2.7481e-05	3.01131e-05	2.51443e-05	7.46171e-05	2.62389e-05	3.41905e-05	3.02607e-05	7.03144e-05	5.62208e-05	4.98483e-05	3.47634e-05	5.41731e-05	5.27562e-05	4.45088e-05
ENSG00000132640	chr20	11818464;11820464	11819464;11855257	8.13048e-06	6.43882e-05	1.11987e-05	5.12993e-05	1.47505e-05	1.63678e-05	2.59378e-05	1.89265e-05	4.96328e-05	1.90076e-05	6.06339e-05	2.85752e-05	3.10532e-05	3.78128e-05
ENSG00000184887	chr14	104785052;104787052	104786052;104788475	4.71568e-05	7.05087e-05	4.94435e-05	2.33179e-05	5.2336e-05	6.80173e-05	7.0128e-05	9.32283e-06	7.7899e-06	9.96966e-06	4.04226e-07	7.69991e-06	5.49007e-06	5.51436e-06
ENSG00000011114	chr14	92868138;92870138	92773648;92869138	0.00013643	0.000154972	0.000147908	0.000102599	0.000128641	0.000116757	0.000140736	0.0001153	0.000154151	0.000117213	0.000123693	0.000108141	0.000104869	0.000128237
ENSG00000189195	chr1	92317449;92319449	92318449;92385983	1.47975e-05	1.44445e-05	9.93095e-06	2.33179e-05	1.61688e-05	2.83708e-05	2.35361e-05	2.93725e-05	4.0463e-05	2.55298e-05	5.94212e-05	4.22982e-05	5.21986e-05	5.20488e-05
ENSG00000183826	chr6	38672848;38674848	38250712;38673848	3.57741e-06	5.87573e-06	1.90167e-06	4.66357e-05	6.09877e-06	1.45491e-05	1.44099e-05	0.000290187	0.000316715	0.000224457	0.000407056	0.000305498	0.000377485	0.000383079
ENSG00000169814	chr3	15617252;15619252	15618252;15662328	0.000162122	0.00013098	0.000180025	9.7935e-05	0.000149349	0.000123668	0.000109515	7.14938e-05	4.25106e-05	8.76771e-05	5.94212e-05	5.11958e-05	4.52502e-05	4.58592e-05
ENSG00000145741	chr5	72829005;72831005	72830005;72837202	0.000160658	0.000103805	0.00015974	9.7935e-05	0.000150625	9.27508e-05	0.000110956	3.73475e-05	2.08769e-05	3.68039e-05	1.21268e-05	2.39895e-05	1.23956e-05	1.46862e-05
ENSG00000133639	chr12	91062751;91064751	91061029;91063751	0.000556125	0.000559173	0.000418156	0.000554965	0.000612004	0.000488124	0.000631632	0.000177415	0.000127042	0.000155508	5.82086e-05	0.000141747	6.24496e-05	9.11558e-05
ENSG00000159388	chr1	201540286;201542286	201541286;201545348	0.000389775	0.000329041	0.000321171	0.000270487	0.000363657	0.000249518	0.000317978	0.000199655	0.000116804	0.000186908	3.0317e-05	0.000122206	4.97538e-05	6.49344e-05
ENSG00000154640	chr21	17906086;17908086	17887843;17907086	7.83779e-05	0.000108456	7.86024e-05	0.000116589	9.16234e-05	0.000103299	8.88608e-05	4.87483e-05	4.05075e-05	4.90097e-05	3.07212e-05	4.13399e-05	3.07101e-05	3.39302e-05
ENSG00000137707	chr11	110887274;110889274	110843464;110888274	4.39046e-06	1.56686e-05	3.59205e-06	4.19721e-05	8.50991e-06	2.32786e-05	2.64181e-05	1.73539e-05	3.36969e-05	1.86349e-05	3.35508e-05	2.83014e-05	3.33693e-05	4.08513e-05
ENSG00000010671	chrX	100526838;100528838	100491090;100527838	7.54509e-05	6.95294e-05	7.39539e-05	6.529e-05	6.11295e-05	5.67417e-05	8.35772e-05	5.77342e-05	3.48097e-05	5.58114e-05	2.74874e-05	4.14084e-05	4.15187e-05	3.97259e-05
ENSG00000186265	chr3	113700098;113702098	113665502;113701098	7.23613e-05	5.82676e-05	4.79644e-05	4.19721e-05	2.85082e-05	8.29301e-05	5.66788e-05	0.000137315	0.00011538	8.52545e-05	8.08452e-05	6.94703e-05	9.12296e-05	7.65821e-05
ENSG00000124557	chr6	26607549;26609549	26608549;26618629	3.08958e-06	7.8343e-06	2.32427e-06	2.33179e-05	5.95694e-06	1.67315e-05	1.15279e-05	7.97495e-06	8.72469e-06	7.82665e-06	9.70143e-06	8.38434e-06	9.77919e-06	8.94677e-06
ENSG00000112763	chr6	26565167;26567167	26566167;26577844	4.04898e-05	5.50849e-05	3.65544e-05	2.33179e-05	3.57416e-05	4.6921e-05	4.32296e-05	3.03834e-05	2.96461e-05	3.36359e-05	1.73817e-05	2.34419e-05	2.29039e-05	1.99755e-05
ENSG00000124549	chr6	26528617;26530617	26529617;26540321	2.09766e-05	4.89644e-05	2.51443e-05	2.79814e-05	2.73735e-05	3.41905e-05	4.0828e-05	1.47143e-05	1.66481e-05	1.69577e-05	5.65917e-06	1.34834e-05	1.41112e-05	1.38984e-05
ENSG00000026950	chr6	26509459;26511459	26510459;26523421	2.30906e-05	2.81545e-05	2.57782e-05	7.46171e-05	2.55297e-05	3.16444e-05	3.89066e-05	1.63992e-05	2.37703e-05	1.91939e-05	2.5062e-05	1.68713e-05	1.88721e-05	1.57553e-05
ENSG00000186470	chr6	26472376;26474376	26473376;26486527	3.60993e-05	3.69681e-05	3.93012e-05	4.66357e-05	3.34723e-05	5.27407e-05	3.84263e-05	1.8758e-05	1.99867e-05	2.76728e-05	1.2531e-05	1.72136e-05	2.12311e-05	1.36734e-05
ENSG00000111801	chr6	26547741;26549741	26548741;26561629	2.86193e-05	3.94163e-05	3.46527e-05	6.99536e-05	2.70899e-05	4.25563e-05	3.6505e-05	1.82525e-05	1.88293e-05	2.48776e-05	1.65733e-05	1.71793e-05	1.94297e-05	1.62617e-05
ENSG00000204290	chr6	32481878;32483878	32469723;32482878	2.43914e-06	9.79288e-06	3.38075e-06	9.32714e-06	8.50991e-06	1.52766e-05	1.77722e-05	8.81738e-06	1.17961e-05	1.37898e-05	1.21268e-06	1.16696e-05	1.12375e-05	1.45174e-05
ENSG00000168903	chr5	180347506;180349506	180348506;180366317	3.90263e-06	1.02825e-05	2.32427e-06	5.59628e-05	7.37526e-06	2.25512e-05	8.16559e-06	9.71596e-06	1.12175e-05	6.33586e-06	2.78916e-05	1.07456e-05	1.68133e-05	8.159e-06
ENSG00000113303	chr5	180257734;180259734	180258734;180310510	1.95132e-06	7.58948e-06	2.11297e-06	3.2645e-05	6.80793e-06	1.63678e-05	1.44099e-05	1.56129e-05	2.50167e-05	1.31376e-05	3.43592e-05	2.68641e-05	3.37554e-05	3.24109e-05
ENSG00000165810	chr5	180398853;180400853	180399853;180421121	3.4148e-06	9.05841e-06	2.11297e-06	3.2645e-05	5.53144e-06	1.41854e-05	2.06541e-05	1.10077e-05	1.92744e-05	1.57465e-05	4.20395e-05	1.72478e-05	2.69357e-05	1.82312e-05
ENSG00000166167	chr10	103102814;103104814	103103814;103307060	4.06524e-05	4.50472e-05	4.58514e-05	6.99536e-05	4.09894e-05	6.00152e-05	5.09149e-05	0.000142819	0.000165502	0.000132028	0.000218686	0.000152287	0.000172551	0.000181355
ENSG00000156970	chr15	38239529;38241529	38240529;38300627	4.7482e-05	4.13749e-05	6.21213e-05	4.66357e-05	4.52444e-05	4.51024e-05	5.23558e-05	9.24982e-05	7.20232e-05	8.99133e-05	9.13551e-05	5.9717e-05	6.02621e-05	7.79326e-05
ENSG00000154473	chr10	124902859;124904859	124903859;124914869	0.000140332	9.03393e-05	0.000139245	0.000135244	0.000131053	0.000109846	0.000105192	6.37996e-05	3.13377e-05	7.33282e-05	3.11254e-05	4.29141e-05	2.4834e-05	2.49272e-05
ENSG00000137656	chr11	116147914;116149914	116124095;116148914	0.000113664	8.56877e-05	0.000120439	0.000125916	0.000107225	0.000111301	0.00010279	3.91447e-05	2.79101e-05	4.63077e-05	2.87001e-05	3.15525e-05	2.85655e-05	2.95975e-05
ENSG00000106245	chr7	98843527;98845527	98844527;98855174	0.00017448	0.000148362	0.000162699	8.86078e-05	0.000172893	0.00013167	0.000124886	4.77936e-05	2.65747e-05	4.23012e-05	1.17226e-05	3.5796e-05	2.04162e-05	1.90189e-05
ENSG00000112276	chr6	105690236;105692236	105651389;105691236	2.11393e-06	9.05841e-06	5.07112e-06	2.79814e-05	6.52427e-06	1.16393e-05	1.20082e-05	1.71293e-05	2.63521e-05	1.50011e-05	3.43592e-05	2.65219e-05	3.4313e-05	3.29174e-05
ENSG00000112578	chr6	41995942;41997942	41996942;42008762	8.65083e-05	6.02262e-05	0.000101	3.73086e-05	8.59501e-05	7.16546e-05	6.24428e-05	2.94849e-05	2.37703e-05	3.33564e-05	1.6169e-05	2.38184e-05	2.00302e-05	2.02006e-05
ENSG00000112212	chr6	41117270;41119270	41118270;41120054	5.69134e-06	8.56877e-06	4.22594e-06	1.86543e-05	7.37526e-06	2.146e-05	1.96935e-05	2.07798e-06	1.82506e-06	1.58396e-06	1.6169e-06	2.15597e-06	2.74504e-06	2.5321e-06
ENSG00000082153	chr2	201383513;201385513	201384513;201396814	0.00019318	0.000181658	0.000158684	0.000167889	0.000186793	0.000152039	0.000174359	8.64889e-05	5.6844e-05	8.04095e-05	2.82958e-05	6.20099e-05	3.48276e-05	3.7644e-05
ENSG00000136261	chr7	16651283;16653283	16652283;16712662	3.49611e-05	1.76272e-05	1.16213e-05	9.32714e-06	1.23394e-05	3.16444e-05	1.82525e-05	3.46517e-05	4.34009e-05	2.59025e-05	6.791e-05	3.68227e-05	4.78666e-05	5.25552e-05
ENSG00000165507	chr10	44793330;44795330	44791714;44794330	2.9595e-05	0.000124859	5.89518e-05	8.39443e-05	0.000131053	0.000120758	8.35772e-05	1.17939e-05	3.68129e-05	2.93499e-05	1.37437e-05	4.0416e-05	2.53058e-05	1.41235e-05
ENSG00000166295	chr10	73644811;73646811	73645811;73665622	0.000182285	0.000145669	0.000170094	6.529e-05	0.00015176	0.000106573	0.000111436	6.95843e-05	4.44692e-05	8.58136e-05	2.46578e-05	4.92794e-05	2.97236e-05	2.99914e-05
ENSG00000214688	chr10	73166587;73168587	73141464;73167587	3.57741e-06	1.02825e-05	2.74686e-06	3.2645e-05	5.81511e-06	2.65522e-05	2.16148e-05	5.15564e-05	2.14556e-05	5.15254e-05	2.42536e-05	3.90129e-05	3.13106e-05	2.71779e-05
ENSG00000180525	chr10	684887;686887	685887;699940	2.27654e-06	7.34466e-06	2.53556e-06	0.000923387	5.81511e-06	2.10963e-05	1.96935e-05	6.96404e-06	8.72469e-06	7.54712e-06	0.000540046	1.13616e-05	1.84003e-05	1.37296e-05
ENSG00000148655	chr10	76860216;76862216	76861216;77987139	6.34178e-06	7.27121e-05	3.35962e-05	2.79814e-05	2.83664e-05	1.89139e-05	3.45837e-05	0.00043559	0.000983175	0.000563332	0.00110879	0.000829639	0.00102261	0.00104503
ENSG00000204682	chr10	21825197;21827197	21823426;21826197	1.18705e-05	1.81168e-05	1.09874e-05	2.33179e-05	1.20557e-05	2.21874e-05	3.0741e-05	1.03899e-05	5.47519e-06	1.31376e-05	3.23381e-06	6.57059e-06	5.87609e-06	6.13332e-06
ENSG00000204566	chr10	23578616;23580616	23532750;23579616	1.95132e-06	6.61019e-06	2.11297e-06	4.19721e-05	5.24778e-06	1.56403e-05	1.63312e-05	1.37034e-05	2.83552e-05	1.40693e-05	3.79973e-05	2.48108e-05	2.93376e-05	3.07791e-05
ENSG00000148671	chr10	88717167;88719167	88718167;88720646	1.0407e-05	3.91715e-05	2.07071e-05	1.39907e-05	2.26931e-05	3.81915e-05	3.12214e-05	7.35717e-06	9.57045e-06	1.64919e-05	3.63803e-06	1.07456e-05	5.49007e-06	4.67033e-06
ENSG00000165813	chr10	115923354;115925354	115871963;115924354	7.90283e-05	4.48024e-05	5.7684e-05	8.39443e-05	7.07741e-05	6.61986e-05	5.28362e-05	6.66639e-05	4.714e-05	5.83271e-05	7.80156e-05	5.53709e-05	5.3614e-05	5.66066e-05
ENSG00000197771	chr10	121621384;121623384	121578961;121622384	0.00012651	0.000105763	0.000133117	0.000102599	0.000104388	0.000122577	0.000104712	7.47511e-05	5.81349e-05	5.8793e-05	5.78043e-05	5.30096e-05	5.88896e-05	5.3962e-05
ENSG00000155640	chr10	98730030;98732030	98731030;98735572	5.36612e-06	9.79288e-06	5.49372e-06	3.2645e-05	5.95694e-06	2.29149e-05	1.96935e-05	5.27919e-06	7.52282e-06	6.24268e-06	8.08452e-06	5.54393e-06	7.50596e-06	6.80855e-06
ENSG00000183559	chr10	124448332;124450332	124432188;124449332	2.27654e-06	7.34466e-06	2.11297e-06	2.79814e-05	5.53144e-06	1.38217e-05	1.63312e-05	6.45859e-06	8.85823e-06	7.2676e-06	1.49564e-05	1.27305e-05	1.77141e-05	1.55302e-05
ENSG00000204161	chr10	50065442;50067442	50032780;50066442	4.99212e-05	0.000111149	0.000111353	6.06264e-05	7.53127e-05	5.23769e-05	0.000104231	4.43115e-05	8.16382e-05	7.25828e-05	4.04226e-05	5.77664e-05	5.21128e-05	7.80451e-05
ENSG00000173124	chr10	96942946;96944946	96943946;96978671	3.74002e-06	9.54806e-06	2.11297e-06	0	8.08442e-06	1.16393e-05	1.48902e-05	2.06113e-05	2.1233e-05	1.98461e-05	1.69775e-05	2.41606e-05	2.92089e-05	3.20171e-05
ENSG00000107938	chr10	127397073;127399073	127398073;127442702	0.00015513	0.000153014	0.000154035	0.000102599	0.000144243	0.000113847	8.74199e-05	0.000121815	9.83308e-05	0.000138084	6.91227e-05	9.30149e-05	6.67816e-05	8.15338e-05
ENSG00000188916	chr10	128883412;128885412	128823679;128884412	1.6261e-06	3.42751e-06	1.69037e-06	1.86543e-05	3.97129e-06	1.05481e-05	7.20493e-06	1.99935e-05	3.86379e-05	1.91007e-05	4.56775e-05	4.09977e-05	5.94901e-05	4.79975e-05
ENSG00000107815	chr10	102736301;102738301	102737301;102744148	8.21179e-05	6.92846e-05	7.58556e-05	9.32714e-05	7.53127e-05	7.85654e-05	6.77264e-05	1.85895e-05	1.17516e-05	1.67714e-05	1.37437e-05	1.60158e-05	1.3811e-05	1.00722e-05
ENSG00000182632	chr10	42286696;42288696	42223629;42287696	2.27654e-06	5.87573e-06	6.33891e-07	1.86543e-05	4.96412e-06	1.27305e-05	1.39295e-05	1.44335e-05	2.79991e-05	1.174e-05	4.48691e-05	2.59059e-05	3.44416e-05	3.56745e-05
ENSG00000165511	chr10	44815342;44817342	44813151;44816342	9.51267e-05	0.000100377	0.000100789	6.529e-05	9.26162e-05	9.42057e-05	0.000104231	9.26667e-06	7.92344e-06	1.39762e-05	6.46762e-06	1.07799e-05	6.8197e-06	8.66543e-06
ENSG00000166272	chr10	104524877;104526877	104525877;104565987	1.07322e-05	1.64031e-05	3.38075e-06	9.32714e-06	1.37577e-05	3.3463e-05	2.30558e-05	5.32974e-05	5.71556e-05	3.74561e-05	4.6486e-05	4.68154e-05	4.89817e-05	4.70409e-05
ENSG00000166220	chr10	72214163;72216163	72201000;72215163	2.27654e-06	7.8343e-06	2.95816e-06	3.73086e-05	9.21907e-06	1.96413e-05	1.20082e-05	6.2901e-06	8.14601e-06	4.84507e-06	1.17226e-05	1.04377e-05	1.37681e-05	1.23229e-05
ENSG00000166024	chr10	99883417;99885417	99884417;99994644	0.000102119	7.58948e-05	7.96589e-05	7.46171e-05	7.06323e-05	7.56556e-05	5.28362e-05	0.000119737	0.000107056	9.36402e-05	0.000110354	9.33229e-05	0.000106284	0.000104885
ENSG00000181800	chr10	11400853;11402853	11398802;11401853	3.38228e-05	3.32958e-05	5.28242e-06	0.000102599	3.34723e-05	6.80173e-05	5.18755e-05	1.36473e-05	7.21122e-06	3.2611e-06	7.27607e-06	8.795e-06	9.17871e-06	6.5272e-06
ENSG00000119943	chr10	100163931;100165931	100133315;100164931	2.73184e-05	2.39926e-05	1.22552e-05	5.12993e-05	2.42532e-05	5.78329e-05	4.75526e-05	2.9541e-05	2.53283e-05	2.1896e-05	3.92099e-05	3.37085e-05	4.18189e-05	3.24672e-05
ENSG00000171224	chr10	71059008;71061008	71060008;71063353	3.25219e-06	8.07912e-06	3.16945e-06	1.39907e-05	8.22625e-06	2.5461e-05	2.35361e-05	1.34788e-06	2.00312e-06	1.30444e-06	2.02113e-06	2.49819e-06	3.68864e-06	2.58837e-06
ENSG00000148690	chr10	95451319;95453319	95418318;95452319	7.789e-05	6.34089e-05	9.08576e-05	6.99536e-05	6.85048e-05	9.02047e-05	6.8687e-05	3.42024e-05	3.67683e-05	3.87605e-05	4.40606e-05	3.18605e-05	3.83876e-05	3.92758e-05
ENSG00000151893	chr10	120503748;120505748	120430483;120504748	6.84587e-05	7.51603e-05	6.9728e-05	6.06264e-05	7.97095e-05	6.25613e-05	7.39706e-05	7.9918e-05	8.19053e-05	7.72415e-05	8.48875e-05	7.73413e-05	8.29087e-05	8.58102e-05
ENSG00000148426	chr10	11904402;11906402	11905402;11954280	1.51227e-05	1.34652e-05	1.43682e-05	3.73086e-05	6.38243e-06	2.80071e-05	1.87328e-05	2.52166e-05	2.67973e-05	2.65547e-05	3.3955e-05	2.95334e-05	4.06608e-05	3.57308e-05
ENSG00000178645	chr10	50556689;50558689	50557689;50586962	2.11393e-06	9.30323e-06	1.90167e-06	1.39907e-05	9.50273e-06	2.18237e-05	1.82525e-05	1.16816e-05	1.89183e-05	1.03424e-05	2.95085e-05	1.93695e-05	2.58205e-05	2.72342e-05
ENSG00000107738	chr10	73202343;73204343	73177318;73203343	5.90273e-05	0.000109925	5.13451e-05	8.86078e-05	7.20506e-05	8.22027e-05	8.74199e-05	7.52004e-05	7.77655e-05	6.64333e-05	5.17409e-05	6.65272e-05	5.43431e-05	4.25394e-05
ENSG00000133678	chr10	81827400;81829400	81828400;81842286	0.000100005	4.99437e-05	8.76882e-05	8.86078e-05	6.97813e-05	7.67468e-05	5.90804e-05	2.85301e-05	1.33986e-05	3.45677e-05	1.21268e-05	2.04646e-05	1.50119e-05	1.41235e-05
ENSG00000122378	chr10	82156564;82158564	82157564;82182733	3.87011e-05	3.54992e-05	3.6977e-05	3.73086e-05	3.84364e-05	4.76485e-05	4.32296e-05	3.08327e-05	2.73314e-05	3.38223e-05	3.11254e-05	3.16209e-05	3.35409e-05	3.19045e-05
ENSG00000184719	chr10	90331927;90333927	90023600;90332927	6.61821e-05	7.41811e-05	7.64895e-05	7.46171e-05	8.90704e-05	8.00203e-05	7.0128e-05	0.000201339	0.0002641	0.000301419	0.000351677	0.000245713	0.000273474	0.000308861
ENSG00000119906	chr10	102661315;102663315	102662315;102714879	0.000101306	0.000111149	0.000103535	0.000116589	9.88568e-05	7.74742e-05	9.12625e-05	7.37402e-05	7.39373e-05	8.10617e-05	7.03353e-05	6.35499e-05	5.83749e-05	5.72256e-05
ENSG00000119977	chr10	97442890;97444890	97413147;97443890	4.89455e-05	4.21094e-05	5.13451e-05	3.2645e-05	5.73001e-05	4.21925e-05	5.09149e-05	5.81273e-05	4.76742e-05	5.3948e-05	3.15296e-05	4.35644e-05	3.89452e-05	4.18641e-05
ENSG00000155252	chr10	99333069;99335069	99334069;99362541	5.20351e-06	1.71375e-05	1.31004e-05	2.79814e-05	1.58852e-05	1.38217e-05	3.3623e-05	1.3198e-05	1.50011e-05	1.48147e-05	2.46578e-05	1.83087e-05	2.06307e-05	2.22825e-05
ENSG00000150076	chr10	32895656;32897656	32896656;33211797	1.46349e-06	3.42751e-06	1.90167e-06	3.2645e-05	2.69481e-06	7.6383e-06	8.64592e-06	0.000101035	0.000166125	9.64355e-05	0.000239706	0.000154409	0.000186191	0.000202625
ENSG00000165633	chr10	49992560;49994560	49896257;49993560	3.90263e-06	3.28061e-05	9.93095e-06	2.79814e-05	1.1772e-05	1.85502e-05	2.97804e-05	4.66142e-05	8.67573e-05	6.12156e-05	0.000101057	7.22422e-05	9.75775e-05	9.69515e-05
ENSG00000172538	chr10	50011071;50013071	50009204;50012071	5.0409e-06	2.52167e-05	6.5502e-06	4.19721e-05	7.80075e-06	3.01895e-05	2.20951e-05	1.40404e-06	2.35923e-06	1.67714e-06	3.23381e-06	1.91642e-06	2.65925e-06	2.58837e-06
ENSG00000120029	chr10	103804940;103806940	103595345;103805940	7.74022e-05	7.51603e-05	7.9025e-05	9.32714e-05	6.31152e-05	7.52918e-05	6.62854e-05	0.000226331	0.000196706	0.000226786	0.00026396	0.000202354	0.000210939	0.000216185
ENSG00000156384	chr10	105870805;105872805	105871805;105876130	0.000146349	0.000152034	0.000171784	0.000111926	0.000137151	0.000129124	0.000154186	2.92602e-05	1.45115e-05	3.98786e-05	6.87184e-06	1.85824e-05	9.77919e-06	1.01847e-05
ENSG00000197748	chr10	105981110;105983110	105879635;105982110	7.31743e-06	1.27307e-05	9.71966e-06	1.86543e-05	1.13465e-05	2.21874e-05	2.16148e-05	4.27952e-05	6.59694e-05	4.18353e-05	0.000111162	6.41659e-05	8.52248e-05	8.84549e-05
ENSG00000148735	chr10	115500202;115502202	115501202;115533178	2.11393e-06	1.19963e-05	2.53556e-06	1.86543e-05	5.95694e-06	1.41854e-05	1.68115e-05	1.3198e-05	2.47496e-05	1.39762e-05	3.43592e-05	2.22784e-05	2.57347e-05	3.06666e-05
ENSG00000165863	chr10	118418471;118420471	118413197;118419471	1.30088e-06	5.6309e-06	3.16945e-06	9.32714e-06	7.94258e-06	1.85502e-05	1.39295e-05	2.30263e-06	3.47207e-06	2.51571e-06	5.25494e-06	4.82527e-06	5.31851e-06	4.33271e-06
ENSG00000165669	chr10	120090822;120092822	119841722;120091822	5.54499e-05	3.23165e-05	6.08535e-05	1.86543e-05	5.36124e-05	3.85552e-05	4.32296e-05	0.00014529	0.000199288	0.000142184	0.00028983	0.00019941	0.000237145	0.000235655
ENSG00000177234	chr10	122346710;122348710	122347710;122349619	3.25219e-06	5.87573e-06	3.38075e-06	0	5.67327e-06	2.146e-05	1.34492e-05	7.86263e-07	9.79302e-07	1.11809e-06	8.08452e-07	1.30043e-06	1.9301e-06	1.46299e-06
ENSG00000119965	chr10	124702738;124704738	124681015;124703738	5.51247e-05	4.52921e-05	5.9797e-05	3.73086e-05	5.74419e-05	6.36525e-05	5.13952e-05	2.94849e-05	2.7554e-05	3.22383e-05	3.43592e-05	2.64535e-05	2.56489e-05	2.61651e-05
ENSG00000108046	chr10	134520226;134522226	134471886;134521226	2.11393e-06	4.89644e-06	1.47908e-06	3.2645e-05	4.11312e-06	1.27305e-05	8.64592e-06	1.62869e-05	2.25685e-05	1.59328e-05	2.42536e-05	2.9157e-05	3.40556e-05	3.01039e-05
ENSG00000171811	chr10	134605079;134607079	134592704;134606079	3.08958e-06	6.61019e-06	1.69037e-06	9.32714e-06	7.37526e-06	1.92776e-05	1.15279e-05	7.13253e-06	7.96796e-06	8.94474e-06	7.27607e-06	1.13959e-05	1.38967e-05	8.55289e-06
ENSG00000120055	chr10	104200290;104202290	104199583;104201290	8.76466e-05	7.93223e-05	7.18409e-05	6.06264e-05	7.41781e-05	8.47488e-05	8.69395e-05	4.81867e-05	2.06989e-05	5.46002e-05	5.25494e-06	2.72406e-05	1.40254e-05	1.47987e-05
ENSG00000182645	chr10	118072929;118074929	118073929;118129530	2.27654e-06	1.00377e-05	8.45187e-07	2.79814e-05	5.24778e-06	1.12756e-05	1.24886e-05	1.75224e-05	3.30292e-05	1.67714e-05	6.2655e-05	3.03547e-05	3.55997e-05	4.01198e-05
ENSG00000188373	chr10	85922533;85924533	85923533;85935027	1.43097e-05	1.71375e-05	2.1341e-05	9.32714e-06	1.36159e-05	1.96413e-05	2.06541e-05	1.10077e-05	8.68018e-06	1.21127e-05	6.46762e-06	8.07635e-06	1.13662e-05	9.84707e-06
ENSG00000137720	chr11	111254474;111256474	111255474;111261774	0.000122445	6.83053e-05	0.000116847	3.2645e-05	9.17652e-05	8.00203e-05	7.4451e-05	1.62869e-05	9.83753e-06	1.64919e-05	5.25494e-06	9.411e-06	8.79269e-06	7.48378e-06
ENSG00000134825	chr11	61315658;61317658	61313178;61316658	0.000139844	8.37291e-05	0.00015974	8.86078e-05	0.000147363	0.000118576	0.000134972	3.75721e-05	1.52682e-05	4.83575e-05	1.05099e-05	2.5769e-05	1.2996e-05	1.35608e-05
ENSG00000166452	chr11	8888276;8890276	8889276;8898202	2.87819e-05	3.52544e-05	6.46568e-05	5.59628e-05	4.45352e-05	6.65623e-05	4.75526e-05	1.41527e-05	1.51792e-05	3.5779e-05	1.33395e-05	1.70767e-05	1.42399e-05	1.22666e-05
ENSG00000149823	chr11	64619258;64621258	64620258;64635756	0.000139682	8.64221e-05	0.000109874	0.000102599	0.000114316	0.000104754	0.000125846	7.07075e-05	3.94837e-05	6.49425e-05	2.5062e-05	5.23594e-05	3.24686e-05	3.47742e-05
ENSG00000219435	chr11	63823438;63825438	63824438;63828814	8.61831e-06	1.5179e-05	5.70502e-06	5.12993e-05	1.29067e-05	2.58247e-05	1.44099e-05	1.85895e-05	1.38438e-05	2.93499e-05	8.48875e-06	1.57763e-05	9.60763e-06	7.14616e-06
ENSG00000110665	chr11	2278868;2280868	2273445;2279868	3.00828e-05	2.4727e-05	2.9159e-05	1.39907e-05	5.95694e-06	2.40061e-05	1.87328e-05	1.33103e-05	1.02827e-05	1.67714e-05	6.06339e-06	4.00395e-06	9.39317e-06	4.50152e-06
ENSG00000171067	chr11	67794997;67796997	67785382;67795997	0.000158382	0.000115556	0.000163966	0.000158561	0.000155164	0.000102208	0.000111436	4.54909e-05	2.19008e-05	5.35753e-05	2.42536e-05	3.97657e-05	2.23892e-05	2.04256e-05
ENSG00000158636	chr11	75832716;75834716	75833716;75940234	0.000171228	9.20531e-05	0.000182983	6.529e-05	0.000146938	0.000110937	8.45379e-05	7.93002e-05	9.12531e-05	7.37009e-05	0.000124097	7.88813e-05	9.38459e-05	0.000105054
ENSG00000188771	chr11	111627292;111629292	111628292;111636522	2.76436e-06	4.89644e-06	2.74686e-06	9.32714e-06	4.11312e-06	1.70952e-05	1.24886e-05	6.12162e-06	6.40998e-06	5.49729e-06	9.70143e-06	7.80257e-06	9.09293e-06	8.44035e-06
ENSG00000171987	chr11	4554626;4556626	4549228;4555626	4.22785e-06	8.32395e-06	1.90167e-06	1.86543e-05	6.38243e-06	1.96413e-05	1.68115e-05	2.30263e-06	4.27332e-06	2.8884e-06	3.23381e-06	3.86706e-06	6.39079e-06	5.23302e-06
ENSG00000110427	chr11	33519396;33521396	33520396;33652224	7.31743e-06	9.30323e-06	2.74686e-06	3.73086e-05	1.00701e-05	2.03688e-05	1.82525e-05	7.07637e-05	8.99177e-05	6.65265e-05	0.000163307	0.000102871	0.000130003	0.000119065
ENSG00000175728	chr11	130047060;130049060	130048060;130092457	1.46349e-06	6.61019e-06	2.74686e-06	1.39907e-05	5.24778e-06	1.67315e-05	1.39295e-05	1.60622e-05	3.03584e-05	1.6585e-05	3.0317e-05	2.93281e-05	4.0618e-05	3.42678e-05
ENSG00000152219	chr11	30300231;30302231	30301231;30316344	0.000213994	0.000172844	0.000188477	0.000139907	0.000136584	0.000165133	0.000151304	6.37996e-05	4.10862e-05	6.51289e-05	2.74874e-05	3.24423e-05	2.62494e-05	3.05541e-05
ENSG00000179532	chr11	6474106;6476106	6475106;6498664	8.78092e-06	1.66479e-05	6.33891e-06	6.06264e-05	1.3474e-05	2.25512e-05	2.44968e-05	2.06675e-05	2.60405e-05	1.91007e-05	2.91043e-05	2.5153e-05	2.76219e-05	2.67278e-05
ENSG00000149179	chr11	46913826;46915826	46914826;47142503	2.82941e-05	1.73824e-05	2.9159e-05	6.06264e-05	2.48206e-05	3.71003e-05	3.45837e-05	0.000158207	0.000184064	0.000127742	0.00022192	0.000174737	0.000198243	0.000205888
ENSG00000149300	chr11	111293872;111295872	111294872;111302804	3.57741e-06	8.32395e-06	2.11297e-06	2.33179e-05	6.2406e-06	1.67315e-05	1.34492e-05	1.30857e-05	9.12531e-06	2.20823e-05	1.05099e-05	9.103e-06	7.63463e-06	7.08989e-06
ENSG00000150750	chr11	110630915;110632915	110631915;110662180	2.60175e-06	1.07722e-05	1.90167e-06	9.32714e-06	5.81511e-06	2.58247e-05	1.29689e-05	1.15131e-05	2.28355e-05	1.51874e-05	3.07212e-05	1.98486e-05	2.94234e-05	2.59963e-05
ENSG00000182919	chr11	93113440;93115440	93114440;93135868	0.000270582	0.000207609	0.000253345	0.000186543	0.00024622	0.000202233	0.000219991	3.90885e-05	3.16047e-05	4.33261e-05	1.2531e-05	3.03205e-05	2.23463e-05	2.81345e-05
ENSG00000196559	chr11	36250485;36252485	36247409;36251485	5.20351e-06	1.02825e-05	2.74686e-06	1.39907e-05	8.08442e-06	1.67315e-05	2.11345e-05	4.32445e-06	4.09526e-06	3.16793e-06	3.23381e-06	5.23594e-06	5.70453e-06	5.96451e-06
ENSG00000150776	chr11	111449177;111451177	111450177;111461084	3.82133e-05	4.13749e-05	3.14832e-05	7.46171e-05	3.43233e-05	5.05583e-05	4.22689e-05	3.08327e-05	2.69308e-05	3.06544e-05	2.02113e-05	2.1594e-05	2.00731e-05	2.05945e-05
ENSG00000110696	chr11	16715769;16717769	16716769;16734149	0.000182448	0.000147138	0.000160374	0.000116589	0.000158568	0.000135307	0.000164753	4.71196e-05	3.93947e-05	4.17421e-05	2.82958e-05	3.61724e-05	2.62065e-05	2.86409e-05
ENSG00000149357	chr11	71490970;71492970	71485986;71491970	0.000154479	0.000108701	0.000154247	0.000144571	0.000137435	0.000122577	0.000113838	4.72881e-05	2.06989e-05	5.51592e-05	1.41479e-05	3.17236e-05	1.92153e-05	1.85688e-05
ENSG00000118096	chr11	117940960;117942960	117920470;117941960	3.0408e-05	1.95858e-05	3.2751e-05	9.32714e-06	2.69481e-05	3.74641e-05	2.30558e-05	1.98251e-05	1.72713e-05	2.04052e-05	1.77859e-05	1.8206e-05	1.68991e-05	1.64868e-05
ENSG00000120458	chr11	124174509;124176509	124141603;124175509	0.000178708	0.000132204	0.000168192	0.000125916	0.000157859	0.000119303	0.000145059	5.3522e-05	4.09526e-05	5.97248e-05	4.32522e-05	4.39066e-05	3.96743e-05	4.49027e-05
ENSG00000109944	chr11	122257682;122259682	122258682;122335639	4.81325e-05	1.15066e-05	3.59205e-06	9.32714e-05	3.80109e-05	1.92776e-05	2.83394e-05	5.30727e-05	5.0167e-05	2.49707e-05	8.20579e-05	5.65002e-05	6.17633e-05	6.42029e-05
ENSG00000181995	chr11	60138799;60140799	60139799;60211195	2.27654e-06	7.58948e-06	2.53556e-06	1.39907e-05	5.24778e-06	1.45491e-05	1.58509e-05	3.49325e-05	4.76742e-05	3.48472e-05	4.24437e-05	4.2435e-05	5.58872e-05	5.4806e-05
ENSG00000175573	chr11	65442107;65444107	65440860;65443107	9.17119e-05	0.000140038	9.84643e-05	6.06264e-05	9.88568e-05	0.000133488	0.00011624	2.26893e-05	2.55064e-05	2.65547e-05	4.44649e-06	2.11149e-05	1.45401e-05	1.13101e-05
ENSG00000137691	chr11	101422398;101424398	101423398;101460501	3.08958e-06	5.14126e-06	1.69037e-06	1.39907e-05	6.09877e-06	9.45695e-06	1.34492e-05	1.38158e-05	1.97641e-05	1.11809e-05	3.0317e-05	1.99513e-05	2.43622e-05	2.65027e-05
ENSG00000184224	chr11	67129753;67131753	67126926;67130753	6.55317e-05	4.9454e-05	8.34623e-05	8.39443e-05	6.2406e-05	6.94722e-05	6.38837e-05	5.33536e-06	4.45137e-06	1.04355e-05	4.85071e-06	4.51728e-06	4.71803e-06	3.65748e-06
ENSG00000166352	chr11	36571645;36573645	36572645;36637397	1.56105e-05	9.79288e-06	3.80334e-06	3.2645e-05	1.02119e-05	1.92776e-05	2.30558e-05	3.10574e-05	4.34009e-05	1.86349e-05	6.30593e-05	3.6412e-05	4.97109e-05	5.02482e-05
ENSG00000166002	chr11	92915194;92917194	92851288;92916194	3.88637e-05	7.90775e-05	3.38075e-05	4.19721e-05	3.3756e-05	6.07427e-05	4.56312e-05	7.53689e-05	9.95327e-05	7.24896e-05	8.69086e-05	7.00863e-05	8.91708e-05	7.71448e-05
ENSG00000171671	chr11	70386035;70388035	70387035;70388867	1.30088e-06	1.1017e-05	2.74686e-06	2.33179e-05	5.81511e-06	1.70952e-05	1.15279e-05	3.3697e-07	1.51347e-06	8.38569e-07	8.08452e-07	1.16354e-06	1.4583e-06	9.56573e-07
ENSG00000173715	chr11	66267782;66269782	66268782;66367375	6.01656e-05	6.53675e-05	9.76191e-05	6.529e-05	7.588e-05	7.56556e-05	5.18755e-05	0.000115019	0.000101402	0.000139482	9.86312e-05	0.000103589	9.99794e-05	0.000104548
ENSG00000165490	chr11	82302401;82304401	82303401;82323345	2.60175e-06	6.12055e-06	2.32427e-06	6.06264e-05	6.94976e-06	1.81864e-05	1.58509e-05	1.24679e-05	1.23748e-05	1.59328e-05	2.1424e-05	1.47154e-05	1.6556e-05	1.76122e-05
ENSG00000204922	chr11	62194701;62196701	62195701;62196424	0.000194481	0.000157421	0.000169883	8.86078e-05	0.000176864	0.000149856	0.000125366	5.20618e-05	1.98976e-05	6.27063e-05	5.25494e-06	3.22027e-05	1.32534e-05	1.05786e-05
ENSG00000168005	chr11	63336435;63338435	63337435;63351727	7.65892e-05	0.000130735	8.64204e-05	0.000102599	9.3609e-05	7.89291e-05	8.40575e-05	4.87483e-05	4.49589e-05	5.49729e-05	2.1424e-05	4.33248e-05	2.96378e-05	2.79657e-05
ENSG00000168070	chr11	64495133;64497133	64462278;64496133	8.29309e-06	5.87573e-06	1.09874e-05	4.66357e-06	1.06374e-05	1.56403e-05	9.12625e-06	1.43774e-05	1.97196e-05	1.4442e-05	2.74874e-05	1.90273e-05	2.45767e-05	2.36892e-05
ENSG00000183644	chr11	110889719;110891719	110890719;110912965	3.25219e-06	8.56877e-06	2.74686e-06	2.79814e-05	5.95694e-06	1.81864e-05	1.72918e-05	1.06145e-05	1.78055e-05	8.19934e-06	2.66789e-05	1.40652e-05	2.04591e-05	2.26764e-05
ENSG00000124920	chr11	61275696;61277696	61276696;61312565	7.15483e-06	9.03393e-05	1.45795e-05	2.79814e-05	2.62389e-05	3.71003e-05	5.81198e-05	5.55439e-05	0.000120766	6.39176e-05	4.60818e-05	7.09076e-05	6.88404e-05	8.85111e-05
ENSG00000205177	chr11	33677862;33679862	33676483;33678862	2.06514e-05	3.9906e-05	2.04958e-05	5.59628e-05	3.33305e-05	5.71054e-05	3.89066e-05	3.20121e-06	3.47207e-06	2.70206e-06	4.04226e-06	4.96216e-06	3.86021e-06	2.98226e-06
ENSG00000196167	chr11	110674749;110676749	110669379;110675749	5.69134e-06	2.64408e-05	7.39539e-06	6.529e-05	2.11329e-05	3.45542e-05	2.54574e-05	4.0998e-06	8.85823e-06	4.84507e-06	6.87184e-06	9.82166e-06	8.23511e-06	7.03362e-06
ENSG00000064102	chr12	26981172;26983172	26949384;26982172	0.000216759	0.000177741	0.000212142	0.000111926	0.000256007	0.000146946	0.000151784	4.61087e-05	4.11752e-05	4.39783e-05	4.76987e-05	4.74314e-05	4.2162e-05	3.83192e-05
ENSG00000151135	chr12	105872814;105874814	105873814;105891889	9.59397e-05	0.000148852	0.000100577	0.000149234	0.000140981	0.000111665	0.000111917	4.03241e-05	4.25106e-05	4.76121e-05	3.35508e-05	4.44541e-05	3.12677e-05	3.04978e-05
ENSG00000204856	chr12	109389620;109391620	109390620;109412553	0.000179033	0.000154483	0.000154247	0.000172552	0.000181261	0.000173499	0.000140736	6.38558e-05	5.00779e-05	6.26132e-05	3.92099e-05	5.65344e-05	3.98459e-05	3.62935e-05
ENSG00000127720	chr12	81275454;81277454	81276454;81397069	0.000178545	0.000126573	0.000175799	8.39443e-05	0.000203387	0.000143673	0.000132571	0.000103281	0.000101847	0.000109014	0.000114396	0.000135142	0.000123441	0.000110175
ENSG00000133641	chr12	86952398;86954398	86953398;86968067	7.17109e-05	5.7778e-05	7.14183e-05	5.12993e-05	8.58083e-05	6.98359e-05	7.06083e-05	3.44832e-05	2.78656e-05	3.86674e-05	1.65733e-05	3.83969e-05	2.79222e-05	2.24513e-05
ENSG00000111300	chr12	111029980;111031980	110948876;111030980	9.18745e-05	6.58571e-05	9.52949e-05	0.000116589	0.000105381	6.65623e-05	6.34034e-05	0.000118782	9.63722e-05	0.000108548	9.21636e-05	0.000121453	9.36315e-05	8.56414e-05
ENSG00000139233	chr12	64809800;64811800	64803108;64810800	0.000131226	9.42565e-05	0.000123186	0.000172552	0.00016183	0.000118939	9.99084e-05	2.96533e-05	1.78945e-05	3.83878e-05	1.37437e-05	2.97045e-05	1.56982e-05	1.26043e-05
ENSG00000171792	chr12	2855649;2857649	2856649;2868885	7.61013e-05	6.68364e-05	9.99434e-05	8.86078e-05	0.000100133	8.07478e-05	8.16559e-05	3.29669e-05	2.43045e-05	4.54691e-05	1.77859e-05	3.28529e-05	1.95584e-05	1.73309e-05
ENSG00000214851	chr12	9107939;9109939	9101400;9108939	5.20351e-06	6.85501e-06	3.38075e-06	2.33179e-05	1.38995e-05	3.05532e-05	2.01738e-05	3.81899e-06	3.91721e-06	3.54063e-06	4.04226e-06	5.98882e-06	7.93487e-06	6.92109e-06
ENSG00000139438	chr12	108655954;108657954	108656954;108692682	2.60175e-06	8.56877e-06	8.45187e-07	1.39907e-05	7.37526e-06	1.96413e-05	1.44099e-05	1.58937e-05	1.98086e-05	1.174e-05	3.71888e-05	3.08681e-05	4.09611e-05	2.89785e-05
ENSG00000174718	chr12	32002619;32004619	32003619;32037306	0.0001483	0.000119718	0.000142414	8.86078e-05	0.000160695	0.000104026	0.000109515	9.25544e-05	9.73515e-05	0.000106219	4.44649e-05	0.000118852	6.75536e-05	6.22898e-05
ENSG00000196243	chr12	89855563;89857563	89856563;89866577	2.76436e-06	7.58948e-06	2.74686e-06	0	9.21907e-06	2.21874e-05	1.39295e-05	4.66142e-06	6.499e-06	5.49729e-06	1.13183e-05	8.69234e-06	1.16235e-05	9.56573e-06
ENSG00000047621	chr12	4516935;4518935	4467194;4517935	7.48004e-05	2.96235e-05	7.60669e-05	5.12993e-05	8.42481e-05	5.81966e-05	5.76395e-05	5.57123e-05	4.30893e-05	5.15254e-05	5.74001e-05	6.22152e-05	5.59301e-05	5.12048e-05
ENSG00000180116	chr12	38305235;38307235	38306235;38401981	4.87829e-06	7.58948e-06	8.45187e-07	1.86543e-05	7.37526e-06	2.21874e-05	1.77722e-05	3.54942e-05	5.27043e-05	3.55926e-05	6.87184e-05	6.25575e-05	8.19222e-05	6.77479e-05
ENSG00000139620	chr12	47361270;47363270	47333466;47362270	0.000197408	0.000142242	0.000188054	7.46171e-05	0.000218137	0.000129124	0.000120082	8.17152e-05	4.97664e-05	8.37637e-05	3.7593e-05	7.9155e-05	4.39206e-05	4.11326e-05
ENSG00000157895	chr12	119937683;119939683	119925230;119938683	5.15473e-05	3.3051e-05	4.94435e-05	3.73086e-05	5.9853e-05	5.56505e-05	4.13083e-05	2.71261e-05	1.57579e-05	3.0468e-05	1.01057e-05	2.92596e-05	2.20032e-05	1.75559e-05
ENSG00000123395	chr12	50749024;50751024	50750024;50757545	9.67528e-05	6.12055e-05	7.77572e-05	2.79814e-05	0.000109211	7.56556e-05	6.38837e-05	3.12259e-05	1.58469e-05	3.39155e-05	7.27607e-06	3.16552e-05	1.79285e-05	1.36734e-05
ENSG00000185480	chr12	101037085;101039085	101038085;101119401	0.000116429	9.03393e-05	0.000137977	4.19721e-05	0.000135166	9.09322e-05	0.000108074	7.42457e-05	6.45449e-05	8.31115e-05	9.05466e-05	8.51781e-05	8.21366e-05	8.18151e-05
ENSG00000183395	chr12	101114744;101116744	101114366;101115744	4.22785e-06	1.15066e-05	4.01464e-06	4.66357e-05	1.09211e-05	1.78227e-05	1.58509e-05	1.01091e-06	1.33541e-06	1.11809e-06	1.6169e-06	1.67687e-06	1.54408e-06	1.51926e-06
ENSG00000111412	chr12	115659226;115661226	115637980;115660226	9.82162e-05	7.00191e-05	0.000105226	0.000102599	0.000109778	8.54762e-05	6.14821e-05	4.33568e-05	3.4142e-05	4.55623e-05	2.87001e-05	4.60283e-05	3.49992e-05	2.96538e-05
ENSG00000078237	chr12	4299619;4301619	4300619;4339449	0.000176106	5.21471e-05	0.0001515	8.39443e-05	0.00016566	0.000109482	9.84674e-05	6.37435e-05	3.26286e-05	6.35449e-05	3.63803e-05	6.71774e-05	4.99682e-05	3.82629e-05
ENSG00000165805	chr12	86946307;86948307	86897946;86947307	3.4148e-06	7.34466e-06	2.32427e-06	9.32714e-06	4.68045e-06	1.85502e-05	1.39295e-05	1.53321e-05	3.32963e-05	1.48147e-05	4.36564e-05	3.68227e-05	4.26338e-05	4.02886e-05
ENSG00000173064	chr12	111227421;111229421	111082493;111228421	5.69134e-06	1.12618e-05	2.53556e-06	1.86543e-05	1.13465e-05	2.10963e-05	2.40164e-05	0.000159499	0.000132918	0.000120847	0.00015684	0.000203722	0.000178384	0.000144161
ENSG00000139405	chr12	112106925;112108925	112107925;112114549	0.000169764	0.000131469	0.000160163	0.000111926	0.000185658	0.000135671	0.000126807	1.79156e-05	1.39773e-05	2.01257e-05	8.48875e-06	2.09095e-05	1.31676e-05	1.00722e-05
ENSG00000177627	chr12	47162289;47164289	47163289;47176430	2.27654e-06	7.8343e-06	2.11297e-06	2.33179e-05	8.79358e-06	1.49129e-05	1.29689e-05	6.79556e-06	1.01046e-05	7.91982e-06	1.29352e-05	1.47838e-05	1.50119e-05	1.1704e-05
ENSG00000185306	chr12	63069612;63071612	62947033;63070612	3.08958e-06	4.65162e-06	1.47908e-06	1.86543e-05	9.21907e-06	1.7459e-05	1.00869e-05	3.6842e-05	6.13844e-05	3.48472e-05	8.44833e-05	7.61777e-05	9.20874e-05	6.99986e-05
ENSG00000111678	chr12	6922463;6924463	6923463;6925425	0.000575638	0.000412525	0.000596702	0.000550301	0.000726179	0.000364092	0.000567749	0.000123556	6.15625e-05	0.000158303	2.87001e-05	0.000132062	2.93805e-05	4.6028e-05
ENSG00000165685	chr12	10221823;10223823	10222823;10235667	1.6261e-06	3.67233e-06	1.69037e-06	1.86543e-05	7.65892e-06	1.16393e-05	1.63312e-05	5.44768e-06	6.98866e-06	5.49729e-06	1.33395e-05	9.58211e-06	1.32105e-05	1.08036e-05
ENSG00000182993	chr12	14846772;14848772	14847772;14868053	0.000107322	9.18082e-05	0.000116636	7.46171e-05	0.000108785	7.52918e-05	7.39706e-05	3.03273e-05	2.26575e-05	3.90401e-05	2.70831e-05	2.99783e-05	2.42764e-05	2.1551e-05
ENSG00000178449	chr12	48791166;48793166	48792166;48800501	0.000149601	0.000133428	0.000142625	0.000102599	0.000178566	0.000112392	0.000111917	4.57156e-05	1.87403e-05	4.91961e-05	1.05099e-05	4.03133e-05	1.59126e-05	1.62617e-05
ENSG00000165899	chr12	79125113;79127113	79126113;79297001	3.25219e-06	5.87573e-06	1.47908e-06	4.19721e-05	6.38243e-06	1.30942e-05	1.39295e-05	7.41895e-05	0.000108391	5.49729e-05	0.000159265	0.000127682	0.00015325	0.000133189
ENSG00000130921	chr12	122282415;122284415	122283415;122308459	0.000306519	0.00021373	0.000320749	0.000242506	0.000359118	0.000205143	0.00021855	0.000118557	6.64145e-05	0.000140973	4.76987e-05	0.000109407	5.04829e-05	4.99669e-05
ENSG00000174206	chr12	62901343;62903343	62867625;62902343	0.000100005	8.54429e-05	9.21254e-05	5.59628e-05	0.000105948	0.000101844	7.4451e-05	4.38622e-05	3.82373e-05	5.05937e-05	3.47634e-05	4.7671e-05	3.86879e-05	3.31424e-05
ENSG00000197503	chr12	24627369;24629369	24611164;24628369	1.6261e-06	7.8343e-06	2.11297e-06	1.39907e-05	5.53144e-06	1.63678e-05	1.39295e-05	5.61616e-06	1.16626e-05	7.2676e-06	1.49564e-05	1.43732e-05	1.7328e-05	1.38984e-05
ENSG00000177875	chr12	46862665;46864665	46863665;46865976	8.94353e-06	1.5179e-05	1.01422e-05	3.2645e-05	1.63107e-05	3.81915e-05	2.44968e-05	2.41495e-06	2.13666e-06	2.04984e-06	3.63803e-06	4.03817e-06	3.51708e-06	2.75718e-06
ENSG00000179256	chr12	14857383;14859383	14848850;14858383	3.4148e-06	1.02825e-05	2.74686e-06	3.2645e-05	7.37526e-06	2.03688e-05	1.05672e-05	5.33536e-06	8.32407e-06	6.70855e-06	1.65733e-05	8.65812e-06	1.05941e-05	8.83423e-06
ENSG00000214700	chr12	27125679;27127679	27125256;27126679	4.06524e-06	7.34466e-06	3.59205e-06	1.86543e-05	6.38243e-06	1.78227e-05	1.48902e-05	1.06707e-06	9.34788e-07	1.58396e-06	2.02113e-06	1.67687e-06	1.80143e-06	1.91315e-06
ENSG00000214215	chr12	91619969;91621969	91620969;91626196	3.96768e-05	2.32581e-05	5.74727e-05	4.66357e-05	4.5528e-05	3.8919e-05	3.9387e-05	9.09819e-06	6.40998e-06	1.75168e-05	6.46762e-06	1.11905e-05	8.53535e-06	5.90824e-06
ENSG00000174456	chr12	108988883;108990883	108963365;108989883	4.06524e-06	6.36537e-06	2.32427e-06	1.39907e-05	1.09211e-05	2.03688e-05	1.72918e-05	4.24582e-05	3.03139e-05	5.46002e-05	2.42536e-05	4.74314e-05	3.37983e-05	2.27327e-05
ENSG00000123178	chr13	49407477;49409477	49384842;49408477	7.39874e-05	0.00011066	8.59978e-05	7.92807e-05	6.82211e-05	9.49332e-05	7.49313e-05	2.83055e-05	3.19609e-05	3.22383e-05	2.58705e-05	2.25864e-05	2.35473e-05	2.43645e-05
ENSG00000102760	chr13	40928541;40930541	40929541;40943013	6.42308e-05	0.000120208	1.58473e-05	5.12993e-05	5.81511e-05	6.98359e-05	6.8687e-05	7.89071e-05	5.94258e-05	3.4195e-05	1.73817e-05	4.56519e-05	3.26402e-05	3.06666e-05
ENSG00000153495	chr13	110765558;110767558	110766558;110794595	1.25209e-05	1.86065e-05	5.28242e-06	1.39907e-05	1.81545e-05	4.32837e-05	3.5064e-05	2.50481e-05	2.53728e-05	1.56533e-05	2.34451e-05	3.13814e-05	3.81303e-05	2.84721e-05
ENSG00000102445	chr13	45909326;45911326	45814139;45910326	1.6261e-06	3.91715e-06	6.33891e-07	4.66357e-06	3.1203e-06	7.27457e-06	6.24428e-06	0.000188141	0.000106788	4.66804e-05	7.6803e-05	0.000110194	0.000147975	7.45564e-05
ENSG00000120685	chr13	38509252;38511252	38482002;38510252	0.000148137	9.05841e-05	0.000152768	8.39443e-05	0.000127223	8.72949e-05	0.000112397	6.93596e-05	5.04341e-05	7.14647e-05	4.00184e-05	4.86976e-05	4.04464e-05	4.4565e-05
ENSG00000215417	chr13	90797074;90799074	90798074;90804830	0.000177895	0.000253146	0.000206014	0.000214524	0.000211329	0.000192412	0.000199817	5.89697e-05	4.852e-05	7.15579e-05	2.38493e-05	4.5515e-05	2.58634e-05	2.51522e-05
ENSG00000175664	chr13	30403833;30405833	30404833;30447151	3.25219e-06	6.85501e-06	2.11297e-06	4.66357e-06	5.38961e-06	1.2003e-05	1.82525e-05	1.56691e-05	2.65747e-05	1.84485e-05	3.55719e-05	2.66588e-05	3.52566e-05	3.49993e-05
ENSG00000151287	chr13	102223143;102225143	102216340;102224143	0.000186025	0.000142242	0.000196717	9.32714e-05	0.000183672	0.000135671	0.000137374	3.93693e-05	2.28355e-05	4.7053e-05	1.21268e-05	2.88148e-05	1.33821e-05	1.50238e-05
ENSG00000179630	chr13	43350968;43352968	43351968;43364367	9.77284e-05	6.63467e-05	0.000110086	3.73086e-05	7.9284e-05	4.54661e-05	7.20493e-05	1.43212e-05	1.36657e-05	1.67714e-05	1.33395e-05	1.05745e-05	1.03368e-05	1.17602e-05
ENSG00000102802	chr13	30377327;30379327	30378327;30397678	1.95132e-06	4.89644e-06	2.95816e-06	1.86543e-05	5.24778e-06	1.27305e-05	1.24886e-05	6.96404e-06	1.21077e-05	9.03791e-06	1.2531e-05	1.45443e-05	1.79714e-05	1.65994e-05
ENSG00000136122	chr13	72198981;72200981	72199981;72228329	0.000112363	8.88704e-05	0.000116213	0.000102599	0.000115877	8.1839e-05	8.40575e-05	5.52631e-05	4.59827e-05	5.48797e-05	3.47634e-05	3.97315e-05	3.63288e-05	4.27082e-05
ENSG00000197595	chr13	112348358;112350358	112349358;112386812	2.11393e-06	3.18269e-06	1.47908e-06	4.66357e-05	4.82228e-06	1.41854e-05	1.24886e-05	1.67923e-05	1.98531e-05	1.50011e-05	1.77859e-05	1.99171e-05	2.84797e-05	2.30703e-05
ENSG00000180440	chr13	36145048;36147048	36146048;36169973	2.11393e-06	6.36537e-06	2.53556e-06	9.32714e-06	3.97129e-06	1.41854e-05	9.60658e-06	8.59273e-06	1.68707e-05	8.57204e-06	2.58705e-05	1.5434e-05	2.00731e-05	2.10446e-05
ENSG00000204899	chr13	72198826;72200826	72180495;72199826	0.000112363	8.91152e-05	0.000116213	0.000116589	0.000116444	7.92929e-05	8.06952e-05	3.98748e-05	3.03584e-05	4.66804e-05	2.38493e-05	3.47351e-05	2.56918e-05	2.56587e-05
ENSG00000133935	chr14	75195912;75197912	75185886;75196912	8.87849e-05	6.24296e-05	7.35313e-05	0.000116589	7.33271e-05	6.91085e-05	7.92543e-05	2.4318e-05	2.07434e-05	2.64615e-05	1.94029e-05	1.81718e-05	1.88721e-05	1.68807e-05
ENSG00000070269	chr14	56115263;56117263	56116263;56185983	0.000106997	7.49155e-05	0.000112199	8.86078e-05	0.000100133	7.71105e-05	6.7246e-05	7.82893e-05	7.22458e-05	8.10617e-05	7.1548e-05	7.17973e-05	6.5838e-05	7.07864e-05
ENSG00000119720	chr14	89867032;89869032	89814150;89868032	8.68336e-05	5.26367e-05	8.17719e-05	6.99536e-05	7.48872e-05	5.81966e-05	4.99542e-05	6.97528e-05	4.94548e-05	7.2117e-05	5.49748e-05	6.2489e-05	5.82891e-05	5.26678e-05
ENSG00000100557	chr14	57029323;57031323	57006347;57030323	6.01656e-06	3.01131e-05	5.24016e-05	1.39907e-05	1.84381e-05	1.49129e-05	4.56312e-05	1.22994e-05	2.34142e-05	6.69924e-05	2.95085e-05	2.49135e-05	2.3247e-05	3.10042e-05
ENSG00000129534	chr14	44791146;44793146	44742143;44792146	0.000124234	8.91152e-05	0.000113889	9.32714e-05	9.446e-05	7.96566e-05	0.000105192	8.89039e-05	8.83152e-05	7.73347e-05	6.14424e-05	6.41659e-05	6.27069e-05	7.29809e-05
ENSG00000153485	chr14	92720081;92722081	92721081;92723180	0.000101306	0.000138814	0.000119171	7.46171e-05	0.000104672	0.000115302	0.00010279	1.57253e-05	1.24193e-05	2.45049e-05	6.46762e-06	1.09168e-05	6.305e-06	5.85198e-06
ENSG00000133983	chr14	69895147;69897147	69680761;69896147	7.23613e-05	5.75332e-05	7.47991e-05	3.73086e-05	6.3257e-05	5.92878e-05	4.41903e-05	0.000159499	0.00019408	0.000219146	0.000187561	0.000193148	0.00018915	0.00022457
ENSG00000133980	chr14	73883918;73885918	73884918;73896461	2.92697e-06	5.6309e-06	1.26778e-06	2.79814e-05	4.96412e-06	1.30942e-05	9.60658e-06	3.98748e-06	5.43068e-06	4.37919e-06	9.2972e-06	6.7417e-06	8.19222e-06	7.42751e-06
ENSG00000089916	chr14	75687011;75689011	75688011;75738887	0.000131714	0.00011678	0.000135864	0.000107262	0.0001285	0.00012876	0.000107113	9.55309e-05	0.000100557	8.96337e-05	8.36748e-05	8.48016e-05	0.000101266	7.97332e-05
ENSG00000179933	chr14	22633627;22635627	22634627;22639500	0.000171716	0.000131225	0.000176644	6.529e-05	0.000143818	0.000122213	8.11756e-05	2.08921e-05	1.56243e-05	2.42253e-05	9.2972e-06	1.38256e-05	1.07228e-05	7.93393e-06
ENSG00000186648	chr14	23590045;23592045	23591045;23608756	2.45541e-05	2.27684e-05	3.31736e-05	5.12993e-05	4.04221e-05	3.71003e-05	2.68984e-05	1.46582e-05	1.26864e-05	1.49079e-05	1.77859e-05	1.86509e-05	1.82288e-05	1.59804e-05
ENSG00000129480	chr14	30995431;30997431	30984995;30996431	9.10614e-05	5.87573e-05	0.000109663	9.32714e-05	8.76521e-05	6.25613e-05	6.00411e-05	2.33632e-05	1.67372e-05	3.39155e-05	1.81902e-05	2.067e-05	1.28674e-05	1.30544e-05
ENSG00000100744	chr14	95898615;95900615	95899615;95923376	0.000110737	0.000141262	9.90982e-05	8.86078e-05	0.000107225	0.000106209	0.000113838	3.72913e-05	3.50323e-05	3.95059e-05	3.19339e-05	3.22027e-05	2.88229e-05	3.15669e-05
ENSG00000022976	chr14	101854848;101856848	101855848;101878797	5.90273e-05	6.194e-05	5.13451e-05	3.73086e-05	5.1485e-05	6.80173e-05	6.34034e-05	3.71228e-05	2.97352e-05	3.48472e-05	1.65733e-05	3.62409e-05	3.17395e-05	3.15669e-05
ENSG00000151445	chr14	76992657;76994657	76962770;76993657	0.000184725	0.00020565	0.000155092	0.00013058	0.000170198	0.000131306	0.000110476	4.40869e-05	3.96172e-05	4.21148e-05	3.51677e-05	3.75413e-05	3.4313e-05	3.06666e-05
ENSG00000126773	chr14	59627381;59629381	59628381;59705604	0.000168301	0.000153993	0.000170094	9.7935e-05	0.000151476	0.000114938	0.000114799	0.000157702	0.000143468	0.000179361	0.000113183	0.000132301	0.00012091	0.000113269
ENSG00000100483	chr14	49652047;49654047	49645091;49653047	0.000129275	7.24673e-05	0.000117692	8.86078e-05	9.82895e-05	7.96566e-05	8.98215e-05	4.21774e-05	1.89183e-05	3.94128e-05	1.45521e-05	2.27917e-05	1.50119e-05	1.53052e-05
ENSG00000170270	chr14	92742212;92744212	92738989;92743212	0.000119193	0.000118983	0.000131004	9.32714e-05	0.000118855	0.000105118	8.98215e-05	2.32509e-05	1.54908e-05	3.09339e-05	7.6803e-06	1.71451e-05	9.30739e-06	8.21527e-06
ENSG00000100629	chr14	80474637;80476637	80032576;80475637	4.22785e-06	8.56877e-06	4.01464e-06	1.86543e-05	6.38243e-06	1.27305e-05	1.34492e-05	0.000191624	0.000300957	0.000200325	0.000457988	0.000267033	0.000330562	0.00036513
ENSG00000165389	chr14	34000219;34002219	33971895;34001219	0.000123258	0.000121677	0.000129948	0.000144571	0.00013474	0.000108027	9.84674e-05	5.74534e-05	4.41576e-05	6.45698e-05	3.71888e-05	4.90056e-05	3.46132e-05	3.22984e-05
ENSG00000127150	chr14	103098051;103100051	103099051;103128261	9.28501e-05	6.09607e-05	8.26171e-05	6.99536e-05	8.82194e-05	8.07478e-05	7.92543e-05	3.11135e-05	2.2791e-05	2.66479e-05	2.06155e-05	2.84383e-05	2.6421e-05	2.43645e-05
ENSG00000215258	chr14	23472617;23474617	23461308;23473617	2.76436e-06	8.81359e-06	2.32427e-06	2.79814e-05	5.10595e-06	1.78227e-05	1.00869e-05	6.90788e-06	8.85823e-06	6.42903e-06	1.57648e-05	9.58211e-06	1.20953e-05	1.36734e-05
ENSG00000087302	chr14	51524942;51526942	51525942;51541164	0.000101794	8.61773e-05	0.00010586	8.39443e-05	8.97796e-05	8.94773e-05	8.64592e-05	4.18966e-05	2.69308e-05	4.57486e-05	1.98071e-05	3.19632e-05	2.41906e-05	2.68403e-05
ENSG00000100565	chr14	76361467;76363467	76362467;76406392	3.25219e-06	4.89644e-06	2.11297e-06	2.79814e-05	8.22625e-06	1.7459e-05	1.05672e-05	2.17346e-05	2.49277e-05	1.77963e-05	3.07212e-05	3.0081e-05	3.7058e-05	3.6406e-05
ENSG00000197775	chr14	23478036;23480036	23477779;23479036	3.25219e-06	7.09984e-06	3.80334e-06	3.73086e-05	4.68045e-06	1.30942e-05	1.82525e-05	6.17778e-07	7.1222e-07	3.72697e-07	2.82958e-06	4.44883e-07	6.86259e-07	1.51926e-06
ENSG00000203485	chr14	104225987;104227987	104226987;104256992	2.09766e-05	3.5744e-05	1.9228e-05	4.19721e-05	1.81545e-05	2.72797e-05	3.55443e-05	4.4143e-05	4.24661e-05	4.75189e-05	3.15296e-05	3.80546e-05	4.26767e-05	3.57308e-05
ENSG00000100583	chr14	76912228;76914228	76913228;76927593	5.3336e-05	5.26367e-05	5.17677e-05	6.06264e-05	5.77256e-05	5.20132e-05	5.66788e-05	1.06707e-05	9.79302e-06	9.87648e-06	9.70143e-06	1.1567e-05	1.03368e-05	1.1929e-05
ENSG00000184601	chr14	104116100;104118100	104117100;104127228	2.27654e-06	4.4068e-06	1.69037e-06	1.86543e-05	3.5458e-06	1.49129e-05	1.05672e-05	4.54909e-06	3.29402e-06	4.19285e-06	8.48875e-06	5.50971e-06	8.32089e-06	4.83913e-06
ENSG00000214900	chr14	49542988;49544988	49518179;49543988	4.22785e-06	8.56877e-06	3.80334e-06	2.79814e-05	7.09159e-06	1.56403e-05	1.53705e-05	0.000169271	9.64613e-05	0.000202282	4.76987e-05	0.000100407	4.52073e-05	6.79167e-05
ENSG00000156411	chr14	103456619;103458619	103448379;103457619	6.78082e-05	3.52544e-05	7.09957e-05	3.2645e-05	5.34706e-05	5.96515e-05	3.55443e-05	2.69014e-05	1.37102e-05	3.2611e-05	8.08452e-06	1.92327e-05	1.53122e-05	1.05223e-05
ENSG00000179476	chr14	44435256;44437256	44436256;44446210	7.21987e-05	9.15634e-05	7.09957e-05	8.86078e-05	7.61637e-05	6.51074e-05	7.73329e-05	2.61713e-05	2.10105e-05	2.93499e-05	1.65733e-05	2.04304e-05	1.33392e-05	1.41235e-05
ENSG00000168175	chr14	54587109;54589109	54588109;54606665	0.000183261	0.00017921	0.000202211	0.000153898	0.000189487	0.000158222	0.000168595	8.92408e-05	6.97085e-05	9.66218e-05	4.20395e-05	6.9744e-05	4.3749e-05	5.25552e-05
ENSG00000139971	chr14	57687684;57689684	57540526;57688684	3.90263e-06	8.56877e-06	5.49372e-06	1.39907e-05	7.09159e-06	2.29149e-05	1.92132e-05	4.85798e-05	9.43246e-05	5.13391e-05	0.000115609	8.70603e-05	0.000112504	0.00011704
ENSG00000151838	chr14	59112246;59114246	59046900;59113246	4.87829e-06	6.36537e-06	4.22594e-06	3.2645e-05	8.08442e-06	1.92776e-05	1.63312e-05	2.34756e-05	4.06856e-05	2.04052e-05	4.93156e-05	3.35031e-05	4.54218e-05	4.54091e-05
ENSG00000179008	chr14	60021567;60023567	59972427;60022567	3.25219e-06	9.79288e-06	1.90167e-06	9.32714e-06	9.3609e-06	1.92776e-05	2.88197e-05	1.51636e-05	3.2495e-05	1.174e-05	5.78043e-05	2.37157e-05	3.01954e-05	3.42116e-05
ENSG00000156030	chr14	73322649;73324649	73251586;73323649	0.000115453	0.000143221	0.000120439	0.000111926	0.000102403	0.000134216	0.0001465	0.000479452	0.000341999	0.000410713	0.000142288	0.000330377	0.000216172	0.000238918
ENSG00000175699	chr14	93532394;93534394	93533394;93544962	5.85395e-06	1.32204e-05	4.64853e-06	2.33179e-05	7.65892e-06	2.87346e-05	1.72918e-05	1.32541e-05	9.12531e-06	1.24854e-05	1.05099e-05	1.29016e-05	1.39825e-05	1.20416e-05
ENSG00000176438	chr14	95010926;95012926	94953583;95011926	1.13827e-05	1.05273e-05	7.60669e-06	6.529e-05	1.4325e-05	2.32786e-05	2.11345e-05	0.000117771	7.3047e-05	7.25828e-05	6.18466e-05	0.000100407	7.46736e-05	8.71044e-05
ENSG00000205476	chr14	99139049;99141049	99051267;99140049	1.52853e-05	3.64785e-05	1.20439e-05	7.92807e-05	1.80126e-05	2.5461e-05	2.88197e-05	5.18372e-05	6.73048e-05	4.47237e-05	7.72072e-05	6.90254e-05	8.35091e-05	6.71289e-05
ENSG00000140107	chr14	99858431;99860431	99859431;99866468	2.76436e-06	1.00377e-05	2.53556e-06	4.66357e-06	5.81511e-06	2.29149e-05	1.44099e-05	5.11071e-06	5.29713e-06	4.09967e-06	8.08452e-07	6.26259e-06	7.46307e-06	7.14616e-06
ENSG00000196273	chr14	100192357;100194357	100193357;100208834	1.30088e-06	4.89644e-06	2.11297e-06	2.33179e-05	6.94976e-06	1.96413e-05	1.44099e-05	6.68324e-06	9.74851e-06	8.01299e-06	1.13183e-05	1.17381e-05	1.47546e-05	1.17602e-05
ENSG00000205436	chr14	102635233;102637233	102636233;102646645	6.17917e-06	5.87573e-06	3.59205e-06	1.39907e-05	6.94976e-06	1.30942e-05	1.68115e-05	1.09515e-05	8.94726e-06	1.13673e-05	6.87184e-06	1.0951e-05	1.14519e-05	9.11558e-06
ENSG00000140104	chr14	104522660;104524660	104523660;104532900	2.03262e-05	2.12995e-05	2.42991e-05	3.2645e-05	2.45369e-05	3.09169e-05	2.83394e-05	1.48267e-05	1.32651e-05	1.46284e-05	1.01057e-05	1.2799e-05	1.50548e-05	1.35608e-05
ENSG00000100802	chr14	22548186;22550186	22525950;22549186	4.4555e-05	3.32958e-05	5.51485e-05	1.39907e-05	3.80109e-05	3.16444e-05	4.32296e-05	6.9135e-05	3.97953e-05	0.000102026	3.11254e-05	5.14354e-05	3.13964e-05	3.02727e-05
ENSG00000178761	chr15	72985515;72987515	72979381;72986515	0.000108786	9.91529e-05	0.000103324	7.92807e-05	8.89286e-05	8.32939e-05	9.41445e-05	5.41398e-05	3.92166e-05	5.90725e-05	1.89986e-05	3.44614e-05	2.51342e-05	2.87535e-05
ENSG00000185823	chr15	22470633;22472633	22471633;22479686	2.27654e-06	5.87573e-06	4.22594e-07	3.73086e-05	5.81511e-06	1.70952e-05	7.68526e-06	2.58344e-06	3.47207e-06	1.49079e-06	9.70143e-06	5.37282e-06	7.63463e-06	5.90824e-06
ENSG00000179362	chr15	43589625;43591625	43590625;43636220	1.46349e-06	5.38608e-06	1.90167e-06	4.19721e-05	2.69481e-06	8.72949e-06	1.48902e-05	3.07766e-05	3.09816e-05	3.08407e-05	3.7593e-05	3.04574e-05	3.42272e-05	3.7869e-05
ENSG00000134153	chr15	32180345;32182345	32163519;32181345	0.000192855	0.000126328	0.000187843	0.000144571	0.000177148	0.000111301	0.000129208	4.3076e-05	2.45716e-05	5.00346e-05	2.02113e-05	3.53169e-05	1.92153e-05	2.17198e-05
ENSG00000156206	chr15	79212698;79214698	79213698;79228570	2.76436e-06	7.8343e-06	1.05648e-06	2.33179e-05	6.38243e-06	1.67315e-05	1.63312e-05	6.23394e-06	9.92656e-06	5.59046e-06	1.45521e-05	9.51366e-06	1.02081e-05	1.33358e-05
ENSG00000169758	chr15	74138353;74140353	74139353;74284358	1.87001e-05	2.52167e-05	6.9728e-06	6.06264e-05	1.87218e-05	4.00102e-05	2.20951e-05	9.7272e-05	0.000103494	8.61863e-05	0.000135012	0.000122377	0.000156596	0.000127168
ENSG00000134152	chr15	32288515;32290515	32220167;32289515	9.72406e-05	6.194e-05	0.000101845	5.59628e-05	8.63756e-05	5.56505e-05	7.20493e-05	6.52598e-05	5.56422e-05	7.01603e-05	6.46762e-05	5.60895e-05	5.68308e-05	6.23461e-05
ENSG00000183643	chr15	90814910;90816910	90815910;90845351	2.76436e-06	6.85501e-06	1.47908e-06	1.39907e-05	6.94976e-06	1.67315e-05	1.77722e-05	9.99677e-06	1.85177e-05	8.94474e-06	2.95085e-05	1.81718e-05	2.56918e-05	2.39706e-05
ENSG00000214445	chr15	88255923;88257923	88245110;88256923	2.11393e-06	6.85501e-06	2.32427e-06	6.06264e-05	7.23342e-06	2.10963e-05	1.96935e-05	4.54909e-06	6.98866e-06	4.47237e-06	6.06339e-06	8.62389e-06	1.19666e-05	8.77796e-06
ENSG00000167173	chr15	73277285;73279285	73278285;73291563	9.83788e-05	1.05273e-05	3.35962e-05	6.06264e-05	5.07758e-05	4.87396e-05	3.26624e-05	0.000215773	9.51704e-05	0.000162403	5.17409e-05	0.00012905	6.52375e-05	8.06335e-05
ENSG00000169609	chr15	81470362;81472362	81464397;81471362	0.000130576	0.000108946	0.000148753	5.59628e-05	0.000120415	0.000104754	8.79002e-05	2.66768e-05	1.23748e-05	4.0065e-05	5.25494e-06	1.93695e-05	9.17871e-06	1.06348e-05
ENSG00000186073	chr15	34769650;34771650	34770650;34889724	3.25219e-06	8.07912e-06	3.59205e-06	2.33179e-05	4.11312e-06	1.60041e-05	1.44099e-05	6.34627e-05	9.566e-05	7.07193e-05	0.000139862	8.50412e-05	0.000109244	0.0001113
ENSG00000140534	chr15	87918821;87920821	87919821;87972255	6.94343e-05	6.78157e-05	8.26171e-05	2.33179e-05	7.21924e-05	6.18339e-05	6.29231e-05	4.85798e-05	5.15469e-05	5.03142e-05	6.2655e-05	4.51043e-05	5.4e-05	5.49748e-05
ENSG00000138614	chr15	63689522;63691522	63658172;63690522	0.000132039	0.000105518	0.000137132	6.06264e-05	0.000114458	9.74793e-05	8.88608e-05	5.4196e-05	4.62943e-05	6.07497e-05	3.23381e-05	4.53439e-05	4.34917e-05	4.33271e-05
ENSG00000166920	chr15	43509054;43511054	43510054;43512937	6.01656e-06	1.46893e-05	6.5502e-06	3.73086e-05	1.21975e-05	1.56403e-05	1.53705e-05	1.29172e-06	3.65013e-06	2.14301e-06	1.6169e-06	2.25864e-06	2.87371e-06	2.58837e-06
ENSG00000175779	chr15	36775090;36777090	36776090;36779531	2.82941e-05	1.66479e-05	2.28201e-05	1.39907e-05	4.82228e-05	2.87346e-05	2.01738e-05	6.06546e-06	2.84888e-06	6.80173e-06	4.04226e-06	6.84436e-06	4.8467e-06	4.16391e-06
ENSG00000175746	chr15	37329176;37331176	37330176;37334333	1.78871e-06	1.22411e-05	3.16945e-06	1.39907e-05	9.07724e-06	2.07325e-05	2.11345e-05	1.57253e-06	4.13978e-06	2.04984e-06	2.42536e-06	3.52485e-06	4.24623e-06	5.51436e-06
ENSG00000128891	chr15	38643544;38645544	38632591;38644544	0.000100655	8.6667e-05	8.15606e-05	6.529e-05	7.7582e-05	6.11064e-05	6.67657e-05	7.13814e-05	4.03294e-05	5.76749e-05	1.85944e-05	3.55222e-05	2.2861e-05	2.26764e-05
ENSG00000183208	chr15	88581725;88583725	88582725;88586316	5.52873e-06	1.05273e-05	3.16945e-06	3.73086e-05	4.39679e-06	1.09119e-05	1.24886e-05	3.31354e-06	4.00624e-06	2.98158e-06	5.25494e-06	3.31952e-06	3.98888e-06	2.13822e-06
ENSG00000205363	chr15	71829869;71831869	71819204;71830869	2.11393e-06	4.89644e-06	1.26778e-06	3.2645e-05	5.38961e-06	1.3458e-05	1.05672e-05	4.15596e-06	6.18741e-06	4.93824e-06	1.05099e-05	7.76835e-06	1.08086e-05	7.37124e-06
ENSG00000140264	chr15	41855589;41857589	41856589;41881572	9.07362e-05	9.91529e-05	7.41652e-05	9.7935e-05	9.82895e-05	0.000103663	8.74199e-05	0.000154164	0.000101358	0.000144234	4.24437e-05	0.000107114	7.53169e-05	6.91546e-05
ENSG00000161992	chr16	549422;551422	550422;558420	2.11393e-06	3.18269e-06	1.05648e-06	4.66357e-06	4.53862e-06	1.01844e-05	9.60658e-06	1.49952e-05	7.30025e-06	1.6026e-05	6.87184e-06	1.4202e-05	8.62113e-06	6.18959e-06
ENSG00000130731	chr16	625348;627348	624429;626348	7.05726e-05	7.17328e-05	8.05041e-05	9.7935e-05	6.28315e-05	8.0384e-05	6.00411e-05	1.53883e-05	8.63566e-06	1.99393e-05	7.27607e-06	1.01297e-05	7.37728e-06	5.12048e-06
ENSG00000131634	chr16	1522658;1524658	1523658;1545578	7.96787e-06	2.08099e-05	1.7115e-05	2.33179e-05	6.6661e-06	1.60041e-05	8.64592e-06	1.58937e-05	1.85622e-05	2.22687e-05	1.53606e-05	1.74189e-05	2.08451e-05	1.67119e-05
ENSG00000161981	chr16	42009;44009	43009;47669	0.00012586	7.49155e-05	0.000151289	7.92807e-05	0.000127649	9.52969e-05	8.64592e-05	5.02085e-05	1.7939e-05	7.38873e-05	8.89297e-06	3.66858e-05	1.52693e-05	1.52489e-05
ENSG00000103148	chr16	127859;129859	74272;128859	0.000117242	6.38985e-05	0.000126144	6.99536e-05	9.65875e-05	6.69261e-05	7.54116e-05	0.000121871	9.5749e-05	0.000117307	5.61874e-05	0.00010465	9.01573e-05	7.97332e-05
ENSG00000167957	chr16	1477469;1479469	1475940;1478469	2.76436e-06	4.4068e-06	1.69037e-06	9.32714e-06	5.38961e-06	1.45491e-05	1.15279e-05	6.17778e-07	9.79302e-07	8.38569e-07	2.42536e-06	1.53998e-06	1.41541e-06	1.35046e-06
ENSG00000007520	chr16	1340876;1342876	1339243;1341876	9.7891e-05	8.88704e-05	0.000104381	0.000111926	9.7013e-05	0.000108027	9.27035e-05	2.13976e-05	1.22858e-05	2.60888e-05	9.2972e-06	1.5434e-05	1.05941e-05	8.44035e-06
ENSG00000197445	chr16	71734847;71736847	71718037;71735847	2.92697e-06	6.85501e-06	2.32427e-06	5.12993e-05	5.95694e-06	1.85502e-05	1.87328e-05	7.35717e-06	1.17516e-05	6.24268e-06	1.73817e-05	1.26621e-05	1.84432e-05	1.45737e-05
ENSG00000124074	chr16	66257129;66259129	66254352;66258129	1.88627e-05	3.28061e-05	2.38765e-05	7.46171e-05	2.97847e-05	4.40112e-05	4.32296e-05	7.18869e-06	7.92344e-06	7.54712e-06	8.08452e-06	6.84436e-06	6.69103e-06	5.79571e-06
ENSG00000089486	chr16	4527817;4529817	4500676;4528817	4.89455e-05	9.54806e-05	8.02928e-05	2.79814e-05	8.3539e-05	4.94671e-05	4.80329e-05	5.11633e-05	5.32829e-05	7.45395e-05	2.38493e-05	5.9717e-05	4.27196e-05	3.82067e-05
ENSG00000185928	chr16	29734028;29736028	29735028;29741315	0.000155943	0.00015179	0.00016777	0.000107262	0.000160837	0.000149129	0.000152745	8.12097e-05	4.82974e-05	0.000101187	1.77859e-05	5.25989e-05	2.85226e-05	2.49834e-05
ENSG00000167523	chr16	88250710;88252710	88251710;88265181	9.64275e-05	6.16951e-05	0.000105226	7.46171e-05	0.000100984	8.00203e-05	8.35772e-05	2.36441e-05	1.21968e-05	2.87909e-05	8.48875e-06	2.18335e-05	1.68562e-05	1.49113e-05
ENSG00000103005	chr16	56591805;56593805	56592805;56613022	0.000110737	7.63844e-05	0.000115791	6.99536e-05	8.89286e-05	6.47437e-05	6.10018e-05	3.92008e-05	2.4349e-05	4.57486e-05	2.1424e-05	3.0389e-05	2.49198e-05	2.11571e-05
ENSG00000140688	chr16	31426207;31428207	31408315;31427207	0.000111713	8.05464e-05	0.000120017	6.99536e-05	0.000122117	8.91135e-05	0.000105192	4.00432e-05	2.66637e-05	4.40715e-05	2.26367e-05	3.61382e-05	2.97236e-05	2.9485e-05
ENSG00000162062	chr16	2449115;2451115	2450115;2454964	5.80517e-05	7.76086e-05	6.21213e-05	6.99536e-05	6.35407e-05	6.94722e-05	8.45379e-05	1.49952e-05	9.52594e-06	2.43185e-05	1.17226e-05	1.29358e-05	9.30739e-06	9.28438e-06
ENSG00000103121	chr16	79596997;79598997	79567205;79597997	0.000198384	0.000118983	0.00020686	6.529e-05	0.000179701	0.000121849	0.000153705	6.14408e-05	4.76297e-05	7.30487e-05	4.36564e-05	4.64048e-05	3.71867e-05	4.21455e-05
ENSG00000103544	chr16	19473540;19475540	19474540;19619943	0.00011464	8.83807e-05	0.000105648	0.000107262	0.000101693	9.20234e-05	9.79871e-05	0.000136023	0.000113911	0.000111996	0.000115204	0.000128469	0.000136823	0.000121766
ENSG00000133393	chr16	15888963;15890963	15867077;15889963	0.0001109	7.54052e-05	0.000100366	9.7935e-05	8.93541e-05	6.8381e-05	7.39706e-05	3.90885e-05	2.86223e-05	3.83878e-05	2.91043e-05	3.17578e-05	2.67212e-05	2.6784e-05
ENSG00000131797	chr16	31618434;31620434	31619434;31626230	4.01646e-05	4.92092e-05	5.78953e-05	4.19721e-05	6.0704e-05	5.38318e-05	6.05214e-05	2.69014e-05	2.09215e-05	3.46609e-05	1.13183e-05	2.90201e-05	1.59984e-05	1.56991e-05
ENSG00000067365	chr16	8622027;8624027	8623027;8647580	8.3744e-05	5.41057e-05	7.62782e-05	5.12993e-05	7.27597e-05	6.00152e-05	5.28362e-05	5.05455e-05	4.08636e-05	4.72394e-05	2.62747e-05	4.34275e-05	3.65862e-05	3.38739e-05
ENSG00000075399	chr16	88313895;88315895	88301041;88314895	0.000144397	0.000183616	0.000137977	0.000172552	0.000155164	0.000270978	0.000246409	6.41366e-05	3.7258e-05	7.1092e-05	1.65733e-05	4.7671e-05	4.44353e-05	3.31987e-05
ENSG00000125149	chr16	65700415;65702415	65701415;65739941	9.02484e-05	6.68364e-05	9.61401e-05	5.59628e-05	7.81494e-05	7.34732e-05	4.61116e-05	4.21774e-05	4.12642e-05	4.09035e-05	3.31465e-05	4.24008e-05	3.95028e-05	3.74189e-05
ENSG00000182831	chr16	9092037;9094037	9093037;9121037	0.000256923	0.000275914	0.000227567	0.000251833	0.000252886	0.000206598	0.000245448	0.000127206	0.000106388	0.000108269	6.58889e-05	0.000100133	6.90977e-05	7.83264e-05
ENSG00000162039	chr16	1866442;1868442	1823989;1867442	2.76436e-06	6.12055e-06	2.74686e-06	9.32714e-06	8.79358e-06	1.70952e-05	1.15279e-05	1.668e-05	1.98086e-05	1.4442e-05	2.99127e-05	2.3305e-05	3.02812e-05	2.62214e-05
ENSG00000154102	chr16	84341190;84343190	84298623;84342190	2.39036e-05	3.06027e-05	1.88054e-05	3.2645e-05	2.24094e-05	4.51024e-05	1.77722e-05	4.21774e-05	3.11151e-05	3.12134e-05	4.48691e-05	3.69938e-05	4.77808e-05	3.54495e-05
ENSG00000175643	chr16	11317136;11319136	11318136;11353118	4.39046e-06	6.36537e-06	2.74686e-06	2.33179e-05	6.09877e-06	1.30942e-05	1.34492e-05	6.05422e-05	3.81483e-05	6.6247e-05	3.55719e-05	4.79105e-05	4.07895e-05	3.73626e-05
ENSG00000070761	chr16	56719797;56721797	56704999;56720797	8.86223e-05	0.000106008	9.55062e-05	3.2645e-05	9.00632e-05	8.47488e-05	9.03018e-05	3.59996e-05	3.31182e-05	4.58418e-05	2.22324e-05	2.92939e-05	2.70214e-05	2.22825e-05
ENSG00000159761	chr16	66257219;66259219	66258219;66260161	1.93506e-05	3.35406e-05	2.47217e-05	7.46171e-05	2.96429e-05	4.43749e-05	4.46706e-05	8.48041e-06	5.65324e-06	1.32308e-05	2.42536e-06	7.97368e-06	6.21922e-06	4.83913e-06
ENSG00000155330	chr16	45421575;45423575	45393459;45422575	7.43126e-05	0.000102825	7.28974e-05	8.39443e-05	7.20506e-05	7.31095e-05	6.67657e-05	4.98715e-05	5.22591e-05	4.46305e-05	4.6486e-05	3.89786e-05	3.67149e-05	3.81504e-05
ENSG00000103550	chr16	19635993;19637993	19625176;19636993	6.27673e-05	3.5744e-05	6.84602e-05	4.19721e-05	6.4959e-05	7.12908e-05	3.98673e-05	3.09451e-05	1.87403e-05	3.52199e-05	1.17226e-05	2.59401e-05	2.16172e-05	1.56991e-05
ENSG00000153446	chr16	5055112;5057112	5034124;5056112	2.76436e-06	6.12055e-06	2.53556e-06	3.2645e-05	5.38961e-06	9.09322e-06	1.24886e-05	1.05022e-05	1.04607e-05	7.82665e-06	1.57648e-05	1.43389e-05	1.86577e-05	1.58116e-05
ENSG00000215131	chr16	3484461;3486461	3483484;3485461	2.43914e-06	6.12055e-06	1.90167e-06	1.39907e-05	7.09159e-06	1.60041e-05	1.20082e-05	9.54748e-07	1.37993e-06	1.49079e-06	1.21268e-06	2.39553e-06	2.23034e-06	1.91315e-06
ENSG00000174109	chr16	1418346;1420346	1409944;1419346	5.69134e-06	8.32395e-06	4.85983e-06	1.86543e-05	7.94258e-06	2.10963e-05	1.48902e-05	5.2455e-05	2.13666e-05	6.54084e-05	1.21268e-05	3.29898e-05	1.6556e-05	1.58116e-05
ENSG00000196118	chr16	30680043;30682043	30676253;30681043	9.0411e-05	6.194e-05	8.21945e-05	0.000144571	7.48872e-05	6.18339e-05	5.57181e-05	1.98812e-05	1.17071e-05	1.77031e-05	7.27607e-06	1.36203e-05	1.23098e-05	7.48378e-06
ENSG00000212734	chr17	6494694;6496694	6495694;6497317	6.97595e-05	5.19023e-05	6.36004e-05	7.46171e-05	5.65909e-05	7.74742e-05	7.39706e-05	1.37034e-05	5.47519e-06	1.42557e-05	2.82958e-06	6.81014e-06	5.57585e-06	4.67033e-06
ENSG00000181396	chr17	77968751;77970751	77943388;77969751	9.4964e-05	6.92846e-05	0.000108818	6.529e-05	9.21907e-05	6.91085e-05	7.20493e-05	4.40307e-05	2.63966e-05	5.47865e-05	2.10198e-05	4.50017e-05	2.94234e-05	2.98226e-05
ENSG00000197322	chr17	29929501;29931501	29925254;29930501	2.27654e-06	5.14126e-06	2.74686e-06	5.59628e-05	3.97129e-06	1.49129e-05	1.72918e-05	1.51636e-06	2.67082e-06	2.8884e-06	6.87184e-06	3.66173e-06	6.60524e-06	5.90824e-06
ENSG00000154035	chr17	21096315;21098315	21082779;21097315	2.04888e-05	1.86065e-05	1.28891e-05	3.73086e-05	2.55297e-05	2.43698e-05	2.40164e-05	1.72978e-05	1.52682e-05	1.49079e-05	1.49564e-05	2.1594e-05	2.18316e-05	1.76122e-05
ENSG00000108504	chr17	71485935;71487935	71486935;71513675	0.000246191	0.000164031	0.000212987	0.000191206	0.00021601	0.000150584	0.00016091	8.65451e-05	3.39195e-05	9.48515e-05	3.11254e-05	5.82797e-05	3.49563e-05	3.30862e-05
ENSG00000205191	chr17	23242474;23244474	23229522;23243474	2.65054e-05	4.43128e-05	2.32427e-05	4.19721e-05	3.24795e-05	5.8924e-05	3.3623e-05	1.15131e-05	1.27754e-05	9.69013e-06	1.33395e-05	1.31412e-05	1.6942e-05	1.45737e-05
ENSG00000167861	chr17	70479424;70481424	70458434;70480424	5.69134e-06	1.15066e-05	4.01464e-06	1.39907e-05	8.79358e-06	1.92776e-05	1.92132e-05	1.37034e-05	1.02827e-05	1.12741e-05	1.49564e-05	1.61527e-05	1.96013e-05	1.76122e-05
ENSG00000141741	chr17	35139314;35141314	35138936;35140314	8.11422e-05	8.10361e-05	9.2548e-05	7.46171e-05	7.06323e-05	7.96566e-05	7.63723e-05	2.26331e-05	1.33096e-05	3.34496e-05	4.44649e-06	1.49207e-05	8.02065e-06	7.65258e-06
ENSG00000141034	chr17	17882335;17884335	17883335;17912443	6.04908e-05	4.28438e-05	5.43033e-05	0.000102599	4.62372e-05	5.71054e-05	4.80329e-05	2.9541e-05	2.93345e-05	2.58093e-05	2.87001e-05	2.71379e-05	3.36696e-05	2.95975e-05
ENSG00000172171	chr17	26256379;26258379	26250132;26257379	0.000119681	7.46707e-05	0.000130159	6.99536e-05	9.34672e-05	7.31095e-05	7.0128e-05	2.12853e-05	1.07723e-05	2.4598e-05	1.01057e-05	1.25936e-05	9.7363e-06	9.50946e-06
ENSG00000178977	chr17	8067086;8069086	8064709;8068086	0.000113014	0.000119228	9.17028e-05	7.46171e-05	8.75103e-05	8.65674e-05	6.38837e-05	7.95249e-05	4.05965e-05	8.01299e-05	1.17226e-05	3.90471e-05	1.96013e-05	1.82312e-05
ENSG00000175061	chr17	16282080;16284080	16283080;16286063	0.000270745	0.000187289	0.000233906	0.000135244	0.000201118	0.000184774	0.000182045	7.49196e-05	2.30581e-05	7.25828e-05	1.01057e-05	3.66858e-05	1.8915e-05	1.72746e-05
ENSG00000184361	chr17	40694262;40696262	40687542;40695262	5.26855e-05	8.88704e-05	3.12719e-05	7.92807e-05	6.25479e-05	9.67518e-05	9.84674e-05	1.76348e-05	1.67372e-05	1.56533e-05	1.01057e-05	1.68713e-05	1.42399e-05	1.27731e-05
ENSG00000181013	chr17	53975682;53977682	53973946;53976682	1.78871e-06	1.22411e-05	2.11297e-06	4.66357e-06	4.25496e-06	1.52766e-05	1.24886e-05	1.06707e-06	2.22569e-06	1.86349e-06	2.02113e-06	1.8822e-06	2.74504e-06	2.86972e-06
ENSG00000170222	chr17	10540651;10542651	10541651;10555600	0.000169927	0.000138814	0.000174743	7.46171e-05	0.00015559	0.000118576	0.000117681	4.79059e-05	3.26286e-05	5.35753e-05	1.77859e-05	3.44956e-05	2.29468e-05	2.26764e-05
ENSG00000161939	chr17	6857847;6859847	6858847;6861562	0.000265216	0.000255594	0.000271728	0.00026116	0.000260829	0.000253883	0.000222873	5.47014e-05	3.0759e-05	7.04398e-05	1.98071e-05	3.96973e-05	2.07593e-05	1.88501e-05
ENSG00000154768	chr17	31111028;31113028	31112028;31116211	2.60175e-06	9.79288e-06	1.47908e-06	4.66357e-06	6.09877e-06	1.85502e-05	1.34492e-05	4.66142e-06	3.33853e-06	5.68364e-06	2.82958e-06	4.14084e-06	3.08817e-06	3.60122e-06
ENSG00000125319	chr17	39573851;39575851	39574851;39595370	3.26845e-05	2.69304e-05	3.54979e-05	2.33179e-05	3.40396e-05	3.71003e-05	3.7946e-05	2.44303e-05	1.92299e-05	2.73001e-05	2.30409e-05	2.42633e-05	2.11882e-05	2.13822e-05
ENSG00000185168	chr17	76896643;76898643	76891218;76897643	7.31743e-06	5.38608e-06	2.11297e-06	4.66357e-06	6.52427e-06	1.60041e-05	1.20082e-05	3.65051e-06	2.93791e-06	3.2611e-06	1.21268e-06	3.86706e-06	5.01827e-06	5.12048e-06
ENSG00000167302	chr17	76826450;76828450	76816673;76827450	9.1224e-05	9.03393e-05	9.36045e-05	5.59628e-05	9.24744e-05	0.000100753	8.50182e-05	2.90356e-05	2.39484e-05	2.72069e-05	1.81902e-05	2.63508e-05	2.3247e-05	1.61492e-05
ENSG00000178852	chr17	42755345;42757345	42756345;42873674	0.000261151	0.00022646	0.000124243	0.000200534	0.000193884	0.000167315	0.000122484	0.000115918	0.000108524	8.19934e-05	0.0001148	0.000104	9.41891e-05	0.000107586
ENSG00000196544	chr17	8033950;8035950	8032375;8034950	8.17927e-05	7.61396e-05	8.1138e-05	5.12993e-05	8.07023e-05	6.72898e-05	6.38837e-05	3.68982e-05	2.64857e-05	4.26739e-05	8.89297e-06	2.64535e-05	1.14948e-05	1.01284e-05
ENSG00000205544	chr17	7247142;7249142	7247037;7248142	8.6671e-05	8.96048e-05	0.000100577	0.000144571	8.24043e-05	8.87498e-05	7.63723e-05	2.10045e-05	9.16983e-06	3.02817e-05	6.87184e-06	1.30385e-05	7.46307e-06	5.85198e-06
ENSG00000178927	chr17	78000983;78002983	77990055;78001983	0.00014895	0.00013098	0.000201155	5.59628e-05	0.000165801	0.000118212	0.000150343	0.000163936	9.93101e-05	0.000187187	3.63803e-05	0.000144792	6.72534e-05	8.159e-05
ENSG00000141371	chr17	55853651;55855651	55854651;55863563	2.56923e-05	3.10924e-05	2.51443e-05	3.2645e-05	2.46787e-05	2.69159e-05	3.89066e-05	3.98748e-06	4.71846e-06	3.44745e-06	1.01057e-05	4.8595e-06	6.39079e-06	6.58347e-06
ENSG00000168597	chr17	39618608;39620608	39608879;39619608	0.000127974	6.90398e-05	0.000122341	8.86078e-05	0.000108076	8.29301e-05	8.59789e-05	3.68982e-05	1.43779e-05	4.36988e-05	9.70143e-06	2.61797e-05	1.51406e-05	1.39547e-05
ENSG00000172653	chr17	31219008;31221008	31206072;31220008	2.60175e-06	1.22411e-05	3.16945e-06	2.33179e-05	7.51709e-06	2.00051e-05	1.53705e-05	1.01091e-05	1.31761e-05	1.09946e-05	1.73817e-05	1.25252e-05	1.60413e-05	1.33358e-05
ENSG00000214226	chr17	52265256;52267256	52224272;52266256	0.000147162	0.000202713	0.000122975	0.000102599	0.000117153	0.000129851	0.000123925	5.91382e-05	5.96484e-05	6.01906e-05	5.57832e-05	4.90398e-05	5.19841e-05	4.77724e-05
ENSG00000178971	chr17	8091138;8093138	8070917;8092138	0.0001857	0.000108211	0.000166713	0.000144571	0.000140697	0.000109482	0.00013161	9.44077e-05	4.86535e-05	9.73672e-05	3.63803e-05	6.20441e-05	4.5336e-05	4.64782e-05
ENSG00000185504	chr17	77128848;77130848	77117387;77129848	0.000177732	0.000183616	0.000163966	0.000149234	0.000150625	0.000145128	0.000137374	6.85734e-05	4.74071e-05	4.4351e-05	2.46578e-05	4.48648e-05	3.87736e-05	2.76843e-05
ENSG00000167447	chr17	54641152;54643152	54642152;54647390	6.76456e-05	6.02262e-05	6.82489e-05	6.06264e-05	6.14132e-05	5.74691e-05	4.61116e-05	2.26893e-05	1.68262e-05	2.54366e-05	1.17226e-05	1.80349e-05	1.21382e-05	9.73454e-06
ENSG00000184560	chr17	7268658;7270658	7269658;7271608	2.76436e-06	7.09984e-06	3.16945e-06	5.12993e-05	5.38961e-06	1.63678e-05	7.20493e-06	1.01091e-06	6.67706e-07	1.02492e-06	3.23381e-06	1.67687e-06	1.4583e-06	1.23792e-06
ENSG00000108666	chr17	27692302;27694302	27682504;27693302	8.65083e-05	7.68741e-05	9.44497e-05	4.19721e-05	6.97813e-05	7.2382e-05	5.90804e-05	2.79123e-05	2.06099e-05	3.72697e-05	1.33395e-05	2.06015e-05	1.42399e-05	1.56428e-05
ENSG00000181350	chr17	16335192;16337192	16286052;16336192	7.80526e-06	1.32204e-05	2.95816e-06	9.32714e-06	8.93541e-06	2.47336e-05	1.44099e-05	0.000145402	8.73805e-05	0.000123829	6.71015e-05	0.000101707	0.000108643	8.51913e-05
ENSG00000172301	chr17	27209369;27211369	27203002;27210369	3.47985e-05	5.48401e-05	2.53556e-05	6.06264e-05	3.47488e-05	7.01996e-05	5.61985e-05	1.15693e-05	1.22413e-05	1.13673e-05	5.65917e-06	1.0643e-05	1.17522e-05	9.28438e-06
ENSG00000141219	chr17	68739370;68741370	68740370;68756686	8.65083e-05	8.98497e-05	9.55062e-05	6.99536e-05	8.36808e-05	6.29251e-05	6.34034e-05	2.24085e-05	2.13221e-05	2.6182e-05	1.69775e-05	2.08753e-05	2.04591e-05	1.64305e-05
ENSG00000170291	chr17	7095095;7097095	7096095;7103974	0.000196595	0.000119228	0.000183406	7.46171e-05	0.000178992	0.00012876	0.000133531	5.87451e-05	2.55954e-05	6.47562e-05	1.13183e-05	3.93893e-05	2.10596e-05	1.85125e-05
ENSG00000187013	chr17	56842893;56844893	56843893;56845423	1.60984e-05	1.76272e-05	1.81715e-05	4.19721e-05	2.60971e-05	3.3463e-05	4.37099e-05	4.26828e-06	2.84888e-06	6.98808e-06	2.82958e-06	5.40705e-06	3.64575e-06	4.16391e-06
ENSG00000074356	chr17	3695266;3697266	3661570;3696266	9.15492e-05	8.86255e-05	0.000102902	0.000107262	0.000101552	9.67518e-05	9.17428e-05	5.50946e-05	4.31783e-05	6.17746e-05	4.08268e-05	5.11958e-05	4.08324e-05	4.1414e-05
ENSG00000161929	chr17	5077861;5079861	5052979;5078861	0.000245866	0.000241394	0.00013037	0.000163225	0.000117437	0.000186229	0.00019021	0.000305014	0.000326286	0.000163894	9.53974e-05	0.000130454	0.000144415	0.000131838
ENSG00000204237	chr17	77243023;77245023	77242471;77244023	0.000239524	0.00013808	0.000237075	0.000116589	0.000214308	0.000164405	0.000144579	4.53224e-05	1.50456e-05	5.00346e-05	5.25494e-06	2.58375e-05	1.2224e-05	8.27154e-06
ENSG00000186594	chr17	1565255;1567255	1561554;1566255	0.00022619	0.000101111	0.000223552	0.000139907	0.000229909	0.000124395	0.000169076	3.336e-05	1.02382e-05	3.32632e-05	6.87184e-06	2.75486e-05	9.99365e-06	1.18728e-05
ENSG00000181038	chr17	72233534;72235534	72234534;72241556	0.000189115	0.000201488	0.000180448	0.000125916	0.00019204	0.000163314	0.000155146	7.58744e-05	4.80748e-05	8.36706e-05	2.10198e-05	5.01349e-05	3.14821e-05	3.20733e-05
ENSG00000179294	chr17	34083703;34085703	34081481;34084703	3.77254e-05	6.34089e-05	2.83138e-05	4.19721e-05	3.95711e-05	5.92878e-05	5.47575e-05	1.03337e-05	1.09949e-05	9.59696e-06	4.44649e-06	8.86345e-06	8.57824e-06	7.93393e-06
ENSG00000187624	chr17	259433;261433	260433;273762	5.88647e-05	3.79474e-05	9.6774e-05	6.06264e-05	7.8433e-05	5.34681e-05	4.61116e-05	2.61713e-05	1.33541e-05	4.94756e-05	1.37437e-05	2.50504e-05	1.39396e-05	1.6318e-05
ENSG00000168675	chr18	13207794;13209794	13208794;13642753	3.90263e-06	6.85501e-06	1.90167e-06	9.32714e-06	7.80075e-06	1.41854e-05	1.92132e-05	0.000427278	0.000524906	0.000364871	0.000343592	0.000537761	0.000525803	0.000509797
ENSG00000134779	chr18	32662156;32664156	32630032;32663156	8.61831e-05	6.16951e-05	9.23367e-05	7.46171e-05	8.02768e-05	7.67468e-05	7.82936e-05	4.8636e-05	3.78812e-05	6.11224e-05	3.51677e-05	4.47963e-05	4.04035e-05	4.24831e-05
ENSG00000177150	chr18	13715591;13717591	13653345;13716591	8.04918e-05	0.000133918	8.17719e-05	7.92807e-05	8.68011e-05	8.25664e-05	9.51051e-05	5.31851e-05	8.52438e-05	5.14322e-05	6.75058e-05	5.84508e-05	6.5838e-05	7.06176e-05
ENSG00000179676	chr18	59966244;59968244	59898222;59967244	2.60175e-06	1.19963e-05	1.90167e-06	1.39907e-05	7.09159e-06	1.56403e-05	2.30558e-05	2.5722e-05	5.18585e-05	3.15861e-05	7.23565e-05	4.52412e-05	6.36076e-05	6.20647e-05
ENSG00000101546	chr18	75894345;75896345	75895345;75907373	8.29309e-05	8.05464e-05	7.94476e-05	7.46171e-05	7.94258e-05	8.22027e-05	6.96477e-05	3.15067e-05	1.785e-05	3.44745e-05	1.41479e-05	2.37499e-05	1.85719e-05	1.82874e-05
ENSG00000152242	chr18	42006985;42008985	42007985;42100952	0.000142771	0.000159624	0.000122341	6.529e-05	0.000123819	0.000128032	8.40575e-05	0.00012496	0.00011262	0.000124201	9.661e-05	0.000102186	9.25592e-05	9.87521e-05
ENSG00000178690	chr18	50408387;50410387	50409387;50417722	2.60175e-06	8.56877e-06	1.47908e-06	3.2645e-05	4.68045e-06	1.12756e-05	1.15279e-05	2.92041e-06	6.45449e-06	2.32936e-06	6.87184e-06	4.68839e-06	7.2915e-06	6.75228e-06
ENSG00000177576	chr18	45266602;45268602	45262026;45267602	0.000231881	0.000197571	0.000205592	0.000144571	0.000220123	0.000225512	0.000211825	4.19527e-05	2.04318e-05	5.18049e-05	6.06339e-06	2.68983e-05	1.38967e-05	1.37859e-05
ENSG00000166960	chr18	29273683;29275683	28771364;29274683	9.75658e-07	5.38608e-06	1.47908e-06	1.39907e-05	6.38243e-06	1.30942e-05	1.44099e-05	0.000163374	0.000317828	0.000146843	0.000472945	0.000273672	0.000333479	0.000380885
ENSG00000134490	chr18	19270923;19272923	19129974;19271923	3.47985e-05	2.52167e-05	3.02155e-05	4.66357e-05	2.59552e-05	3.01895e-05	4.03476e-05	0.000115468	0.000118807	0.000117027	0.000130969	0.000115225	0.000130561	0.000134764
ENSG00000187773	chr18	70275159;70277159	70253943;70276159	1.95132e-06	4.16197e-06	1.05648e-06	4.66357e-06	5.53144e-06	1.05481e-05	1.15279e-05	8.25576e-06	1.14845e-05	6.98808e-06	2.30409e-05	1.50234e-05	1.92581e-05	1.62617e-05
ENSG00000166845	chr18	50138168;50140168	50139168;50162377	7.62639e-05	5.75332e-05	0.000101422	4.66357e-05	7.07741e-05	5.56505e-05	6.10018e-05	1.65677e-05	2.11885e-05	1.67714e-05	2.74874e-05	1.53314e-05	1.88292e-05	2.08758e-05
ENSG00000075336	chr18	69965765;69967765	69966765;69977000	0.000126185	6.48778e-05	0.000143259	7.92807e-05	0.00010609	8.11115e-05	7.39706e-05	1.74101e-05	1.05052e-05	1.99393e-05	1.17226e-05	1.49892e-05	1.47546e-05	1.09725e-05
ENSG00000176912	chr18	647340;649340	639620;648340	0.000121469	0.000112618	0.000180448	6.99536e-05	0.00013701	0.000122213	0.00014554	3.87515e-05	2.11885e-05	7.31419e-05	1.2531e-05	3.22027e-05	1.86148e-05	2.03131e-05
ENSG00000168738	chr18	10860413;10862413	10784067;10861413	4.06524e-06	1.02825e-05	6.12761e-06	3.2645e-05	1.09211e-05	3.56454e-05	1.10476e-05	5.74534e-05	5.44848e-05	4.58418e-05	0.000127331	9.90379e-05	0.000120524	6.85919e-05
ENSG00000141452	chr18	19336459;19338459	19337459;19365744	0.000176269	0.000106253	0.000161642	6.99536e-05	0.000154029	0.000104754	0.000122004	7.41334e-05	7.09994e-05	7.99436e-05	3.31465e-05	6.56374e-05	4.53789e-05	6.12769e-05
ENSG00000074842	chr19	4620415;4622415	4608565;4621415	4.21159e-05	4.50472e-05	5.38807e-05	5.59628e-05	5.09176e-05	6.29251e-05	7.0128e-05	3.17313e-05	2.33252e-05	3.90401e-05	1.41479e-05	2.9157e-05	2.09738e-05	2.00318e-05
ENSG00000131943	chr19	34897292;34899292	34881633;34898292	0.000113664	0.000123145	0.000113044	0.000149234	0.000103821	0.0001073	0.000122484	5.36905e-05	3.7436e-05	5.73022e-05	2.87001e-05	4.07924e-05	3.06243e-05	2.94287e-05
ENSG00000099338	chr19	43517254;43519254	43518254;43553423	4.65064e-05	5.70435e-05	5.11338e-05	6.99536e-05	4.75137e-05	4.54661e-05	5.52378e-05	4.06049e-05	3.44981e-05	5.14322e-05	2.82958e-05	3.89786e-05	3.71438e-05	3.16232e-05
ENSG00000180043	chr19	60562006;60564006	60558479;60563006	2.76436e-06	4.89644e-06	1.47908e-06	2.79814e-05	4.53862e-06	1.16393e-05	1.29689e-05	1.57253e-06	1.86958e-06	1.30444e-06	2.82958e-06	2.56664e-06	3.21684e-06	3.15106e-06
ENSG00000177025	chr19	63176716;63178716	63161618;63177716	4.22785e-06	8.56877e-06	2.95816e-06	2.33179e-05	8.65174e-06	2.50973e-05	2.20951e-05	7.86263e-06	8.72469e-06	4.84507e-06	1.13183e-05	9.06878e-06	1.11946e-05	1.13663e-05
ENSG00000105176	chr19	35105390;35107390	35106390;35198451	3.74002e-06	6.61019e-06	2.11297e-06	1.86543e-05	8.50991e-06	1.92776e-05	1.53705e-05	0.000113503	0.000102871	0.000116282	9.74185e-05	9.62317e-05	8.96855e-05	0.000101453
ENSG00000141933	chr19	457496;459496	458496;470653	9.87041e-05	6.48778e-05	9.10689e-05	0.000102599	9.47437e-05	0.000101844	8.74199e-05	5.07701e-05	2.33697e-05	3.86674e-05	1.69775e-05	3.23054e-05	2.60778e-05	1.65994e-05
ENSG00000099812	chr19	701132;703132	702132;715318	2.76436e-06	3.67233e-06	1.90167e-06	2.33179e-05	4.39679e-06	1.23668e-05	6.7246e-06	4.21212e-06	5.03005e-06	6.33586e-06	8.89297e-06	6.53636e-06	8.36378e-06	5.96451e-06
ENSG00000198858	chr19	863200;865200	847502;864200	6.53691e-05	0.000100622	8.13493e-05	4.19721e-05	6.3257e-05	8.40213e-05	9.94281e-05	4.72319e-05	3.48543e-05	4.41646e-05	2.06155e-05	3.73702e-05	2.61207e-05	2.63902e-05
ENSG00000118050	chr19	1225519;1227519	1226519;1230227	0.000225377	0.00026857	0.000204747	0.000223851	0.000258276	0.000241516	0.000242086	6.16655e-05	3.66348e-05	7.35146e-05	1.69775e-05	4.65074e-05	2.08022e-05	1.93003e-05
ENSG00000099625	chr19	1187990;1189990	1180177;1188990	7.15483e-06	1.34652e-05	4.22594e-06	4.66357e-06	1.02119e-05	2.18237e-05	1.72918e-05	9.09819e-06	8.76921e-06	5.68364e-06	7.27607e-06	9.37677e-06	1.2224e-05	7.59631e-06
ENSG00000161091	chr19	3507571;3509571	3489262;3508571	7.98413e-05	6.78157e-05	7.67008e-05	6.06264e-05	8.24043e-05	7.52918e-05	5.04345e-05	6.77871e-05	4.39796e-05	5.34821e-05	3.92099e-05	5.69109e-05	4.49071e-05	3.82629e-05
ENSG00000105298	chr19	3576813;3578813	3561649;3577813	0.000110575	7.29569e-05	0.000123397	5.12993e-05	0.000107367	9.20234e-05	8.88608e-05	5.16125e-05	3.12932e-05	5.55319e-05	1.6169e-05	4.26061e-05	3.1139e-05	2.35204e-05
ENSG00000176840	chr19	4719151;4721151	4720151;4723531	3.4148e-06	7.8343e-06	2.95816e-06	1.86543e-05	6.6661e-06	1.7459e-05	1.20082e-05	1.51636e-06	1.9586e-06	1.77031e-06	2.02113e-06	2.53241e-06	3.86021e-06	2.30703e-06
ENSG00000180846	chr19	1904548;1906548	1903525;1905548	1.23583e-05	1.76272e-05	7.18409e-06	3.2645e-05	1.84381e-05	3.81915e-05	2.30558e-05	4.77374e-06	3.2495e-06	2.8884e-06	2.42536e-06	3.96973e-06	3.64575e-06	3.48868e-06
ENSG00000099840	chr19	2034100;2036100	2035100;2050583	8.14674e-05	0.000132938	6.71924e-05	0.000116589	7.30434e-05	9.96617e-05	0.000122964	0.000210494	0.000177209	0.00028325	6.75058e-05	0.000159679	9.22589e-05	0.000100046
ENSG00000173928	chr19	11345382;11347382	11346382;11348627	0.00018944	0.000127552	0.000181081	0.000139907	0.000150909	0.000126214	0.000127287	6.16655e-05	2.40374e-05	7.66825e-05	7.6803e-06	3.55907e-05	1.46688e-05	1.4855e-05
ENSG00000105696	chr19	18583681;18585681	18584681;18592841	1.95132e-06	3.91715e-06	2.32427e-06	9.32714e-06	6.2406e-06	2.32786e-05	1.24886e-05	3.20121e-06	3.02693e-06	3.35428e-06	3.23381e-06	4.89372e-06	5.87609e-06	4.44525e-06
ENSG00000131944	chr19	38154017;38156017	38155017;38159786	8.48822e-05	5.43505e-05	7.77572e-05	5.59628e-05	7.38944e-05	5.8924e-05	4.94739e-05	2.07798e-05	8.14601e-06	2.25482e-05	3.63803e-06	1.28332e-05	7.03415e-06	7.31497e-06
ENSG00000214046	chr19	16630968;16632968	16617966;16631968	0.000143747	0.00013759	0.000139456	7.46171e-05	0.000135024	0.000122577	8.98215e-05	5.31289e-05	3.77031e-05	6.55016e-05	2.06155e-05	4.66101e-05	2.95949e-05	2.71779e-05
ENSG00000123144	chr19	12705529;12707529	12702454;12706529	0.000125372	7.80982e-05	0.000125722	6.99536e-05	0.000116728	8.47488e-05	0.000101349	4.71758e-05	1.82951e-05	5.64637e-05	8.48875e-06	3.31267e-05	1.38539e-05	1.42923e-05
ENSG00000105072	chr19	16467204;16469204	16468204;16493163	6.86213e-05	4.48024e-05	7.47991e-05	5.12993e-05	6.69446e-05	6.11064e-05	5.28362e-05	4.12788e-05	4.25996e-05	3.40086e-05	1.98071e-05	4.34617e-05	3.40556e-05	3.47742e-05
ENSG00000198723	chr19	7467459;7469459	7468459;7479336	2.27654e-06	4.65162e-06	2.11297e-06	1.39907e-05	4.39679e-06	8.00203e-06	1.10476e-05	4.99839e-06	4.71846e-06	5.49729e-06	1.53606e-05	5.88615e-06	6.86259e-06	5.57063e-06
ENSG00000181392	chr19	41190512;41192512	41185841;41191512	2.50419e-05	6.09607e-05	2.23975e-05	6.99536e-05	3.27632e-05	6.98359e-05	3.9387e-05	7.69414e-06	9.97108e-06	9.03791e-06	5.65917e-06	8.93189e-06	1.14519e-05	6.97736e-06
ENSG00000160392	chr19	45545261;45547261	45518812;45546261	0.000117079	9.45013e-05	0.000127412	0.000111926	0.000103112	0.000112756	0.000109515	3.91447e-05	2.89339e-05	4.29534e-05	2.62747e-05	3.16894e-05	3.13535e-05	2.90911e-05
ENSG00000167747	chr19	55998786;56000786	55992773;55999786	0.000183912	0.000130735	0.000181504	0.000144571	0.000196437	0.00012876	0.000165233	8.7219e-05	4.23326e-05	0.000103983	2.62747e-05	7.23449e-05	3.44845e-05	3.42116e-05
ENSG00000105700	chr19	18528597;18530597	18529597;18541176	0.000136755	7.76086e-05	0.000118749	6.06264e-05	0.000116869	8.22027e-05	8.16559e-05	4.31883e-05	2.81327e-05	4.77984e-05	1.21268e-05	3.13814e-05	2.2089e-05	1.79498e-05
ENSG00000167646	chr19	60368831;60370831	60361842;60369831	4.87829e-06	9.79288e-06	5.70502e-06	1.39907e-05	9.07724e-06	1.7459e-05	1.77722e-05	4.38061e-06	5.20811e-06	3.54063e-06	4.04226e-06	5.37282e-06	6.26211e-06	6.13332e-06
ENSG00000142444	chr19	10899423;10901423	10900423;10901914	7.1223e-05	7.34466e-05	6.10648e-05	6.99536e-05	6.99231e-05	7.78379e-05	6.05214e-05	1.48267e-05	9.12531e-06	1.72373e-05	2.42536e-06	1.10536e-05	4.93249e-06	4.38898e-06
ENSG00000104979	chr19	13745256;13747256	13746256;13750582	9.08988e-05	0.000103805	8.51526e-05	0.000102599	9.65875e-05	0.000109846	0.000107594	3.24614e-05	2.23014e-05	3.51267e-05	1.01057e-05	2.57348e-05	1.49261e-05	1.4855e-05
ENSG00000188493	chr19	45947248;45949248	45938600;45948248	0.0001857	0.000131469	0.000182138	7.92807e-05	0.000160412	0.000135671	0.000118641	4.01556e-05	2.24349e-05	4.78916e-05	1.37437e-05	3.02863e-05	1.84861e-05	1.68807e-05
ENSG00000105583	chr19	12640449;12642449	12639886;12641449	9.83788e-05	0.000124859	7.60669e-05	0.000167889	0.000112473	0.000160041	0.000134492	2.24085e-05	1.282e-05	2.11506e-05	7.27607e-06	1.60842e-05	9.69341e-06	7.9902e-06
ENSG00000132016	chr19	13876909;13878909	13854167;13877909	4.7482e-05	3.52544e-05	4.28933e-05	4.66357e-05	4.59535e-05	5.78329e-05	4.46706e-05	1.36473e-05	1.25084e-05	1.24854e-05	1.94029e-05	1.54683e-05	1.94297e-05	1.85125e-05
ENSG00000183019	chr19	7646513;7648513	7647513;7650708	7.48004e-06	1.27307e-05	4.85983e-06	0	9.92823e-06	2.43698e-05	1.68115e-05	6.85172e-06	4.45137e-06	4.56554e-06	4.04226e-07	4.72261e-06	4.63225e-06	4.27644e-06
ENSG00000182087	chr19	971141;973141	960649;972141	0.000242614	0.000121187	0.000329201	8.86078e-05	0.000243809	0.000162223	0.000179643	5.89697e-05	3.0937e-05	5.3948e-05	2.02113e-05	4.22639e-05	3.05814e-05	2.73467e-05
ENSG00000006015	chr19	18559607;18561607	18560607;18564146	0.000101794	9.40116e-05	0.000149598	5.59628e-05	9.77222e-05	0.000106936	8.50182e-05	3.40901e-05	1.60249e-05	6.4104e-05	5.65917e-06	2.27233e-05	1.35965e-05	9.39692e-06
ENSG00000105771	chr19	48949904;48951904	48927147;48950904	0.000315625	0.000131225	0.00033068	8.86078e-05	0.000273877	0.000148401	0.000148422	0.000101203	4.98554e-05	0.000111996	3.63803e-05	6.75538e-05	4.44353e-05	4.10764e-05
ENSG00000105393	chr19	17238231;17240231	17239231;17251162	7.54509e-05	3.08476e-05	7.96589e-05	6.529e-05	5.68746e-05	4.80122e-05	3.2182e-05	2.93725e-05	1.34431e-05	3.41018e-05	7.6803e-06	2.07726e-05	1.4969e-05	1.30544e-05
ENSG00000161671	chr19	55670547;55672547	55671547;55678419	0.0001109	5.50849e-05	0.000105015	3.73086e-05	0.000103679	6.25613e-05	6.67657e-05	4.48731e-05	1.7761e-05	4.8637e-05	8.08452e-06	3.34005e-05	1.53979e-05	1.18728e-05
ENSG00000130813	chr19	10052361;10054361	10053361;10064927	2.11393e-06	2.69304e-06	6.33891e-07	1.39907e-05	2.83664e-06	8.72949e-06	2.40164e-06	7.2954e-05	5.85801e-05	8.94474e-05	2.70831e-05	6.18388e-05	4.24623e-05	4.24268e-05
ENSG00000106392	chr7	7239413;7241413	7240413;7250505	4.06524e-06	1.19963e-05	2.95816e-06	4.19721e-05	6.52427e-06	1.60041e-05	1.96935e-05	7.75031e-06	8.63566e-06	6.98808e-06	1.85944e-05	7.5288e-06	9.2645e-06	1.19853e-05
ENSG00000171155	chrX	119646969;119648969	119643563;119647969	9.74032e-05	6.4633e-05	0.000101422	5.59628e-05	7.29016e-05	6.32888e-05	6.53247e-05	2.21277e-05	8.99177e-06	2.86045e-05	7.27607e-06	1.23541e-05	6.8197e-06	8.10274e-06
ENSG00000173728	chr1	242581559;242583559	242582559;242619016	1.43097e-05	7.8343e-06	2.74686e-06	3.73086e-05	5.81511e-06	1.23668e-05	9.12625e-06	2.34194e-05	2.34142e-05	1.45352e-05	2.91043e-05	2.13886e-05	2.78364e-05	2.50397e-05
ENSG00000121931	chr1	111307089;111309089	111291335;111308089	0.00020814	0.000219605	0.000186153	0.000228515	0.000245936	0.000181137	0.000184446	7.64922e-05	6.57468e-05	8.02231e-05	3.71888e-05	7.21738e-05	4.2591e-05	4.46776e-05
ENSG00000180999	chr1	170655452;170657452	170656452;170704590	3.25219e-06	9.05841e-06	2.74686e-06	1.86543e-05	6.52427e-06	1.38217e-05	1.72918e-05	3.82461e-05	4.26887e-05	5.25503e-05	5.57832e-05	4.5823e-05	5.30135e-05	4.47339e-05
ENSG00000117597	chr1	208066955;208068955	208067955;208097531	5.20351e-05	5.01885e-05	6.44455e-05	4.66357e-05	6.39662e-05	5.4923e-05	3.5064e-05	3.73475e-05	4.46918e-05	3.54994e-05	4.12311e-05	4.06213e-05	4.25052e-05	3.6181e-05
ENSG00000116922	chr1	37927779;37929779	37919836;37928779	6.50439e-05	3.50095e-05	6.08535e-05	3.73086e-05	4.68045e-05	4.76485e-05	4.37099e-05	2.33071e-05	1.21522e-05	2.57161e-05	1.57648e-05	1.45785e-05	1.19238e-05	1.0466e-05
ENSG00000000460	chr1	168029850;168031850	168030850;168088853	0.000118055	8.37291e-05	0.000123186	7.92807e-05	9.85731e-05	8.40213e-05	7.97346e-05	5.95313e-05	6.18741e-05	6.60606e-05	6.66973e-05	5.75953e-05	6.05195e-05	6.25149e-05
ENSG00000214193	chr1	36544304;36546304	36545304;36563074	0.000106672	0.000141997	9.31819e-05	9.7935e-05	0.000115451	0.000142945	0.000120082	4.90853e-05	7.57179e-05	5.078e-05	3.79973e-05	4.99296e-05	4.77379e-05	5.43559e-05
ENSG00000162817	chr1	218929166;218931166	218930166;218939116	2.48793e-05	2.00754e-05	3.16945e-05	9.32714e-06	2.19839e-05	3.16444e-05	3.12214e-05	1.3535e-05	1.01936e-05	1.71441e-05	8.89297e-06	1.13274e-05	1.31247e-05	1.02972e-05
ENSG00000182795	chr1	205271724;205273724	205258488;205272724	2.11393e-06	5.87573e-06	3.80334e-06	9.32714e-06	5.67327e-06	2.00051e-05	1.92132e-05	7.18869e-06	9.30337e-06	8.29252e-06	1.21268e-05	1.04034e-05	1.53122e-05	1.23792e-05
ENSG00000173641	chr1	16217551;16219551	16213113;16218551	4.06524e-06	6.61019e-06	2.74686e-06	2.79814e-05	1.09211e-05	3.23719e-05	1.82525e-05	4.71758e-06	3.96172e-06	3.16793e-06	6.46762e-06	8.58967e-06	8.19222e-06	5.6269e-06
ENSG00000203729	chr1	180642378;180644378	180643378;180650571	3.74002e-06	9.54806e-06	1.90167e-06	2.79814e-05	5.67327e-06	1.23668e-05	2.30558e-05	3.93131e-06	5.25262e-06	1.67714e-06	6.06339e-06	5.23594e-06	5.91898e-06	7.20243e-06
ENSG00000197982	chr1	38044237;38046237	38045237;38047713	5.7889e-05	7.09984e-05	4.37384e-05	6.529e-05	5.21941e-05	7.67468e-05	7.5892e-05	4.95907e-05	2.96907e-05	5.37616e-05	1.09141e-05	3.19289e-05	2.00731e-05	1.7781e-05
ENSG00000162384	chr1	53457877;53459877	53452361;53458877	0.000243101	0.000159379	0.00027215	9.7935e-05	0.000218988	0.000151311	0.000167154	5.90259e-05	2.57735e-05	7.9105e-05	1.21268e-05	4.12715e-05	1.99873e-05	1.85125e-05
ENSG00000010072	chr1	229539304;229541304	229540304;229556611	0.000153991	5.41057e-05	0.000149387	6.529e-05	0.000141265	8.25664e-05	6.05214e-05	3.81338e-05	1.90074e-05	4.53759e-05	1.77859e-05	3.0697e-05	1.97299e-05	1.87938e-05
ENSG00000162779	chr1	177600477;177602477	177601477;177790491	7.57761e-05	4.33335e-05	6.74037e-05	6.06264e-05	8.0135e-05	5.01946e-05	5.52378e-05	7.47511e-05	9.7396e-05	6.6247e-05	0.000136224	9.47944e-05	0.000113876	0.000119572
ENSG00000175262	chr1	10945877;10947877	10929119;10946877	1.28462e-05	9.79288e-06	7.60669e-06	1.86543e-05	1.13465e-05	2.40061e-05	1.24886e-05	1.09515e-05	9.30337e-06	8.57204e-06	1.37437e-05	1.47496e-05	1.53122e-05	1.27731e-05
ENSG00000057757	chr1	23976469;23978469	23977469;23987309	0.000111875	7.71189e-05	0.000129525	8.39443e-05	8.92122e-05	7.71105e-05	7.39706e-05	3.04396e-05	2.07879e-05	4.17421e-05	1.65733e-05	2.22784e-05	1.48404e-05	1.32232e-05
ENSG00000184454	chr1	24754188;24756188	24755188;24808403	1.6261e-06	5.38608e-06	2.11297e-06	1.86543e-05	5.95694e-06	1.7459e-05	1.34492e-05	1.73539e-05	2.67528e-05	2.09642e-05	4.32522e-05	3.17921e-05	4.14758e-05	3.97259e-05
ENSG00000143633	chr1	229442547;229444547	229426131;229443547	0.000149764	8.936e-05	0.00015805	8.86078e-05	0.000128358	0.000108027	0.00011624	4.84113e-05	2.67528e-05	5.86998e-05	2.18282e-05	3.84311e-05	2.96378e-05	2.72905e-05
ENSG00000203709	chr1	206108116;206110116	206053527;206109116	4.13029e-05	9.49909e-05	4.73305e-05	7.46171e-05	4.29751e-05	6.65623e-05	6.58051e-05	0.000174382	0.000211218	0.000190635	9.86312e-05	0.000199821	0.000116793	0.000121485
ENSG00000127423	chr1	26057435;26059435	26033083;26058435	0.000111225	8.20154e-05	0.000105437	5.59628e-05	9.24744e-05	7.38369e-05	7.63723e-05	2.62275e-05	2.14556e-05	2.9909e-05	2.06155e-05	2.3613e-05	2.46195e-05	2.46458e-05
ENSG00000203864	chr1	117037256;117039256	117038256;117050748	3.90263e-06	9.30323e-06	3.80334e-06	0	7.94258e-06	1.96413e-05	8.16559e-06	5.61616e-06	7.83442e-06	4.75189e-06	1.49564e-05	6.46792e-06	9.35028e-06	9.90334e-06
ENSG00000203804	chr1	148800215;148802215	148799301;148801215	0.00023302	0.000109191	0.000167981	0.000111926	0.000182538	9.52969e-05	0.000134012	5.64986e-05	1.4645e-05	5.2364e-05	7.6803e-06	3.09707e-05	9.69341e-06	1.29981e-05
ENSG00000203963	chr1	67365808;67367808	67330446;67366808	1.95132e-06	4.89644e-06	1.26778e-06	4.19721e-05	4.25496e-06	1.16393e-05	1.15279e-05	1.66238e-05	2.27465e-05	1.47215e-05	4.32522e-05	2.29628e-05	2.65068e-05	2.91473e-05
ENSG00000187144	chr1	16593762;16595762	16594762;16636506	1.47975e-05	2.2034e-05	8.45187e-06	3.2645e-05	1.87218e-05	3.05532e-05	2.83394e-05	5.42521e-05	5.21256e-05	5.36684e-05	3.43592e-05	5.76637e-05	5.29706e-05	5.12611e-05
ENSG00000203910	chr1	92455160;92457160	92456160;92483955	2.11393e-06	6.36537e-06	1.26778e-06	1.39907e-05	6.09877e-06	1.60041e-05	1.92132e-05	1.19624e-05	1.73158e-05	9.03791e-06	2.99127e-05	1.51603e-05	1.95155e-05	2.11009e-05
ENSG00000162888	chr1	204736684;204738684	204731071;204737684	2.40662e-05	2.44822e-05	1.98619e-05	7.92807e-05	2.15584e-05	3.85552e-05	3.5064e-05	2.03305e-05	1.36657e-05	2.06847e-05	1.6169e-05	1.43047e-05	1.40683e-05	1.00722e-05
ENSG00000169224	chr1	245736039;245738039	245737039;245807613	8.13048e-07	2.69304e-06	1.47908e-06	2.33179e-05	6.80793e-06	1.45491e-05	1.39295e-05	2.30824e-05	3.69019e-05	2.04052e-05	5.21452e-05	3.79178e-05	5.03543e-05	5.01919e-05
ENSG00000173436	chr1	19795053;19797053	19796053;19839759	0.000146023	0.00012339	0.000149176	0.000172552	0.000125238	0.000145855	0.000153225	8.29507e-05	6.27644e-05	9.38266e-05	5.78043e-05	6.79987e-05	6.14631e-05	6.57222e-05
ENSG00000171806	chr1	168029731;168031731	168028293;168030731	0.000117892	8.47084e-05	0.000122763	7.46171e-05	9.8715e-05	8.40213e-05	8.11756e-05	2.72946e-05	1.16626e-05	3.2611e-05	3.23381e-06	1.46812e-05	8.14933e-06	7.70885e-06
ENSG00000176754	chr1	202276011;202278011	202268197;202277011	1.6261e-06	8.81359e-06	2.95816e-06	2.33179e-05	6.52427e-06	1.30942e-05	1.77722e-05	2.07798e-06	4.05075e-06	1.95666e-06	3.63803e-06	4.41461e-06	5.8332e-06	5.40182e-06
ENSG00000157330	chr1	12727749;12729749	12728749;12743688	3.25219e-06	7.34466e-06	2.32427e-06	1.39907e-05	5.95694e-06	1.63678e-05	1.53705e-05	4.77374e-06	8.76921e-06	5.77681e-06	1.09141e-05	9.30833e-06	1.28674e-05	1.05786e-05
ENSG00000131591	chr1	1040341;1042341	1007060;1041341	1.80497e-05	2.08099e-05	2.07071e-05	4.66357e-05	1.99983e-05	2.87346e-05	2.73787e-05	3.73475e-05	3.48097e-05	3.69902e-05	2.30409e-05	3.96631e-05	4.16045e-05	4.02323e-05
ENSG00000173212	chr1	116454904;116456904	116455904;116479384	6.17917e-06	1.61582e-05	3.4864e-05	4.66357e-05	3.17703e-05	2.69159e-05	3.6505e-05	1.16255e-05	2.03428e-05	2.70206e-05	2.66789e-05	3.62751e-05	2.57776e-05	2.91473e-05
ENSG00000143110	chr1	111817013;111819013	111818013;111822654	4.39046e-06	1.00377e-05	2.11297e-06	4.19721e-05	1.12047e-05	2.00051e-05	1.72918e-05	8.08728e-06	6.40998e-06	5.96316e-06	7.6803e-06	6.94703e-06	6.77681e-06	6.63974e-06
ENSG00000162377	chr1	52935626;52937626	52925101;52936626	8.29309e-05	3.32958e-05	8.17719e-05	5.12993e-05	5.9853e-05	6.21976e-05	5.04345e-05	2.49358e-05	1.17961e-05	2.80455e-05	1.37437e-05	1.61527e-05	1.4197e-05	1.53052e-05
ENSG00000162373	chr1	49014177;49016177	48966130;49015177	4.55307e-06	3.40303e-05	2.95816e-06	1.86543e-05	7.94258e-06	1.3458e-05	1.63312e-05	2.73507e-05	6.8106e-05	2.79523e-05	6.50804e-05	4.10662e-05	5.06116e-05	4.51277e-05
ENSG00000090432	chr1	20706241;20708241	20698529;20707241	7.1223e-05	4.60265e-05	6.9728e-05	6.529e-05	6.05622e-05	8.0384e-05	6.29231e-05	2.50481e-05	1.60695e-05	2.68342e-05	1.37437e-05	1.98144e-05	1.56124e-05	1.26605e-05
ENSG00000215910	chr1	11753765;11755765	11754765;11772228	3.25219e-06	3.18269e-06	4.43723e-06	3.73086e-05	5.10595e-06	1.52766e-05	1.53705e-05	1.93758e-05	2.4438e-05	2.04052e-05	1.69775e-05	1.96433e-05	2.41048e-05	2.32391e-05
ENSG00000187889	chr1	57056632;57058632	56957065;57057632	2.60175e-06	8.56877e-06	2.32427e-06	3.2645e-05	7.51709e-06	2.07325e-05	1.44099e-05	3.99871e-05	6.93524e-05	4.36056e-05	9.90354e-05	6.67667e-05	9.11438e-05	8.7442e-05
ENSG00000187642	chr1	906336;908336	900446;907336	4.55307e-06	5.14126e-06	1.90167e-06	1.39907e-05	8.22625e-06	1.85502e-05	1.92132e-05	5.11071e-06	6.89963e-06	3.91332e-06	3.23381e-06	5.78348e-06	7.59174e-06	7.31497e-06
ENSG00000175707	chr1	27158484;27160484	27148647;27159484	6.01656e-06	1.02825e-05	3.80334e-06	1.39907e-05	8.79358e-06	2.00051e-05	2.11345e-05	7.69414e-06	8.81372e-06	5.86998e-06	7.27607e-06	9.34255e-06	1.03797e-05	9.56573e-06
ENSG00000178965	chr1	74911010;74913010	74806385;74912010	3.57741e-06	3.23165e-05	1.07761e-05	3.73086e-05	1.57433e-05	2.43698e-05	2.64181e-05	4.4143e-05	8.67127e-05	5.078e-05	0.000128948	7.26529e-05	9.96362e-05	0.000103366
ENSG00000198912	chr1	3805709;3807709	3795562;3806709	0.000118868	0.000121187	0.000114312	0.00013058	0.000111338	0.000108391	0.000106633	2.47673e-05	2.1144e-05	2.86977e-05	1.05099e-05	2.06015e-05	1.68133e-05	1.4011e-05
ENSG00000184313	chr1	54879031;54881031	54880031;54948527	1.46349e-06	7.09984e-06	1.69037e-06	1.39907e-05	5.81511e-06	2.18237e-05	1.77722e-05	2.49919e-05	3.46317e-05	2.52503e-05	5.41663e-05	3.98342e-05	5.5973e-05	4.73222e-05
ENSG00000162398	chr1	55043323;55045323	55044323;55080513	3.57741e-06	7.8343e-06	2.11297e-06	2.79814e-05	7.23342e-06	2.21874e-05	1.82525e-05	2.21838e-05	2.22124e-05	1.92871e-05	2.74874e-05	2.3921e-05	3.53852e-05	3.19608e-05
ENSG00000180869	chr1	84872291;84874291	84866500;84873291	2.43914e-06	6.36537e-06	5.28242e-06	2.33179e-05	5.53144e-06	1.96413e-05	2.01738e-05	2.24647e-06	6.89963e-06	6.42903e-06	8.89297e-06	4.89372e-06	7.84909e-06	7.65258e-06
ENSG00000197852	chr1	112082545;112084545	112069892;112083545	6.81334e-05	7.44259e-05	7.58556e-05	6.529e-05	0.00010765	5.96515e-05	6.96477e-05	2.78562e-05	2.17227e-05	3.82015e-05	2.26367e-05	3.66173e-05	2.14027e-05	2.29015e-05
ENSG00000064703	chr1	112110722;112112722	112099776;112111722	8.13048e-06	2.00754e-05	5.70502e-06	2.33179e-05	8.93541e-06	2.32786e-05	2.64181e-05	3.42586e-05	2.09215e-05	3.55926e-05	1.81902e-05	2.50161e-05	1.5784e-05	1.58679e-05
ENSG00000204006	chr1	51339493;51341493	51340493;51386340	2.11393e-06	6.12055e-06	1.26778e-06	2.33179e-05	4.68045e-06	1.05481e-05	1.39295e-05	1.61746e-05	2.49722e-05	1.36966e-05	3.51677e-05	2.32024e-05	2.84797e-05	3.15669e-05
ENSG00000196533	chr1	204454270;204456270	204405494;204455270	1.91879e-05	9.30323e-06	2.36652e-05	4.66357e-06	4.32587e-05	1.63678e-05	1.48902e-05	6.37996e-05	2.96907e-05	8.82361e-05	3.88057e-05	0.000150165	4.48642e-05	4.63094e-05
ENSG00000158286	chr1	6187476;6189476	6188476;6203946	9.17119e-05	6.16951e-05	0.000105437	6.06264e-05	9.02051e-05	9.49332e-05	8.69395e-05	5.09386e-05	3.27176e-05	7.18374e-05	2.26367e-05	4.58572e-05	3.45274e-05	3.13981e-05
ENSG00000163263	chr1	152444523;152446523	152438485;152445523	1.87001e-05	3.69681e-05	1.3523e-05	4.19721e-05	2.34023e-05	4.18288e-05	5.47575e-05	6.7394e-06	8.76921e-06	7.36077e-06	7.27607e-06	7.04969e-06	6.77681e-06	6.13332e-06
ENSG00000198860	chr1	182286433;182288433	182287433;182309969	0.000109436	6.26744e-05	0.000127201	4.66357e-05	9.16234e-05	6.98359e-05	7.73329e-05	4.448e-05	2.46161e-05	5.61841e-05	3.63803e-05	3.29898e-05	2.26465e-05	2.72905e-05
ENSG00000171357	chr1	46440592;46442592	46441592;46537834	8.4557e-06	9.54806e-06	7.60669e-06	1.39907e-05	1.19139e-05	2.29149e-05	2.44968e-05	0.000169552	0.000114044	0.000183088	0.000113992	0.000148796	0.000124213	0.000142754
ENSG00000188931	chr1	159603288;159605288	159601144;159604288	8.13048e-06	1.59134e-05	6.33891e-06	4.19721e-05	1.4325e-05	2.47336e-05	2.73787e-05	3.53818e-06	4.58491e-06	3.54063e-06	4.85071e-06	3.90129e-06	4.07466e-06	5.06421e-06
ENSG00000179902	chr1	109456976;109458976	109450116;109457976	6.99222e-06	1.88513e-05	7.81798e-06	1.86543e-05	1.14884e-05	1.67315e-05	1.82525e-05	1.22432e-05	1.03717e-05	1.8169e-05	1.01057e-05	9.51366e-06	1.11517e-05	1.00722e-05
ENSG00000119280	chr1	229069913;229071913	229039498;229070913	1.25209e-05	2.37477e-05	9.93095e-06	2.33179e-05	1.44668e-05	3.09169e-05	2.64181e-05	1.65677e-05	2.5818e-05	1.61192e-05	2.82958e-05	2.45028e-05	3.20397e-05	2.60525e-05
ENSG00000179840	chr1	9636231;9638231	9635265;9637231	7.96787e-05	0.000148607	9.8253e-05	9.32714e-05	9.54528e-05	9.09322e-05	7.5892e-05	2.9878e-05	3.57445e-05	4.55623e-05	8.89297e-06	2.55979e-05	1.32963e-05	1.28293e-05
ENSG00000001460	chr1	24613174;24615174	24556075;24614174	2.60175e-05	2.59511e-05	1.45795e-05	3.73086e-05	2.12748e-05	3.3463e-05	1.96935e-05	7.6099e-05	4.66504e-05	4.36056e-05	6.54846e-05	5.277e-05	6.0305e-05	5.0417e-05
ENSG00000203865	chr1	116761720;116763720	116748858;116762720	0.000115941	5.80228e-05	0.00012213	3.73086e-05	0.000108785	8.43851e-05	6.7246e-05	6.43612e-05	4.14423e-05	6.27063e-05	3.0317e-05	4.5823e-05	4.07895e-05	3.37614e-05
ENSG00000188004	chr1	158098071;158100071	158070887;158099071	4.06524e-06	4.89644e-06	3.80334e-06	2.33179e-05	5.24778e-06	1.63678e-05	1.44099e-05	2.07236e-05	1.67372e-05	1.63055e-05	2.46578e-05	2.06357e-05	2.9166e-05	2.57712e-05
ENSG00000116667	chr1	182621772;182623772	182622772;182864778	1.30088e-05	8.07912e-06	4.64853e-06	4.19721e-05	1.03537e-05	3.09169e-05	2.49771e-05	0.000122264	0.000169775	9.80194e-05	0.000275682	0.000162998	0.00022475	0.000212415
ENSG00000184157	chr1	43522837;43524837	43520148;43523837	3.57741e-06	6.85501e-06	1.05648e-06	4.66357e-06	6.94976e-06	1.81864e-05	1.20082e-05	1.79717e-06	2.35923e-06	1.95666e-06	3.63803e-06	4.2435e-06	3.68864e-06	3.09479e-06
ENSG00000163866	chr1	35096934;35098934	35091718;35097934	0.000128299	8.83807e-05	0.000137132	8.86078e-05	0.000125663	0.000108755	0.00010183	3.8583e-05	1.86513e-05	4.6494e-05	1.2531e-05	2.98072e-05	1.58268e-05	1.46862e-05
ENSG00000187251	chr1	23567050;23569050	23568050;23576771	0.000122608	0.000115311	0.000125933	0.000102599	0.000103254	9.20234e-05	8.83805e-05	2.01059e-05	1.94525e-05	2.47844e-05	9.2972e-06	1.61185e-05	1.23527e-05	1.1085e-05
ENSG00000125945	chr1	23557527;23559527	23558527;23568944	4.87829e-06	1.56686e-05	1.90167e-06	3.2645e-05	7.94258e-06	2.50973e-05	2.40164e-05	4.96469e-05	3.11596e-05	6.13087e-05	2.06155e-05	3.37769e-05	2.36759e-05	2.08758e-05
ENSG00000142686	chr1	35956377;35958377	35952063;35957377	7.69144e-05	5.45953e-05	8.07154e-05	8.39443e-05	6.04204e-05	6.61986e-05	7.301e-05	2.93725e-05	1.35322e-05	4.04377e-05	7.27607e-06	1.91642e-05	1.30818e-05	1.18728e-05
ENSG00000213047	chr1	196010060;196012060	195745396;196011060	4.2929e-05	1.44445e-05	1.50021e-05	6.06264e-05	2.96429e-05	5.01946e-05	3.17017e-05	0.000117434	0.000164167	8.2273e-05	0.000278108	0.000150918	0.000185976	0.000196885
ENSG00000135820	chr1	176777509;176779509	176778509;176784647	5.08968e-05	3.18269e-05	5.83179e-05	2.79814e-05	4.62372e-05	3.81915e-05	3.5064e-05	1.20186e-05	5.87581e-06	1.54669e-05	6.06339e-06	1.23883e-05	6.09055e-06	6.75228e-06
ENSG00000205073	chr1	1848228;1850228	1843259;1849228	1.95132e-06	2.44822e-06	1.26778e-06	4.66357e-06	2.97847e-06	1.27305e-05	7.68526e-06	2.52727e-06	2.00312e-06	1.67714e-06	3.23381e-06	4.48306e-06	5.01827e-06	2.81345e-06
ENSG00000203744	chr1	160617273;160619273	160618273;160620147	2.11393e-06	6.12055e-06	2.95816e-06	1.86543e-05	7.80075e-06	1.49129e-05	1.96935e-05	1.06707e-06	1.15736e-06	1.02492e-06	2.42536e-06	1.8822e-06	1.20095e-06	2.08195e-06
ENSG00000185523	chr1	211086614;211088614	211070113;211087614	2.60175e-06	6.12055e-06	3.59205e-06	9.32714e-06	5.53144e-06	1.67315e-05	1.44099e-05	7.24485e-06	8.01247e-06	1.55601e-05	8.48875e-06	9.92432e-06	8.92137e-06	1.08036e-05
ENSG00000121486	chr1	183391661;183393661	183353836;183392661	0.000142609	0.000138324	0.000139033	0.000102599	0.000137435	0.000115302	0.00010183	4.85237e-05	4.51814e-05	5.36684e-05	6.22508e-05	4.35644e-05	3.80445e-05	4.3721e-05
ENSG00000116668	chr1	183391834;183393834	183392834;183527535	0.000139682	0.000136855	0.000136075	9.7935e-05	0.000135449	0.000118212	0.000101349	7.4695e-05	0.000102115	7.71484e-05	0.000119651	8.66838e-05	9.98936e-05	0.000110512
ENSG00000157181	chr1	184610623;184612623	184611623;184657122	0.000131714	0.000109925	0.00012213	6.06264e-05	0.000115167	9.85705e-05	9.03018e-05	5.09948e-05	4.97218e-05	4.02513e-05	5.82086e-05	4.02791e-05	3.72724e-05	4.95167e-05
ENSG00000168275	chr1	232574835;232576835	232575835;232586416	0.000192042	0.00013049	0.000182138	0.000163225	0.000181828	0.000126941	0.000109515	4.01556e-05	2.44826e-05	4.82643e-05	1.65733e-05	3.10734e-05	1.88721e-05	1.46299e-05
ENSG00000143793	chr1	226356647;226358647	226355051;226357647	5.69134e-05	6.4633e-05	6.31778e-05	6.99536e-05	6.72283e-05	6.98359e-05	4.89935e-05	1.8758e-05	1.7672e-05	2.12438e-05	1.01057e-05	1.913e-05	1.05512e-05	9.73454e-06
ENSG00000130775	chr1	28070641;28072641	28071641;28085783	9.00858e-05	0.000136611	7.56443e-05	8.86078e-05	8.50991e-05	8.94773e-05	0.000118641	0.00013535	9.40575e-05	8.99133e-05	3.07212e-05	9.26042e-05	5.56728e-05	6.93797e-05
ENSG00000143612	chr1	152458897;152460897	152445806;152459897	0.000204075	0.000181413	0.000179814	9.32714e-05	0.000181687	0.00015313	0.000164272	6.24517e-05	3.7258e-05	6.72719e-05	1.89986e-05	4.3975e-05	2.31612e-05	2.46458e-05
ENSG00000184909	chr1	176747832;176749832	176748832;176767316	3.08958e-06	6.61019e-06	1.69037e-06	2.33179e-05	6.80793e-06	1.52766e-05	1.24886e-05	7.58182e-06	1.24638e-05	6.70855e-06	1.57648e-05	1.38598e-05	1.74567e-05	1.73871e-05
ENSG00000164008	chr1	43004526;43006526	43005526;43013997	0.000179684	0.000134407	0.000182983	0.000153898	0.000170198	0.000145128	0.000134012	3.59434e-05	1.92299e-05	4.5935e-05	1.49564e-05	2.72063e-05	1.59555e-05	1.60367e-05
ENSG00000159208	chr1	148520576;148522576	148521576;148526129	2.24401e-05	2.54615e-05	1.73263e-05	7.92807e-05	2.83664e-05	4.65573e-05	4.13083e-05	2.52727e-06	2.67082e-06	3.6338e-06	6.46762e-06	3.4564e-06	5.01827e-06	4.44525e-06
ENSG00000162642	chr1	85496943;85498943	85488226;85497943	9.65901e-05	0.000116046	9.4661e-05	0.000116589	0.000102403	7.82017e-05	7.5892e-05	4.01556e-05	3.23615e-05	4.40715e-05	2.02113e-05	3.16894e-05	1.76712e-05	1.91315e-05
ENSG00000143751	chr1	224252689;224254689	224237028;224253689	0.000241638	0.000262939	0.000263065	0.000242506	0.000266077	0.00020587	0.000328065	4.33006e-05	3.21834e-05	4.41646e-05	2.95085e-05	3.28872e-05	2.43622e-05	2.71779e-05
ENSG00000135778	chr1	231151992;231153992	231152992;231180842	7.56135e-05	4.45576e-05	8.1138e-05	3.73086e-05	6.73701e-05	4.94671e-05	4.99542e-05	3.37531e-05	4.05075e-05	2.92567e-05	3.11254e-05	3.0081e-05	3.46561e-05	3.34801e-05
ENSG00000162819	chr1	220951528;220953528	220952528;220972732	0.000130413	0.000124125	0.00013523	7.46171e-05	0.000124245	0.000116393	0.00010183	5.36905e-05	3.70354e-05	6.16814e-05	3.19339e-05	4.03475e-05	2.67641e-05	2.86972e-05
ENSG00000162639	chr1	109018338;109020338	108992434;109019338	6.50439e-07	1.46893e-06	6.33891e-07	1.86543e-05	5.67327e-07	3.63729e-06	2.88197e-06	4.56033e-05	2.4438e-05	4.55623e-05	1.69775e-05	2.88832e-05	2.20461e-05	2.48146e-05
ENSG00000125462	chr1	154664995;154666995	154640674;154665995	2.92697e-06	7.58948e-06	2.95816e-06	1.86543e-05	8.65174e-06	1.96413e-05	1.96935e-05	4.43115e-05	3.81928e-05	3.88537e-05	2.95085e-05	4.00737e-05	4.21191e-05	3.61247e-05
ENSG00000117616	chr1	25445572;25447572	25441327;25446572	0.000298551	0.000266856	0.000245104	0.000289141	0.000305648	0.000223329	0.000278591	8.71629e-05	4.88316e-05	8.95406e-05	2.74874e-05	6.72116e-05	2.55203e-05	3.07791e-05
ENSG00000183888	chr1	16202317;16204317	16203317;16207889	1.46349e-06	5.38608e-06	1.47908e-06	1.39907e-05	4.25496e-06	1.2003e-05	9.60658e-06	2.58344e-06	3.33853e-06	1.86349e-06	4.04226e-06	3.52485e-06	4.50357e-06	4.50152e-06
ENSG00000178395	chr1	221632390;221634390	221633390;221635435	1.78871e-06	6.12055e-06	2.11297e-06	3.2645e-05	7.09159e-06	1.60041e-05	9.12625e-06	6.7394e-07	1.11284e-06	7.45395e-07	2.02113e-06	1.40309e-06	1.4583e-06	8.44035e-07
ENSG00000143303	chr1	154963901;154965901	154964901;154973365	0.000178383	0.000103805	0.000183617	0.000135244	0.000156866	0.000124759	0.000137374	6.09915e-05	2.54619e-05	7.09057e-05	2.54662e-05	4.11004e-05	2.47911e-05	2.45333e-05
ENSG00000198854	chr1	150956705;150958705	150957705;150959570	2.27654e-06	7.34466e-06	6.33891e-07	3.2645e-05	7.37526e-06	1.92776e-05	1.34492e-05	1.12323e-06	1.24638e-06	6.5222e-07	4.04226e-06	2.32708e-06	2.23034e-06	1.68807e-06
ENSG00000181873	chr1	226419138;226421138	226420138;226436581	0.000171878	0.000174558	0.000203479	0.000153898	0.000190197	0.000166588	0.00016091	5.33536e-05	2.98687e-05	7.06262e-05	2.30409e-05	4.63363e-05	2.80937e-05	2.22825e-05
ENSG00000205090	chr1	1464603;1466603	1460428;1465603	1.08948e-05	2.8889e-05	2.74686e-06	3.73086e-05	1.92891e-05	3.8919e-05	2.16148e-05	7.35717e-06	8.54664e-06	6.14951e-06	3.23381e-06	9.37677e-06	8.02065e-06	5.85198e-06
ENSG00000162852	chr1	244795385;244797385	244796385;244898484	0.000142934	0.000151545	0.000135441	8.39443e-05	0.000119422	0.000122213	0.000127287	0.000145066	0.000142889	0.000124015	8.61002e-05	0.000113651	0.000112847	0.000116871
ENSG00000162757	chr1	208023527;208025527	208022283;208024527	0.000109924	7.12432e-05	0.000131427	8.39443e-05	0.000109494	8.40213e-05	9.17428e-05	2.64521e-05	9.74851e-06	3.65243e-05	1.13183e-05	1.83771e-05	8.53535e-06	9.79081e-06
[truncated: 15,062 more rows]
